# Supplementary material for: Decoding the host–pathogen interspecies molecular crosstalk during oral candidiasis in humans: an in silico analysis
Source: Front Genet. 2023 Oct 12;14:1245445. doi: 10.3389/fgene.2023.1245445 (PMC10603195; doi:10.3389/fgene.2023.1245445)
Supplement: Supplementary file 2 [file DataSheet4.xlsx]

## Sheet: Ontology Analysis of DEGs 
Supplementary Table 4:- Gene Ontology and KEGG Pathway analysis of DEGs of C. albicans.
Term	Count	Ontology	Database	Adjusted P-value	Genes
translation _GO:0006412	49	GO Biological Functions	YeastEnrichR	7.92424e-12	RPL5	RPL30	RPL3	RPL32	RPP2A	RPS4A	RPS15	MRPL8	RPS21B	THS1	RPS17B	RPL39	RPS12	ARC1	RPS5	RPL37B	RPL21A	EFB1	MRPS9	RPL17B	RPL25	RPS16A	RPL10	MRPL19	PTH1	MSK1	RPS6A	RPL24A	RPL20B	RPS23A	SSZ1	TMA19	RPL16A	RPS7A	YML6	RPS3	TOS4	RPS19A	MRP7	RPL23A	RPL43A	RPS14B	RPL19A	RPS26A	RPL27A
cytoplasmic translation _GO:0002181	36	GO Biological Functions	YeastEnrichR	4.35275e-12	RPL5	RPL30	RPL3	RPL10	RPL32	RPP2A	RPS6A	RPL24A	RPS4A	RPL20B	RPS15	SSZ1	TMA19	RPS21B	RPL16A	RPS7A	RPS3	RPS17B	RPL39	RPS19A	RPS12	RPS5	RPL37B	RPL23A	RPL43A	RPL21A	RPS14B	RPL19A	RPS26A	RPL27A	RPL17B	RPL15A	RPS22A	RPL25	RPS20	RPS16A
cellular response to oxidative stress _GO:0034599	15	GO Biological Functions	YeastEnrichR	0.0018967	GPX2	UGA2	MSN4	DOT5	NCE103	MXR1	CMK1	HYR1	TMA19	GCY1	IRA2	TRR1	HSP12	HSP31	RIM15
protein transport _GO:0015031	15	GO Biological Functions	YeastEnrichR	0.00285077	ARF1	PDR17	ARF2	SEC14	ECM21	COF1	SAR1	CSR1	MDR1	ERP5	YPT7	GYP7	EMP24	ERV25	VPS17
cellular protein localization _GO:0034613	14	GO Biological Functions	YeastEnrichR	0.0394043	ARF1	ARF2	RAS2	SAR1	CDC10	CDC11	MDR1	ERP5	YPT7	RAD16	GYP7	EMP24	ERV25	VPS17
protein glycosylation _GO:0006486	13	GO Biological Functions	YeastEnrichR	0.000337268	MNN1	WBP1	ALG6	OST1	ALG7	ALG5	STT3	KTR4	MNN11	PMT4	ERD1	PMT6	PMT2
ER to Golgi vesicle-mediated transport _GO:0006888	12	GO Biological Functions	YeastEnrichR	0.0299716	SEC21	ERV29	ARF1	ERP5	RET2	SLY41	ERV46	EMP24	SAR1	PHO86	ERV25	GEA2
ribosome assembly _GO:0042255	12	GO Biological Functions	YeastEnrichR	0.00488356	RPS15	RPL5	RPS14B	RPL3	RPS26A	RPL10	RPS5	MRPL19	RPL25	RPL24A	RPS17B	RPS19A
tRNA aminoacylation for protein translation _GO:0006418	12	GO Biological Functions	YeastEnrichR	0.00034673	ARC1	WRS1	DED81	ILS1	THS1	SES1	MSK1	FRS1	CDC60	GUS1
cellular response to heat _GO:0034605	10	GO Biological Functions	YeastEnrichR	0.0397893	SSZ1	HCH1	KAR2	SSA2	YAK1	MSN4	AHA1	HSP12	TPS2	RIM15
organic anion transport _GO:0015711	10	GO Biological Functions	YeastEnrichR	0.000304814	CSR1	MCD4	PDR17	FLC1	SEC14	PHO91	HUT1	MDM34	GIT1	MTM1
sterol biosynthetic process _GO:0016126	10	GO Biological Functions	YeastEnrichR	0.000150421	NCP1	PDR17	ERG11	ERG2	ERG4	ERG10	ERG6	ERG24	ERG13	ERG9
amide biosynthetic process _GO:0043604	8	GO Biological Functions	YeastEnrichR	0.00457057	CPA2	CPA1	ARG1	ISC1	LAG1	PAN6	SPE3	SPE1
cellular alcohol biosynthetic process _GO:0044108	8	GO Biological Functions	YeastEnrichR	0.000150421	NCP1	ERG11	ERG2	ERG4	ERG10	ERG6	ERG24	ERG13	ERG9
cellular lipid biosynthetic process _GO:0097384	8	GO Biological Functions	YeastEnrichR	0.000150421	NCP1	ERG11	ERG2	ERG4	ERG10	ERG6	ERG24	ERG13	ERG9
ergosterol biosynthetic process _GO:0006696	8	GO Biological Functions	YeastEnrichR	0.000150421	NCP1	ERG11	ERG2	ERG4	ERG10	ERG6	ERG24	ERG13	ERG9
ergosterol metabolic process _GO:0008204	8	GO Biological Functions	YeastEnrichR	0.000284599	NCP1	ERG11	ERG2	ERG4	ERG10	ERG6	ERG24	ERG13	ERG9
phytosteroid biosynthetic process _GO:0016129	8	GO Biological Functions	YeastEnrichR	0.000150421	NCP1	ERG11	ERG2	ERG4	ERG10	ERG6	ERG24	ERG13	ERG9
protein N-linked glycosylation _GO:0006487	8	GO Biological Functions	YeastEnrichR	0.0204229	WBP1	ALG6	OST1	ALG7	ALG5	STT3	KTR4	MNN11
protein O-linked glycosylation _GO:0006493	8	GO Biological Functions	YeastEnrichR	0.000304814	MNN1	DPM1	PMT4	KTR4	PMT6	PMT5	PMT2	PMT1
rRNA-containing ribonucleoprotein complex export from nucleus _GO:0071428	8	GO Biological Functions	YeastEnrichR	0.00202422	RPS15	RPS26A	RPS5	ZUO1	RPS3	RNA1	GSP1	RPS19A
glutamine family amino acid biosynthetic process _GO:0009084	7	GO Biological Functions	YeastEnrichR	0.0063928	CPA2	CPA1	PRO3	GLT1	ARG1	GDH3	ARG8
Golgi to plasma membrane transport _GO:0006893	7	GO Biological Functions	YeastEnrichR	0.033154	CSR1	RSN1	ARF1	PDR17	ARF2	SEC14	COF1
organophosphate ester transport _GO:0015748	7	GO Biological Functions	YeastEnrichR	0.000885161	CSR1	PDR17	SEC14	PHO91	MDM34	GIT1	MTM1
secondary alcohol biosynthetic process _GO:1902653	7	GO Biological Functions	YeastEnrichR	0.000175806	NCP1	ERG11	ERG2	ERG4	ERG10	ERG6	ERG24	ERG13	ERG9
anion transmembrane transport _GO:0098656	6	GO Biological Functions	YeastEnrichR	0.0018967	PHO91	HUT1	FTR1	FET3	GIT1	PHO87
protein mannosylation _GO:0035268	6	GO Biological Functions	YeastEnrichR	0.000175806	DPM1	PMT4	PMT6	PMT5	PMT2	PMT1
protein O-linked mannosylation _GO:0035269	6	GO Biological Functions	YeastEnrichR	0.000175806	DPM1	PMT4	PMT6	PMT5	PMT2	PMT1
rRNA export from nucleus _GO:0006407	6	GO Biological Functions	YeastEnrichR	0.0058226	RPS15	RPS26A	RPS5	RPS3	RNA1	RPS19A
rRNA transport _GO:0051029	6	GO Biological Functions	YeastEnrichR	0.0058226	RPS15	RPS26A	RPS5	RPS3	RNA1	RPS19A
arginine biosynthetic process _GO:0006526	5	GO Biological Functions	YeastEnrichR	0.00501854	ARG4	CPA2	CPA1	ARG1	ARG8
cellular response to glucose starvation _GO:0042149	5	GO Biological Functions	YeastEnrichR	0.0259383	YAK1	MSN4	REG1	SIP5	RIM15
fatty acid biosynthetic process _GO:0006633	5	GO Biological Functions	YeastEnrichR	0.0460958	EHT1	FAS1	FAS2	OLE1	ACC1
posttranslational protein targeting to endoplasmic reticulum membrane _GO:0006620	5	GO Biological Functions	YeastEnrichR	0.0397893	EGD2	SGT2	KAR2	SEC62	SEC61
sulfate assimilation _GO:0000103	5	GO Biological Functions	YeastEnrichR	0.00216136	MET1	MET14	MET3	MET10	MET16
sulfur amino acid metabolic process _GO:0000096	5	GO Biological Functions	YeastEnrichR	0.0101013	MET14	MET2	MET3	THR1	MET4
tRNA transport _GO:0051031	5	GO Biological Functions	YeastEnrichR	0.0460958	UTP22	SSA2	MSK1	RNA1	YDJ1
actomyosin contractile ring assembly _GO:0000915	4	GO Biological Functions	YeastEnrichR	0.0460958	CDC11	TPM2	MLC1	PFY1
arginine metabolic process _GO:0006525	4	GO Biological Functions	YeastEnrichR	0.0394043	CPA2	CPA1	ARG1	ARG8
Golgi to plasma membrane protein transport _GO:0043001	4	GO Biological Functions	YeastEnrichR	0.0460958	CSR1	PDR17	SEC14	COF1
long-chain fatty acid metabolic process _GO:0001676	4	GO Biological Functions	YeastEnrichR	0.00285077	FAS1	FAS2	FAA2	ACC1
phosphate ion transport _GO:0006817	4	GO Biological Functions	YeastEnrichR	0.0329804	PHO89	PHO91	MIR1	PHO87
pyrimidine nucleobase biosynthetic process _GO:0019856	4	GO Biological Functions	YeastEnrichR	0.0329804	CPA2	URA7	URA6	URA3
positive regulation of phosphatidylcholine biosynthetic process _GO:2001247	3	GO Biological Functions	YeastEnrichR	0.0394043	CSR1	PDR17	UME6
positive regulation of transcription from RNA polymerase II promoter in response to glucose starvation _GO:0061406	3	GO Biological Functions	YeastEnrichR	0.0394043	YAK1	MSN4	RIM15
regulation of cellular ketone metabolic process by positive regulation of transcription from RNA polymerase II promoter _GO:0072366	3	GO Biological Functions	YeastEnrichR	0.0394043	ADR1	CAT8	SPT23
regulation of phosphate transport _GO:0010966	3	GO Biological Functions	YeastEnrichR	0.0394043	PHO91	PHO86	PHO87
regulation of phosphatidylcholine biosynthetic process _GO:2001245	3	GO Biological Functions	YeastEnrichR	0.0394043	CSR1	PDR17	SEC14
RNA import into nucleus _GO:0006404	3	GO Biological Functions	YeastEnrichR	0.0394043	SSA2	RNA1	YDJ1
phosphatidylserine metabolic process _GO:0006658	2	GO Biological Functions	YeastEnrichR	0.0460958	ATG15	PDR17
Ribosome	39	KEEG Pathway	YeastEnrichR	9.50434e-15	RPL5	RPL30	RPL3	RPL10	RPL32	MRPL19	RPP2A	RPS6A	RPL24A	RPS4A	RPL20B	RPS23A	RPS15	RPS21B	RPL16A	RPS7A	YML6	RPS9B	RPS3	RPS17B	RPL39	RPS19A	RPS12	RPS5	RPL37B	RPL23A	RPL43A	RPL21A	RPS14B	MRPS9	RPL19A	RPS26A	RPL27A	RPL17B	RPL15A	RPS22A	RPL25	RPS20	RPS16A
Protein processing in endoplasmic reticulum	12	KEEG Pathway	YeastEnrichR	0.00452367	WBP1	OST1	KAR2	SSA2	STT3	PDI1	SAR1	YDJ1	SUI2	SEC62	SEC61	JEM1
Autophagy	11	KEEG Pathway	YeastEnrichR	0.00930556	YPT7	ATG15	PRB1	TPK2	TPK1	RAS2	MSN4	PCL5	SUI2	UME6	RIM15
Purine metabolism	11	KEEG Pathway	YeastEnrichR	0.000826523	MET14	YNK1	MET3	HPT1	PDE1	GUK1	ADK1	AAH1	RNR3	DAL1	ADE2
Alanine, aspartate and glutamate metabolism	8	KEEG Pathway	YeastEnrichR	0.00025616	ARG4	CPA2	CPA1	AAT1	GLT1	UGA2	ARG1	ALT1	GDH3
Pyrimidine metabolism	8	KEEG Pathway	YeastEnrichR	0.000555517	CDC21	CPA2	YNK1	CPA1	URA7	URA6	URA3	RNR3
Pyruvate metabolism	8	KEEG Pathway	YeastEnrichR	0.00452367	ALD5	CYB2	MLS1	ERG10	PYC2	HSP31	ACS1	ACC1
Glycolysis / Gluconeogenesis	7	KEEG Pathway	YeastEnrichR	0.0434235	ALD5	HXK2	GAL10	ENO1	TDH3	ACS1	ADH5
N-Glycan biosynthesis	7	KEEG Pathway	YeastEnrichR	0.00288782	DPM1	WBP1	ALG6	OST1	ALG7	ALG5	STT3
Arginine biosynthesis	6	KEEG Pathway	YeastEnrichR	0.000826523	ARG4	AAT1	ARG1	ALT1	GDH3	ARG8
Fatty acid degradation	6	KEEG Pathway	YeastEnrichR	0.00150314	ALD5	DIT2	ERG10	FAA2	ADH5	FAA4
Glutathione metabolism	6	KEEG Pathway	YeastEnrichR	0.00452367	HYR1	GPX2	RNR3	SPE3	ECM38	SPE1
Longevity regulating pathway	6	KEEG Pathway	YeastEnrichR	0.0246919	TPK2	TPK1	SSA2	RAS2	MSN4	RIM15
Other types of O-glycan biosynthesis	6	KEEG Pathway	YeastEnrichR	0.00030365	MNN1	PMT4	PMT6	PMT5	PMT2	PMT1
Steroid biosynthesis	6	KEEG Pathway	YeastEnrichR	0.000826523	ERG11	ERG2	ERG4	ERG6	ERG24	ERG9
Arginine and proline metabolism	5	KEEG Pathway	YeastEnrichR	0.00900737	ALD5	AAT1	PRO3	SPE3	SPE1
Fatty acid biosynthesis	5	KEEG Pathway	YeastEnrichR	0.000826523	FAS1	FAS2	FAA2	ACC1	FAA4
Glyoxylate and dicarboxylate metabolism	5	KEEG Pathway	YeastEnrichR	0.0425679	GCV1	MLS1	ERG10	SHM2	ACS1
Mannose type O-glycan biosynthesis	5	KEEG Pathway	YeastEnrichR	0.000194117	PMT4	PMT6	PMT5	PMT2	PMT1
One carbon pool by folate	5	KEEG Pathway	YeastEnrichR	0.00310623	CDC21	MET13	FMT1	GCV1	SHM2
Sulfur metabolism	5	KEEG Pathway	YeastEnrichR	0.00170312	MET14	MET2	MET3	MET10	MET16
Various types of N-glycan biosynthesis	5	KEEG Pathway	YeastEnrichR	0.0425679	MNN1	WBP1	OST1	STT3	MNN11
Butanoate metabolism	4	KEEG Pathway	YeastEnrichR	0.00315559	UGA2	ERG10	ILV2	ERG13
Lysine degradation	4	KEEG Pathway	YeastEnrichR	0.0181466	ALD5	UGA2	CTM1	ERG10
Phenylalanine, tyrosine and tryptophan biosynthesis	4	KEEG Pathway	YeastEnrichR	0.0267905	AAT1	ARO7	TRP2	PHA2
Nitrogen metabolism	3	KEEG Pathway	YeastEnrichR	0.00897376	GLT1	GDH3	NCE103
[truncated: 4 more columns]

## Sheet: pPPIN gene ontology analysis
Supplementary Table 4:- Gene Ontology and KEGG Pathway analysis of pPPIN (Immunological response associated terms) in C. albicans.
Term	Count	Adjusted P-value	Ontology	Database	Genes
translation (GO:0006412)	49	4.78898e-21	GO Biological Functions	YeastEnrichR	RPL5	RPL30	RPL3	RPL32	RPP2A	RPS4A	RPS15	MRPL8	RPS21B	THS1	RPS17B	RPL39	RPS12	ARC1	RPS5	RPL37B	RPL21A	EFB1	MRPS9	RPL17B	RPL25	RPS16A	RPL10	MRPL19	PTH1	MSK1	RPS6A	RPL24A	RPL20B	RPS23A	SSZ1	RPL16A	RPS7A	SSA1	YML6	RPS3	TOS4	RPS19A	MRP7	RPL23A	RPL43A	RPS14B	RPL19A	RPS26A	RPL27A
cytoplasmic translation (GO:0002181)	36	8.32708e-20	GO Biological Functions	YeastEnrichR	RPL5	RPL30	RPL3	RPL10	RPL32	RPP2A	RPS6A	RPL24A	RPS4A	RPL20B	RPS15	SSZ1	RPS21B	RPL16A	RPS7A	SSA1	RPS3	RPS17B	RPL39	RPS19A	RPS12	RPS5	RPL37B	RPL23A	RPL43A	RPL21A	RPS14B	RPL19A	RPS26A	RPL27A	RPL17B	RPL15A	RPS22A	RPL25	RPS20	RPS16A
vesicle-mediated transport (GO:0016192)	19	0.000299883	GO Biological Functions	YeastEnrichR	ARF1	ARF2	GDI1	TPM2	CLC1	COF1	FAB1	APL2	RVS167	CDC42	ERP5	SDS24	HSE1	MYO5	SSA1	SSA2	YCK2	GYP7	VPS17
regulation of transcription from RNA polymerase II promoter (GO:0006357)	18	0.0479069	GO Biological Functions	YeastEnrichR	RPN4	STP2	HOS3	YAK1	MSN4	RIM101	SPT23	ACE2	CBF1	PHO4	RLM1	REG1	LAP3	MET4	RTT109	CAM1	RIM15	MET28
positive regulation of transcription from RNA polymerase II promoter (GO:0045944)	16	0.0319458	GO Biological Functions	YeastEnrichR	RPN4	STP2	HOS3	YAK1	MSN4	RIM101	SPT23	ACE2	CBF1	PHO4	RLM1	ADR1	MET4	CAM1	CAT8	RIM15
ribonucleoprotein complex assembly (GO:0022618)	15	0.000925793	GO Biological Functions	YeastEnrichR	RPL5	RPL3	RPL10	RPS5	MRPL19	RPL24A	SUI2	RPS15	TIF11	RPS14B	CEF1	RPS26A	RPL25	RPS17B	RPS19A
intracellular protein transport (GO:0006886)	15	0.00121195	GO Biological Functions	YeastEnrichR	ARF1	ARF2	RNA1	SAR1	GSP1	ACC1	ERP5	SSA1	GYP7	EMP24	SEC61	PMT2	ERV25	VPS17	PMT1
positive regulation of transcription, DNA-templated (GO:0045893)	15	0.027936	GO Biological Functions	YeastEnrichR	RPN4	STP2	HOS3	YAK1	MSN4	RIM101	SPT23	ACE2	CBF1	PHO4	RLM1	ADR1	MET4	CAM1	RIM15
ribosome biogenesis (GO:0042254)	14	0.0070488	GO Biological Functions	YeastEnrichR	RPL30	RPL3	UTP22	RPS5	RNA1	GSP1	RPS15	SSZ1	RPS26A	RPS7A	ZUO1	RPS3	CAM1	RPS19A
cellular protein localization (GO:0034613)	13	0.00101718	GO Biological Functions	YeastEnrichR	ARF1	ARF2	SAR1	CDC10	CDC11	ERP5	RAD16	GYP7	ATG8	EMP24	BUD4	ERV25	VPS17
cellular protein modification process (GO:0006464)	13	0.0489096	GO Biological Functions	YeastEnrichR	PKH2	KNS1	TPK2	ALG6	TPK1	YAK1	STT3	MNN11	CMK1	PHO13	YCK2	ERD1	RIM15
protein glycosylation (GO:0006486)	12	7.62957e-06	GO Biological Functions	YeastEnrichR	WBP1	ALG6	OST1	ALG7	ALG5	STT3	PMT4	KTR4	ERD1	PMT6	MNN11	PMT2
ribosome assembly (GO:0042255)	12	3.90797e-05	GO Biological Functions	YeastEnrichR	RPS15	RPL5	RPS14B	RPL3	RPS26A	RPL10	RPS5	MRPL19	RPL25	RPL24A	RPS17B	RPS19A
ER to Golgi vesicle-mediated transport (GO:0006888)	12	0.000294253	GO Biological Functions	YeastEnrichR	SEC21	ERV29	ARF1	ERP5	RET2	ERV46	ATG8	EMP24	SAR1	PHO86	ERV25	GEA2
Golgi vesicle transport (GO:0048193)	12	0.00684198	GO Biological Functions	YeastEnrichR	SEC21	ERV29	ARF1	ERP5	RET2	ERV46	ATG8	EMP24	SAR1	PHO86	ERV25	GEA2
cellular response to heat (GO:0034605)	11	0.000203373	GO Biological Functions	YeastEnrichR	SSZ1	HCH1	KAR2	SSA1	SSA2	YAK1	MSN4	AHA1	HSP12	TPS2	RIM15
cellular response to oxidative stress (GO:0034599)	11	0.00169625	GO Biological Functions	YeastEnrichR	GPX2	UGA2	GCY1	IRA2	MSN4	TRR1	HSP12	DOT5	MXR1	RIM15	CMK1
tRNA aminoacylation for protein translation (GO:0006418)	10	4.27702e-06	GO Biological Functions	YeastEnrichR	ARC1	WRS1	DED81	ILS1	THS1	SES1	MSK1	FRS1	CDC60	GUS1
protein transport (GO:0015031)	10	0.00747451	GO Biological Functions	YeastEnrichR	CSR1	ARF1	ERP5	ARF2	GYP7	COF1	EMP24	SAR1	ERV25	VPS17
ergosterol biosynthetic process (GO:0006696)	9	1.81066e-06	GO Biological Functions	YeastEnrichR	NCP1	ERG11	ERG2	ERG4	ERG10	ERG6	ERG24	ERG13	ERG9
cellular alcohol biosynthetic process (GO:0044108)	9	1.81066e-06	GO Biological Functions	YeastEnrichR	NCP1	ERG11	ERG2	ERG4	ERG10	ERG6	ERG24	ERG13	ERG9
cellular lipid biosynthetic process (GO:0097384)	9	1.81066e-06	GO Biological Functions	YeastEnrichR	NCP1	ERG11	ERG2	ERG4	ERG10	ERG6	ERG24	ERG13	ERG9
phytosteroid biosynthetic process (GO:0016129)	9	1.81066e-06	GO Biological Functions	YeastEnrichR	NCP1	ERG11	ERG2	ERG4	ERG10	ERG6	ERG24	ERG13	ERG9
secondary alcohol biosynthetic process (GO:1902653)	9	2.31507e-06	GO Biological Functions	YeastEnrichR	NCP1	ERG11	ERG2	ERG4	ERG10	ERG6	ERG24	ERG13	ERG9
ergosterol metabolic process (GO:0008204)	9	4.25965e-06	GO Biological Functions	YeastEnrichR	NCP1	ERG11	ERG2	ERG4	ERG10	ERG6	ERG24	ERG13	ERG9
sterol biosynthetic process (GO:0016126)	9	7.62957e-06	GO Biological Functions	YeastEnrichR	NCP1	ERG11	ERG2	ERG4	ERG10	ERG6	ERG24	ERG13	ERG9
gene expression (GO:0010467)	9	0.0127025	GO Biological Functions	YeastEnrichR	RPS23A	RPS14B	CLP1	SUB2	RPS5	YME1	RPL24A	RPS4A	TOS4
maturation of SSU-rRNA from tricistronic rRNA transcript (SSU-rRNA, 5.8S rRNA, LSU-rRNA) (GO:0000462)	9	0.0237735	GO Biological Functions	YeastEnrichR	RPS23A	RPS14B	MRPS9	UTP22	RPS21B	RPS9B	RPS6A	RPS20	RPS16A
rRNA-containing ribonucleoprotein complex export from nucleus (GO:0071428)	8	4.90197e-05	GO Biological Functions	YeastEnrichR	RPS15	RPS26A	RPS5	ZUO1	RPS3	RNA1	GSP1	RPS19A
amide biosynthetic process (GO:0043604)	8	0.000126779	GO Biological Functions	YeastEnrichR	CPA2	CPA1	ARG1	ISC1	LAG1	PAN6	SPE3	SPE1
protein N-linked glycosylation (GO:0006487)	8	0.00054385	GO Biological Functions	YeastEnrichR	WBP1	ALG6	OST1	ALG7	ALG5	STT3	KTR4	MNN11
RNA export from nucleus (GO:0006405)	8	0.0100407	GO Biological Functions	YeastEnrichR	RPS15	RPS26A	UTP22	SUB2	RPS5	RPS3	RNA1	RPS19A
cellular macromolecule biosynthetic process (GO:0034645)	8	0.0174021	GO Biological Functions	YeastEnrichR	EFB1	RPS23A	RPS14B	RPS5	RPL24A	RPS4A	TOS4	CAM1
maturation of SSU-rRNA (GO:0030490)	8	0.0256324	GO Biological Functions	YeastEnrichR	RPS23A	RPS14B	MRPS9	UTP22	RPS9B	RPS6A	RPS20	RPS16A
protein O-linked glycosylation (GO:0006493)	7	7.71106e-05	GO Biological Functions	YeastEnrichR	DPM1	PMT4	KTR4	PMT6	PMT5	PMT2	PMT1
glutamine family amino acid biosynthetic process (GO:0009084)	7	0.000284462	GO Biological Functions	YeastEnrichR	CPA2	CPA1	PRO3	GLT1	ARG1	GDH3	ARG8
cellular respiration (GO:0045333)	7	0.0168598	GO Biological Functions	YeastEnrichR	MAM33	ALG6	ALG7	COB	COX2	COX1	RIB3
protein targeting to mitochondrion (GO:0006626)	7	0.0196634	GO Biological Functions	YeastEnrichR	TIM50	TIM9	SSA1	YME1	TIM23	YDJ1	MIA40
cellular protein metabolic process (GO:0044267)	7	0.0233716	GO Biological Functions	YeastEnrichR	RPS23A	RPS14B	ATG15	RPS5	RPL24A	RPS4A	TOS4
protein transmembrane import into intracellular organelle (GO:0044743)	7	0.0233716	GO Biological Functions	YeastEnrichR	TIM50	TIM9	YME1	TIM23	PEX12	SEC61	MIA40
protein mannosylation (GO:0035268)	6	6.54119e-06	GO Biological Functions	YeastEnrichR	DPM1	PMT4	PMT6	PMT5	PMT2	PMT1
protein O-linked mannosylation (GO:0035269)	6	6.54119e-06	GO Biological Functions	YeastEnrichR	DPM1	PMT4	PMT6	PMT5	PMT2	PMT1
rRNA export from nucleus (GO:0006407)	6	0.000299883	GO Biological Functions	YeastEnrichR	RPS15	RPS26A	RPS5	RPS3	RNA1	RPS19A
rRNA transport (GO:0051029)	6	0.000299883	GO Biological Functions	YeastEnrichR	RPS15	RPS26A	RPS5	RPS3	RNA1	RPS19A
organic anion transport (GO:0015711)	6	0.0070488	GO Biological Functions	YeastEnrichR	CSR1	MCD4	FLC1	PHO91	HUT1	MDM34
aerobic respiration (GO:0009060)	6	0.00769173	GO Biological Functions	YeastEnrichR	MAM33	ALG6	ALG7	COB	COX2	COX1	RIB3
peptide biosynthetic process (GO:0043043)	6	0.0107422	GO Biological Functions	YeastEnrichR	RPS23A	RPS14B	RPS5	RPL24A	RPS4A	TOS4
ERAD pathway (GO:0036503)	6	0.0127025	GO Biological Functions	YeastEnrichR	SGT2	KAR2	PMT6	YDJ1	SEC61	PMT2	PMT1
establishment of protein localization to mitochondrion (GO:0072655)	6	0.0127025	GO Biological Functions	YeastEnrichR	TIM50	SSA1	YME1	TIM23	YDJ1	MIA40
ribosomal large subunit assembly (GO:0000027)	6	0.0130662	GO Biological Functions	YeastEnrichR	RPL5	RPL3	RPL10	MRPL19	RPL25	RPL24A
cellular response to starvation (GO:0009267)	6	0.0168598	GO Biological Functions	YeastEnrichR	PRB1	PHO4	ATG8	REG1	SIP5	RIM15
sulfate assimilation (GO:0000103)	5	0.000169574	GO Biological Functions	YeastEnrichR	MET1	MET14	MET3	MET10	MET16
arginine biosynthetic process (GO:0006526)	5	0.000352181	GO Biological Functions	YeastEnrichR	ARG4	CPA2	CPA1	ARG1	ARG8
sulfur amino acid metabolic process (GO:0000096)	5	0.000789095	GO Biological Functions	YeastEnrichR	MET14	MET2	MET3	THR1	MET4
anion transmembrane transport (GO:0098656)	5	0.00104456	GO Biological Functions	YeastEnrichR	PHO91	HUT1	FTR1	FET3	PHO87
cellular response to glucose starvation (GO:0042149)	5	0.00187352	GO Biological Functions	YeastEnrichR	YAK1	MSN4	REG1	SIP5	RIM15
posttranslational protein targeting to endoplasmic reticulum membrane (GO:0006620)	5	0.00391809	GO Biological Functions	YeastEnrichR	EGD2	SGT2	KAR2	SEC62	SEC61
response to unfolded protein (GO:0006986)	5	0.00391809	GO Biological Functions	YeastEnrichR	SSZ1	KAR2	SSA1	SSA2	REG1
fatty acid biosynthetic process (GO:0006633)	5	0.00477368	GO Biological Functions	YeastEnrichR	EHT1	FAS1	FAS2	OLE1	ACC1
tRNA transport (GO:0051031)	5	0.00477368	GO Biological Functions	YeastEnrichR	UTP22	SSA2	MSK1	RNA1	YDJ1
intracellular protein transmembrane transport (GO:0065002)	5	0.00684198	GO Biological Functions	YeastEnrichR	KAR2	SSA1	SSA2	SEC62	SEC61
glycogen metabolic process (GO:0005977)	5	0.0071566	GO Biological Functions	YeastEnrichR	SGA1	GPH1	GAC1	REG1	GDB1
ribosomal small subunit assembly (GO:0000028)	5	0.0128704	GO Biological Functions	YeastEnrichR	RPS15	RPS14B	RPS5	RPS17B	RPS19A
translational elongation (GO:0006414)	5	0.0128704	GO Biological Functions	YeastEnrichR	EFB1	SSZ1	ANB1	ZUO1	CAM1
septin ring organization (GO:0031106)	5	0.0237735	GO Biological Functions	YeastEnrichR	CDC42	CDC10	CDC11	BUD4	PCL1
peptidyl-serine phosphorylation (GO:0018105)	5	0.028733	GO Biological Functions	YeastEnrichR	PKH2	KNS1	TPK1	YCK2	RIM15
peptidyl-serine modification (GO:0018209)	5	0.0343573	GO Biological Functions	YeastEnrichR	PKH2	KNS1	TPK1	YCK2	RIM15
replicative cell aging (GO:0001302)	5	0.0443481	GO Biological Functions	YeastEnrichR	AAT1	HXK2	MSN4	LAG1	GUT2
positive regulation of transcription from RNA polymerase II promoter in response to stress (GO:0036003)	5	0.0470142	GO Biological Functions	YeastEnrichR	RPN4	YAK1	MSN4	RLM1	RIM15
long-chain fatty acid metabolic process (GO:0001676)	4	0.000299883	GO Biological Functions	YeastEnrichR	FAS1	FAS2	FAA2	ACC1
phosphate ion transport (GO:0006817)	4	0.00384308	GO Biological Functions	YeastEnrichR	PHO89	PHO91	MIR1	PHO87
pyrimidine nucleobase biosynthetic process (GO:0019856)	4	0.00384308	GO Biological Functions	YeastEnrichR	CPA2	URA7	URA6	URA3
arginine metabolic process (GO:0006525)	4	0.00494995	GO Biological Functions	YeastEnrichR	CPA2	CPA1	ARG1	ARG8
cellular response to unfolded protein (GO:0034620)	4	0.00666711	GO Biological Functions	YeastEnrichR	SSZ1	KAR2	SSA1	SSA2
actomyosin contractile ring assembly (GO:0000915)	4	0.00666711	GO Biological Functions	YeastEnrichR	CDC11	TPM2	MLC1	PFY1
cellular response to topologically incorrect protein (GO:0035967)	4	0.0108355	GO Biological Functions	YeastEnrichR	SSZ1	KAR2	SSA1	SSA2
chaperone mediated protein folding requiring cofactor (GO:0051085)	4	0.0108355	GO Biological Functions	YeastEnrichR	SSZ1	KAR2	SSA1	SSA2
'de novo' posttranslational protein folding (GO:0051084)	4	0.0108355	GO Biological Functions	YeastEnrichR	SSZ1	KAR2	SSA1	SSA2
fatty acid catabolic process (GO:0009062)	4	0.0144462	GO Biological Functions	YeastEnrichR	EHT1	EHD3	TES1	ERG10
inorganic anion transport (GO:0015698)	4	0.0144462	GO Biological Functions	YeastEnrichR	PHO89	PHO91	SUL2	PHO87
SRP-dependent cotranslational protein targeting to membrane, translocation (GO:0006616)	4	0.0144462	GO Biological Functions	YeastEnrichR	KAR2	SSA1	SSA2	SEC61
SRP-dependent cotranslational protein targeting to membrane (GO:0006614)	4	0.0225777	GO Biological Functions	YeastEnrichR	KAR2	SSA1	SSA2	SEC61
glutathione metabolic process (GO:0006749)	4	0.028733	GO Biological Functions	YeastEnrichR	ECM4	CAM1	DUG3	ECM38
protein targeting to ER (GO:0045047)	4	0.0324179	GO Biological Functions	YeastEnrichR	EGD2	SGT2	YDJ1	SEC61
water-soluble vitamin biosynthetic process (GO:0042364)	4	0.0408679	GO Biological Functions	YeastEnrichR	PAN6	SPE3	RIB3	SPE1
fatty acid oxidation (GO:0019395)	4	0.0443481	GO Biological Functions	YeastEnrichR	EHD3	TES1	ERG10
Golgi organization (GO:0007030)	4	0.0495144	GO Biological Functions	YeastEnrichR	ERP5	RET2	EMP24	ERV25
positive regulation of transcription from RNA polymerase II promoter in response to glucose starvation (GO:0061406)	3	0.00684198	GO Biological Functions	YeastEnrichR	YAK1	MSN4	RIM15
regulation of cellular ketone metabolic process by positive regulation of transcription from RNA polymerase II promoter (GO:0072366)	3	0.00684198	GO Biological Functions	YeastEnrichR	ADR1	CAT8	SPT23
regulation of phosphate transport (GO:0010966)	3	0.00684198	GO Biological Functions	YeastEnrichR	PHO91	PHO86	PHO87
RNA import into nucleus (GO:0006404)	3	0.00684198	GO Biological Functions	YeastEnrichR	SSA2	RNA1	YDJ1
regulation of response to endoplasmic reticulum stress (GO:1905897)	3	0.00978455	GO Biological Functions	YeastEnrichR	PMT4	PMT2	PMT1
peptidyl-asparagine modification (GO:0018196)	3	0.00978455	GO Biological Functions	YeastEnrichR	WBP1	OST1	STT3
protein N-linked glycosylation via asparagine (GO:0018279)	3	0.00978455	GO Biological Functions	YeastEnrichR	WBP1	OST1	STT3
translational frameshifting (GO:0006452)	3	0.00978455	GO Biological Functions	YeastEnrichR	SSZ1	ANB1	ZUO1
cellular response to cold (GO:0070417)	3	0.0127025	GO Biological Functions	YeastEnrichR	IRA2	MSN4	SPT23
'de novo' cotranslational protein folding (GO:0051083)	3	0.0127025	GO Biological Functions	YeastEnrichR	EGD2	SSZ1	ZUO1
glucan catabolic process (GO:0009251)	3	0.0127025	GO Biological Functions	YeastEnrichR	SGA1	GPH1	GDB1
regulation of endoplasmic reticulum unfolded protein response (GO:1900101)	3	0.0127025	GO Biological Functions	YeastEnrichR	PMT4	PMT2	PMT1
'de novo' pyrimidine nucleobase biosynthetic process (GO:0006207)	3	0.0165335	GO Biological Functions	YeastEnrichR	CPA2	URA6	URA3
ER-associated misfolded protein catabolic process (GO:0071712)	3	0.0165335	GO Biological Functions	YeastEnrichR	PMT6	PMT2	PMT1
pantothenate metabolic process (GO:0015939)	3	0.0165335	GO Biological Functions	YeastEnrichR	PAN6	SPE3	SPE1
cellular modified amino acid catabolic process (GO:0042219)	3	0.0207652	GO Biological Functions	YeastEnrichR	ATG15	DUG3	ECM38
L-phenylalanine metabolic process (GO:0006558)	3	0.0207652	GO Biological Functions	YeastEnrichR	ARO7	ARO10	PHA2
ornithine metabolic process (GO:0006591)	3	0.0207652	GO Biological Functions	YeastEnrichR	ARG4	ARG8	SPE1
pantothenate biosynthetic process (GO:0015940)	3	0.0207652	GO Biological Functions	YeastEnrichR	PAN6	SPE3	SPE1
serine family amino acid metabolic process (GO:0009069)	3	0.0207652	GO Biological Functions	YeastEnrichR	MET2	THR1	GCV1
posttranslational protein targeting to membrane, translocation (GO:0031204)	3	0.0256324	GO Biological Functions	YeastEnrichR	KAR2	SEC62	SEC61
regulation of translational termination (GO:0006449)	3	0.0256324	GO Biological Functions	YeastEnrichR	EFB1	ANB1	CAM1
peptide catabolic process (GO:0043171)	3	0.0318148	GO Biological Functions	YeastEnrichR	APE2	DUG3	ECM38
regulation of signal transduction (GO:0009966)	3	0.0318148	GO Biological Functions	YeastEnrichR	PMT4	PMT2	PMT1
fatty acid beta-oxidation (GO:0006635)	3	0.0375347	GO Biological Functions	YeastEnrichR	EHD3	TES1	ERG10
inorganic anion transmembrane transport (GO:0098661)	3	0.0375347	GO Biological Functions	YeastEnrichR	PHO89	SUL2	MIR1
protein exit from endoplasmic reticulum (GO:0032527)	3	0.0375347	GO Biological Functions	YeastEnrichR	SEC61	PMT2	PMT1
purine nucleobase metabolic process (GO:0006144)	3	0.0375347	GO Biological Functions	YeastEnrichR	HPT1	DAL1	ADE2
septin cytoskeleton organization (GO:0032185)	3	0.0375347	GO Biological Functions	YeastEnrichR	CDC42	BUD4	PCL1
cytoskeleton-dependent cytokinesis (GO:0061640)	3	0.0443481	GO Biological Functions	YeastEnrichR	CDC10	CDC11	TPM2
regulation of cytoplasmic mRNA processing body assembly (GO:0010603)	3	0.0443481	GO Biological Functions	YeastEnrichR	PKH2	TPK2	TPK1
ribosome localization (GO:0033750)	3	0.0443481	GO Biological Functions	YeastEnrichR	ZUO1	RNA1	GSP1
Ribosome	39	8.24816e-23	KEEG Pathway	YeastEnrichR	RPL5	RPL30	RPL3	RPL10	RPL32	MRPL19	RPP2A	RPS6A	RPL24A	RPS4A	RPL20B	RPS23A	RPS15	RPS21B	RPL16A	RPS7A	YML6	RPS9B	RPS3	RPS17B	RPL39	RPS19A	RPS12	RPS5	RPL37B	RPL23A	RPL43A	RPL21A	RPS14B	MRPS9	RPL19A	RPS26A	RPL27A	RPL17B	RPL15A	RPS22A	RPL25	RPS20	RPS16A
Protein processing in endoplasmic reticulum	12	7.06961e-05	KEEG Pathway	YeastEnrichR	WBP1	OST1	KAR2	SSA1	SSA2	STT3	PDI1	SAR1	YDJ1	SUI2	SEC62	SEC61
Purine metabolism	11	8.90922e-06	KEEG Pathway	YeastEnrichR	MET14	YNK1	MET3	HPT1	PDE1	GUK1	ADK1	AAH1	RNR3	DAL1	ADE2
Alanine, aspartate and glutamate metabolism	9	4.77359e-06	KEEG Pathway	YeastEnrichR	ARG4	CPA2	CPA1	AAT1	GLT1	UGA2	ARG1	ALT1	GDH3
Endocytosis	8	0.00361274	KEEG Pathway	YeastEnrichR	CDC42	ARF1	ARF2	HSE1	SSA1	SSA2	RVS167	GEA2
Autophagy	8	0.00804217	KEEG Pathway	YeastEnrichR	ATG15	PRB1	TPK2	TPK1	MSN4	ATG8	SUI2	RIM15
Pyrimidine metabolism	7	8.51003e-05	KEEG Pathway	YeastEnrichR	CPA2	YNK1	CPA1	URA7	URA6	URA3	RNR3
N-Glycan biosynthesis	7	0.000125325	KEEG Pathway	YeastEnrichR	DPM1	WBP1	ALG6	OST1	ALG7	ALG5	STT3
Pyruvate metabolism	7	0.000962634	KEEG Pathway	YeastEnrichR	ALD5	CYB2	MLS1	ERG10	PYC2	ACS1	ACC1
Glycolysis / Gluconeogenesis	7	0.00265902	KEEG Pathway	YeastEnrichR	ALD5	HXK2	GAL10	ENO1	TDH3	ACS1	ADH5
Arginine biosynthesis	6	6.18424e-05	KEEG Pathway	YeastEnrichR	ARG4	AAT1	ARG1	ALT1	GDH3	ARG8
Steroid biosynthesis	6	6.18424e-05	KEEG Pathway	YeastEnrichR	ERG11	ERG2	ERG4	ERG6	ERG24	ERG9
Longevity regulating pathway	6	0.00203029	KEEG Pathway	YeastEnrichR	TPK2	TPK1	SSA1	SSA2	MSN4	RIM15
Mannose type O-glycan biosynthesis	5	8.90922e-06	KEEG Pathway	YeastEnrichR	PMT4	PMT6	PMT5	PMT2	PMT1
Fatty acid biosynthesis	5	7.06961e-05	KEEG Pathway	YeastEnrichR	FAS1	FAS2	FAA2	ACC1	FAA4
Other types of O-glycan biosynthesis	5	0.000125325	KEEG Pathway	YeastEnrichR	PMT4	PMT6	PMT5	PMT2	PMT1
Sulfur metabolism	5	0.000125325	KEEG Pathway	YeastEnrichR	MET14	MET2	MET3	MET10	MET16
Fatty acid degradation	5	0.000844433	KEEG Pathway	YeastEnrichR	ALD5	ERG10	FAA2	ADH5	FAA4
Arginine and proline metabolism	5	0.000962634	KEEG Pathway	YeastEnrichR	ALD5	AAT1	PRO3	SPE3	SPE1
Glutathione metabolism	5	0.00223928	KEEG Pathway	YeastEnrichR	GPX2	RNR3	SPE3	ECM38	SPE1
Glyoxylate and dicarboxylate metabolism	5	0.00432391	KEEG Pathway	YeastEnrichR	GCV1	MLS1	ERG10	SHM2	ACS1
Peroxisome	5	0.0127461	KEEG Pathway	YeastEnrichR	PEX7	PEX12	FAA2	PEX13	FAA4
Starch and sucrose metabolism	5	0.0127461	KEEG Pathway	YeastEnrichR	SGA1	GPH1	HXK2	TPS2	GDB1
Butanoate metabolism	4	0.000439565	KEEG Pathway	YeastEnrichR	UGA2	ERG10	ILV2	ERG13
Valine, leucine and isoleucine degradation	4	0.00174454	KEEG Pathway	YeastEnrichR	EHD3	ALD5	ERG10	ERG13
beta-Alanine metabolism	4	0.00203029	KEEG Pathway	YeastEnrichR	EHD3	ALD5	PAN6	SPE3
Propanoate metabolism	4	0.00203029	KEEG Pathway	YeastEnrichR	EHD3	ERG10	ACS1	ACC1
One carbon pool by folate	4	0.00246152	KEEG Pathway	YeastEnrichR	MET13	FMT1	GCV1	SHM2
Phenylalanine, tyrosine and tryptophan biosynthesis	4	0.00361274	KEEG Pathway	YeastEnrichR	AAT1	ARO7	TRP2	PHA2
Various types of N-glycan biosynthesis	4	0.0244016	KEEG Pathway	YeastEnrichR	WBP1	OST1	STT3	MNN11
Tyrosine metabolism	3	0.0175863	KEEG Pathway	YeastEnrichR	AAT1	UGA2	ADH5
Lysine degradation	3	0.020837	KEEG Pathway	YeastEnrichR	ALD5	UGA2	ERG10
Porphyrin and chlorophyll metabolism	3	0.0272421	KEEG Pathway	YeastEnrichR	MET1	HEM15	GUS1
Terpenoid backbone biosynthesis	3	0.0361863	KEEG Pathway	YeastEnrichR	ERG10	ERG13	STE24
Galactose metabolism	3	0.0498019	KEEG Pathway	YeastEnrichR	HXK2	GAL10	GAL1
Protein export	3	0.0498019	KEEG Pathway	YeastEnrichR	KAR2	SEC62	SEC61
Nitrogen metabolism	2	0.0272421	KEEG Pathway	YeastEnrichR	GLT1	GDH3
Cyanoamino acid metabolism	2	0.0455607	KEEG Pathway	YeastEnrichR	SHM2	ECM38
[truncated: 4 more columns]

## Sheet: GRN ontology analysis
Supplementary Table 4:- Gene Ontology and KEGG Pathway analysis of GRN (Immunological response associated terms) in C. albicans.
Term	Count	Adjusted P-value	Ontology	Database	Genes
regulation of transcription from RNA polymerase II promoter (GO:0006357)	16	0.00165874	GO Biological Functions	YeastEnrichR	RPN4	STP2	HOS3	YAK1	MSN4	RIM101	UME6	ACE2	CBF1	TEC1	PHO4	REG1	LAP3	CAM1	NDT80	MET28
positive regulation of transcription from RNA polymerase II promoter (GO:0045944)	15	0.000654676	GO Biological Functions	YeastEnrichR	RPN4	STP2	HOS3	YAK1	MSN4	RIM101	UME6	ACE2	CBF1	TEC1	PHO4	ADR1	CAM1	CAT8	NDT80
positive regulation of transcription, DNA-templated (GO:0045893)	13	0.00180156	GO Biological Functions	YeastEnrichR	RPN4	STP2	HOS3	YAK1	MSN4	RIM101	ACE2	CBF1	TEC1	PHO4	ADR1	CAM1	NDT80
vesicle-mediated transport (GO:0016192)	11	0.00661584	GO Biological Functions	YeastEnrichR	CDC42	ERP5	ARF2	SDS24	TPM2	HSE1	SSA1	SSA2	CLC1	COF1	FAB1
translation (GO:0006412)	11	0.0384051	GO Biological Functions	YeastEnrichR	SSZ1	RPL10	RPS21B	RPL27A	SSA1	RPL17B	RPS22A	RPS6A	TOS4	CAM1	RPL39
cellular response to heat (GO:0034605)	10	3.77168e-05	GO Biological Functions	YeastEnrichR	SSZ1	HCH1	KAR2	SSA1	SSA2	YAK1	MSN4	AHA1	HSP12	TPS2
intracellular protein transport (GO:0006886)	10	0.00340976	GO Biological Functions	YeastEnrichR	ERP5	ARF2	SSA1	RNA1	SAR1	GSP1	SEC61	ACC1	ERV25	PMT1
cytoplasmic translation (GO:0002181)	9	0.0119403	GO Biological Functions	YeastEnrichR	SSZ1	RPL10	RPS21B	RPL27A	SSA1	RPL17B	RPS22A	RPS6A	RPL39
ER to Golgi vesicle-mediated transport (GO:0006888)	8	0.00173422	GO Biological Functions	YeastEnrichR	SEC21	ERV29	ERP5	ATG8	SAR1	PHO86	ERV25	GEA2
cellular protein localization (GO:0034613)	8	0.00825715	GO Biological Functions	YeastEnrichR	CDC10	CDC11	ERP5	ARF2	ATG8	SAR1	BUD4	ERV25
Golgi vesicle transport (GO:0048193)	8	0.0142879	GO Biological Functions	YeastEnrichR	SEC21	ERV29	ERP5	ATG8	SAR1	PHO86	ERV25	GEA2
proteasome-mediated ubiquitin-dependent protein catabolic process (GO:0043161)	8	0.0197529	GO Biological Functions	YeastEnrichR	PRE9	SGT2	KAR2	SSA1	SSA2	YDJ1	SEC61	PUP3
glutamine family amino acid biosynthetic process (GO:0009084)	7	3.77168e-05	GO Biological Functions	YeastEnrichR	CPA2	CPA1	PRO3	GLT1	ARG1	GDH3	ARG8
ergosterol biosynthetic process (GO:0006696)	6	0.000121504	GO Biological Functions	YeastEnrichR	ERG11	ERG2	ERG4	ERG6	ERG24	ERG13
cellular alcohol biosynthetic process (GO:0044108)	6	0.000121504	GO Biological Functions	YeastEnrichR	ERG11	ERG2	ERG4	ERG6	ERG24	ERG13
cellular lipid biosynthetic process (GO:0097384)	6	0.000121504	GO Biological Functions	YeastEnrichR	ERG11	ERG2	ERG4	ERG6	ERG24	ERG13
phytosteroid biosynthetic process (GO:0016129)	6	0.000121504	GO Biological Functions	YeastEnrichR	ERG11	ERG2	ERG4	ERG6	ERG24	ERG13
secondary alcohol biosynthetic process (GO:1902653)	6	0.000138643	GO Biological Functions	YeastEnrichR	ERG11	ERG2	ERG4	ERG6	ERG24	ERG13
ergosterol metabolic process (GO:0008204)	6	0.000199093	GO Biological Functions	YeastEnrichR	ERG11	ERG2	ERG4	ERG6	ERG24	ERG13
sterol biosynthetic process (GO:0016126)	6	0.000340586	GO Biological Functions	YeastEnrichR	ERG11	ERG2	ERG4	ERG6	ERG24	ERG13
protein N-linked glycosylation (GO:0006487)	6	0.00116195	GO Biological Functions	YeastEnrichR	WBP1	ALG6	ALG7	ALG5	STT3	KTR4
protein glycosylation (GO:0006486)	6	0.00588615	GO Biological Functions	YeastEnrichR	WBP1	ALG6	ALG7	ALG5	STT3	KTR4
cellular response to oxidative stress (GO:0034599)	6	0.0297386	GO Biological Functions	YeastEnrichR	GPX2	GCY1	IRA2	MSN4	HSP12	DOT5
protein transport (GO:0015031)	6	0.033948	GO Biological Functions	YeastEnrichR	CSR1	ERP5	ARF2	COF1	SAR1	ERV25
arginine biosynthetic process (GO:0006526)	5	0.000114562	GO Biological Functions	YeastEnrichR	ARG4	CPA2	CPA1	ARG1	ARG8
response to unfolded protein (GO:0006986)	5	0.000507999	GO Biological Functions	YeastEnrichR	SSZ1	KAR2	SSA1	SSA2	REG1
fatty acid biosynthetic process (GO:0006633)	5	0.00060793	GO Biological Functions	YeastEnrichR	EHT1	FAS1	FAS2	OLE1	ACC1
glycogen metabolic process (GO:0005977)	5	0.000935847	GO Biological Functions	YeastEnrichR	SGA1	GPH1	GAC1	REG1	GDB1
cellular response to starvation (GO:0009267)	5	0.00955765	GO Biological Functions	YeastEnrichR	PRB1	PHO4	ATG8	REG1	SIP5
ERAD pathway (GO:0036503)	5	0.0197529	GO Biological Functions	YeastEnrichR	SGT2	KAR2	YDJ1	SEC61	PMT1
long-chain fatty acid metabolic process (GO:0001676)	4	0.000117044	GO Biological Functions	YeastEnrichR	FAS1	FAS2	FAA2	ACC1
pyrimidine nucleobase biosynthetic process (GO:0019856)	4	0.000654676	GO Biological Functions	YeastEnrichR	CPA2	URA7	URA6	URA3
arginine metabolic process (GO:0006525)	4	0.000899132	GO Biological Functions	YeastEnrichR	CPA2	CPA1	ARG1	ARG8
cellular response to unfolded protein (GO:0034620)	4	0.00108078	GO Biological Functions	YeastEnrichR	SSZ1	KAR2	SSA1	SSA2
actomyosin contractile ring assembly (GO:0000915)	4	0.00108078	GO Biological Functions	YeastEnrichR	CDC11	TPM2	MLC1	PFY1
anion transmembrane transport (GO:0098656)	4	0.00173422	GO Biological Functions	YeastEnrichR	HUT1	FTR1	FET3	PHO87
cellular response to topologically incorrect protein (GO:0035967)	4	0.00180156	GO Biological Functions	YeastEnrichR	SSZ1	KAR2	SSA1	SSA2
chaperone mediated protein folding requiring cofactor (GO:0051085)	4	0.00180156	GO Biological Functions	YeastEnrichR	SSZ1	KAR2	SSA1	SSA2
'de novo' posttranslational protein folding (GO:0051084)	4	0.00180156	GO Biological Functions	YeastEnrichR	SSZ1	KAR2	SSA1	SSA2
cellular response to glucose starvation (GO:0042149)	4	0.00224786	GO Biological Functions	YeastEnrichR	YAK1	MSN4	REG1	SIP5
SRP-dependent cotranslational protein targeting to membrane, translocation (GO:0006616)	4	0.00276088	GO Biological Functions	YeastEnrichR	KAR2	SSA1	SSA2	SEC61
SRP-dependent cotranslational protein targeting to membrane (GO:0006614)	4	0.00459856	GO Biological Functions	YeastEnrichR	KAR2	SSA1	SSA2	SEC61
tRNA transport (GO:0051031)	4	0.00459856	GO Biological Functions	YeastEnrichR	UTP22	SSA2	RNA1	YDJ1
intracellular protein transmembrane transport (GO:0065002)	4	0.00610606	GO Biological Functions	YeastEnrichR	KAR2	SSA1	SSA2	SEC61
glucose metabolic process (GO:0006006)	4	0.0175567	GO Biological Functions	YeastEnrichR	HXK2	ENO1	TDH3	PYC2
pyruvate metabolic process (GO:0006090)	4	0.0189389	GO Biological Functions	YeastEnrichR	HXK2	ARO10	ENO1	TDH3
septin ring organization (GO:0031106)	4	0.0214793	GO Biological Functions	YeastEnrichR	CDC42	CDC10	CDC11	BUD4
organic anion transport (GO:0015711)	4	0.0234481	GO Biological Functions	YeastEnrichR	CSR1	FLC1	HUT1	MDM34
establishment of protein localization to mitochondrion (GO:0072655)	4	0.0317255	GO Biological Functions	YeastEnrichR	TIM50	SSA1	YDJ1	MIA40
replicative cell aging (GO:0001302)	4	0.0317255	GO Biological Functions	YeastEnrichR	AAT1	HXK2	MSN4	GUT2
positive regulation of transcription from RNA polymerase II promoter in response to stress (GO:0036003)	4	0.033948	GO Biological Functions	YeastEnrichR	RPN4	YAK1	TEC1	MSN4
mitotic cytokinesis (GO:0000281)	4	0.0341383	GO Biological Functions	YeastEnrichR	CDC10	CDC11	MSB2	TPM2
aerobic respiration (GO:0009060)	4	0.0457506	GO Biological Functions	YeastEnrichR	ALG6	ALG7	COX2	RIB3
organonitrogen compound biosynthetic process (GO:1901566)	4	0.0457506	GO Biological Functions	YeastEnrichR	CPA2	CPA1	FLC1	ARG1
RNA import into nucleus (GO:0006404)	3	0.00173422	GO Biological Functions	YeastEnrichR	SSA2	RNA1	YDJ1
glucan catabolic process (GO:0009251)	3	0.00356138	GO Biological Functions	YeastEnrichR	SGA1	GPH1	GDB1
'de novo' pyrimidine nucleobase biosynthetic process (GO:0006207)	3	0.00482997	GO Biological Functions	YeastEnrichR	CPA2	URA6	URA3
phosphate ion transport (GO:0006817)	3	0.00825715	GO Biological Functions	YeastEnrichR	PHO89	MIR1	PHO87
inorganic anion transmembrane transport (GO:0098661)	3	0.0126251	GO Biological Functions	YeastEnrichR	PHO89	SUL2	MIR1
cytoskeleton-dependent cytokinesis (GO:0061640)	3	0.0150624	GO Biological Functions	YeastEnrichR	CDC10	CDC11	TPM2
steroid biosynthetic process (GO:0006694)	3	0.0178441	GO Biological Functions	YeastEnrichR	ERG11	ERG4	ERG24
gluconeogenesis (GO:0006094)	3	0.0197529	GO Biological Functions	YeastEnrichR	ENO1	TDH3	PYC2
hexose biosynthetic process (GO:0019319)	3	0.0197529	GO Biological Functions	YeastEnrichR	ENO1	TDH3	PYC2
inorganic anion transport (GO:0015698)	3	0.026532	GO Biological Functions	YeastEnrichR	PHO89	SUL2	PHO87
ATP generation from ADP (GO:0006757)	3	0.0297386	GO Biological Functions	YeastEnrichR	HXK2	ENO1	TDH3
glycolytic process (GO:0006096)	3	0.0297386	GO Biological Functions	YeastEnrichR	HXK2	ENO1	TDH3
posttranslational protein targeting to endoplasmic reticulum membrane (GO:0006620)	3	0.0297386	GO Biological Functions	YeastEnrichR	SGT2	KAR2	SEC61
regulation of chromatin silencing (GO:0031935)	3	0.0297386	GO Biological Functions	YeastEnrichR	CDC6	ADR1	GSP1
protein O-linked glycosylation (GO:0006493)	3	0.033948	GO Biological Functions	YeastEnrichR	DPM1	KTR4	PMT1
carbon catabolite activation of transcription from RNA polymerase II promoter (GO:0000436)	3	0.0350707	GO Biological Functions	YeastEnrichR	STB3	ADR1	CAT8
chronological cell aging (GO:0001300)	3	0.0383195	GO Biological Functions	YeastEnrichR	AAT1	ALT1	TEC1
nicotinamide nucleotide metabolic process (GO:0046496)	3	0.0383195	GO Biological Functions	YeastEnrichR	HXK2	ENO1	TDH3
protein targeting to ER (GO:0045047)	3	0.0383195	GO Biological Functions	YeastEnrichR	SGT2	YDJ1	SEC61
organic hydroxy compound biosynthetic process (GO:1901617)	3	0.0399594	GO Biological Functions	YeastEnrichR	ERG11	ERG4	ERG24
carbohydrate catabolic process (GO:0016052)	3	0.0499201	GO Biological Functions	YeastEnrichR	HXK2	ENO1	TDH3
positive regulation of transcription from RNA polymerase II promoter in response to glucose starvation (GO:0061406)	2	0.0297386	GO Biological Functions	YeastEnrichR	YAK1	MSN4
negative regulation of cell aging (GO:0090344)	2	0.0297386	GO Biological Functions	YeastEnrichR	SSA1	SSA2
positive regulation of phosphatidylcholine biosynthetic process (GO:2001247)	2	0.0297386	GO Biological Functions	YeastEnrichR	CSR1	UME6
positive regulation of transcription from RNA polymerase II promoter in response to arsenic-containing substance (GO:0061395)	2	0.0297386	GO Biological Functions	YeastEnrichR	RPN4	MSN4
pyrimidine ribonucleoside biosynthetic process (GO:0046132)	2	0.0297386	GO Biological Functions	YeastEnrichR	URA7	URA3
regulation of cell aging (GO:0090342)	2	0.0297386	GO Biological Functions	YeastEnrichR	SSA1	SSA2
regulation of cellular ketone metabolic process by positive regulation of transcription from RNA polymerase II promoter (GO:0072366)	2	0.0297386	GO Biological Functions	YeastEnrichR	ADR1	CAT8
regulation of phosphate transport (GO:0010966)	2	0.0297386	GO Biological Functions	YeastEnrichR	PHO86	PHO87
regulation of transcription from RNA polymerase II promoter in response to arsenic-containing substance (GO:0061394)	2	0.0297386	GO Biological Functions	YeastEnrichR	RPN4	MSN4
actin polymerization or depolymerization (GO:0008154)	2	0.033948	GO Biological Functions	YeastEnrichR	TPM2	COF1
actomyosin contractile ring organization (GO:0044837)	2	0.033948	GO Biological Functions	YeastEnrichR	CDC11	MLC1
assembly of actomyosin apparatus involved in cytokinesis (GO:0000912)	2	0.033948	GO Biological Functions	YeastEnrichR	CDC11	MLC1
assembly of actomyosin apparatus involved in mitotic cytokinesis (GO:1902407)	2	0.033948	GO Biological Functions	YeastEnrichR	TPM2	PFY1
cyclic-nucleotide-mediated signaling (GO:0019935)	2	0.033948	GO Biological Functions	YeastEnrichR	SOK1	PDE1
galactose catabolic process via UDP-galactose (GO:0033499)	2	0.033948	GO Biological Functions	YeastEnrichR	GAL10	GAL1
negative regulation of cellular process (GO:0048523)	2	0.033948	GO Biological Functions	YeastEnrichR	SSA1	SSA2
peptidyl-asparagine modification (GO:0018196)	2	0.033948	GO Biological Functions	YeastEnrichR	WBP1	STT3
protein N-linked glycosylation via asparagine (GO:0018279)	2	0.033948	GO Biological Functions	YeastEnrichR	WBP1	STT3
translational frameshifting (GO:0006452)	2	0.033948	GO Biological Functions	YeastEnrichR	SSZ1	ANB1
cellular response to alkaline pH (GO:0071469)	2	0.0396817	GO Biological Functions	YeastEnrichR	MSN4	RIM101
cellular response to cold (GO:0070417)	2	0.0396817	GO Biological Functions	YeastEnrichR	IRA2	MSN4
acetate metabolic process (GO:0006083)	2	0.0396817	GO Biological Functions	YeastEnrichR	ALD5	ACS1
cAMP-mediated signaling (GO:0019933)	2	0.0396817	GO Biological Functions	YeastEnrichR	SOK1	PDE1
mitotic actomyosin contractile ring assembly (GO:1903475)	2	0.0396817	GO Biological Functions	YeastEnrichR	TPM2	PFY1
cellular response to ethanol (GO:0071361)	2	0.0457506	GO Biological Functions	YeastEnrichR	MSN4	ADR1
acetyl-CoA metabolic process (GO:0006084)	2	0.0457506	GO Biological Functions	YeastEnrichR	ACS1	ERG13
alpha-amino acid catabolic process (GO:1901606)	2	0.0457506	GO Biological Functions	YeastEnrichR	ARO10	LAP3
cilium assembly (GO:0060271)	2	0.0457506	GO Biological Functions	YeastEnrichR	CDC10	CDC11
dolichol-linked oligosaccharide biosynthetic process (GO:0006488)	2	0.0457506	GO Biological Functions	YeastEnrichR	DPM1	ALG7
plasma membrane bounded cell projection assembly (GO:0120031)	2	0.0457506	GO Biological Functions	YeastEnrichR	CDC10	CDC11
Protein processing in endoplasmic reticulum	9	6.73222e-05	KEEG Pathway	YeastEnrichR	WBP1	KAR2	SSA1	SSA2	STT3	PDI1	SAR1	YDJ1	SEC61
Purine metabolism	9	3.18269e-06	KEEG Pathway	YeastEnrichR	YNK1	MET3	PDE1	GUK1	ADK1	AAH1	RNR3	DAL1	ADE2
Alanine, aspartate and glutamate metabolism	8	5.32325e-07	KEEG Pathway	YeastEnrichR	ARG4	CPA2	CPA1	AAT1	GLT1	ARG1	ALT1	GDH3
Pyrimidine metabolism	8	4.36192e-07	KEEG Pathway	YeastEnrichR	CDC21	CPA2	YNK1	CPA1	URA7	URA6	URA3	RNR3
Ribosome	7	0.0433125	KEEG Pathway	YeastEnrichR	RPL10	RPS21B	RPL27A	RPL17B	RPS22A	RPS6A	RPL39
Glycolysis / Gluconeogenesis	7	0.000133703	KEEG Pathway	YeastEnrichR	ALD5	HXK2	GAL10	ENO1	TDH3	ACS1	ADH5
Meiosis	6	0.0428824	KEEG Pathway	YeastEnrichR	TPK1	MSN4	CDC6	NDT80	UME6	MCM2
Endocytosis	6	0.00512106	KEEG Pathway	YeastEnrichR	CDC42	ARF2	HSE1	SSA1	SSA2	GEA2
Pyruvate metabolism	6	0.000323021	KEEG Pathway	YeastEnrichR	ALD5	CYB2	MLS1	PYC2	ACS1	ACC1
N-Glycan biosynthesis	6	5.29403e-05	KEEG Pathway	YeastEnrichR	DPM1	WBP1	ALG6	ALG7	ALG5	STT3
Arginine biosynthesis	6	3.03426e-06	KEEG Pathway	YeastEnrichR	ARG4	AAT1	ARG1	ALT1	GDH3	ARG8
Autophagy	5	0.0337188	KEEG Pathway	YeastEnrichR	PRB1	TPK1	MSN4	ATG8	UME6
Starch and sucrose metabolism	5	0.00180962	KEEG Pathway	YeastEnrichR	SGA1	GPH1	HXK2	TPS2	GDB1
Steroid biosynthesis	5	5.09635e-05	KEEG Pathway	YeastEnrichR	ERG11	ERG2	ERG4	ERG6	ERG24
Fatty acid biosynthesis	5	4.91677e-06	KEEG Pathway	YeastEnrichR	FAS1	FAS2	FAA2	ACC1	FAA4
Longevity regulating pathway	4	0.0104133	KEEG Pathway	YeastEnrichR	TPK1	SSA1	SSA2	MSN4
Fatty acid degradation	4	0.00114158	KEEG Pathway	YeastEnrichR	ALD5	FAA2	ADH5	FAA4
Amino sugar and nucleotide sugar metabolism	3	0.0341017	KEEG Pathway	YeastEnrichR	HXK2	GAL10	GAL1
Glyoxylate and dicarboxylate metabolism	3	0.0341017	KEEG Pathway	YeastEnrichR	MLS1	SHM2	ACS1
Methane metabolism	3	0.0247084	KEEG Pathway	YeastEnrichR	ENO1	SHM2	ACS1
Galactose metabolism	3	0.0180509	KEEG Pathway	YeastEnrichR	HXK2	GAL10	GAL1
Arginine and proline metabolism	3	0.0148313	KEEG Pathway	YeastEnrichR	ALD5	AAT1	PRO3
One carbon pool by folate	3	0.00740996	KEEG Pathway	YeastEnrichR	CDC21	MET13	SHM2
Propanoate metabolism	2	0.0471074	KEEG Pathway	YeastEnrichR	ACS1	ACC1
Tyrosine metabolism	2	0.0471074	KEEG Pathway	YeastEnrichR	AAT1	ADH5
Sulfur metabolism	2	0.0436901	KEEG Pathway	YeastEnrichR	MET3	MET10
Valine, leucine and isoleucine degradation	2	0.0436901	KEEG Pathway	YeastEnrichR	ALD5	ERG13
Phenylalanine metabolism	2	0.0366579	KEEG Pathway	YeastEnrichR	AAT1	ARO10
Butanoate metabolism	2	0.0293685	KEEG Pathway	YeastEnrichR	ILV2	ERG13
Nitrogen metabolism	2	0.0148313	KEEG Pathway	YeastEnrichR	GLT1	GDH3
