# Supplementary material for: Decoding the host–pathogen interspecies molecular crosstalk during oral candidiasis in humans: an in silico analysis
Source: Front Genet. 2023 Oct 12;14:1245445. doi: 10.3389/fgene.2023.1245445 (PMC10603195; doi:10.3389/fgene.2023.1245445)
Supplement: Supplementary file 5 [file DataSheet3.xlsx]

## Sheet: Sheet1
Supplementary Table 3:- Interolog pairs consisting of 317 host proteins and 119 pathogenic proteins.
C. albicans gene name	Human gene name
ACT1	ACTB
CRM1	AGFG1
GET3	AGR2
MSI3	APOB
SEC61	APOB
SEC26	ARF1
RPT5	ATF4
CYP5	BAG6
TOM40	BAX
EGD2	BTF3
GCD11	BZW2
MYO2	CALM1
GET3	CALU
ACT1	CAP2
ARO3	CBS
ARO4	CBS
PRE2	CCNB1
SKP1	CCNF
POL30	CDC27
GPH1	CDK1
RPO21	CDK1
CKS1	CDK2
SPB1	CDK7
COQ5	COQ8A
PET100	COX17
RBP1	CPSF6
RBP1	CPSF7
SKP1	CUL1
HRT1	CUL4B
PMT4	DAG1
UBI4	DCC
MYO2	DCP1A
MYO2	DCP1B
RPC11	DCTD
MAS1	DDI1
HTA3	DMAP1
HHT1	DNMT1
HHT2	DNMT1
HHT21	DNMT1
DPH1	DPH2
ARX1	DRG1
DBP10	DVL2
GCD7	DVL2
NSA2	DVL2
SOF1	DVL2
SOF1	DVL3
TIF34	EIF3G
HTB1	EP400
HTB2	EP400
DAD4	EXOC7
HMT1	FGF2
RVS161	GFAP
UBI4	GGA2
UBI4	GGA3
DAL4	GLP1R
FUR4	GLP1R
FRS2	GOPC
HHT1	HJURP
HHT2	HJURP
HHT21	HJURP
CDC5	IKZF1
RPA12	IKZF1
RPC11	IKZF1
DRG1	IKZF3
SNF1	IKZF3
ADA2	IL1A
HHT1	ING1
HHT2	ING1
HHT21	ING1
HHT1	ING2
HHT2	ING2
HHT21	ING2
HHT1	ING3
HHT2	ING3
HHT21	ING3
HHT1	ING4
HHT2	ING4
HHT21	ING4
HHT1	ING5
HHT2	ING5
HHT21	ING5
AQY1	KASH5
ADA2	KAT2A
GLK1	KEAP1
HRT1	KLHL2
HRT1	KLHL3
CAT1	LAMB1
EFT2	LAMB1
ENO1	LAMB1
GPM1	LAMB1
HOG1	MBP
HHT1	MCM2
HHT2	MCM2
HHT21	MCM2
HTB1	MCM2
HTB2	MCM2
POB3	MCM2
CDC46	MCM4
HHT1	MCM4
HHT2	MCM4
HHT21	MCM4
HTA3	MCM4
HTB1	MCM4
HTB2	MCM4
MCM2	MCM4
CDC54	MCM5
CDC46	MCM7
HHT1	MCM7
HHT2	MCM7
HHT21	MCM7
HTA3	MCM7
HTB1	MCM7
HTB2	MCM7
CDC54	MCMBP
MCM3	MCMBP
MSI3	MDFI
SNF1	MDFI
SKP1	MED6
EGD1	MEOX2
SNF1	MEOX2
HHT1	NASP
HHT2	NASP
HHT21	NASP
HTB1	NASP
HTB2	NASP
RPO21	NEDD4
UBI4	NEDD4
CRM1	NUP98
YPT1	OPTN
CDC42	PAK1
GPH1	PASK
FRS2	PLS1
CDC5	PRRC1
RPN2	PSMD5
RPN7	PSMD5
RPT1	PSMD5
RPT2	PSMD5
RRD2	PTPA
GDI1	RAB4A
GDI1	RAB5A
RAD51	RAD51
RAS1	RAF1
CRM1	RAN
YRB1	RAN
RPC11	RBPMS
RPT5	RCOR3
RHO1	RTKN
YPT1	RUSC2
SEC23	SAXO1
RVS161	SF3B4
HHT1	SGF29
HHT2	SGF29
HHT21	SGF29
ASC1	SGTA
CYP5	SGTA
RPC11	SOX30
SMT3	SP100
HRT1	SPOP
HTA3	SRCAP
HTB1	SRCAP
HTB2	SRCAP
PRP8	SRRM2
RBP1	SSBP2
RPO21	SSU72
PWP2	STX19
TUB1	TBCE
RFC5	TCL1A
PXR1	THAP1
ARO2	TNIP1
KAR2	TOR1A
UBI4	UBA1
ACC1	UBC
ACO1	UBC
ACO2	UBC
ACS1	UBC
ACS2	UBC
ACT1	UBC
ADE13	UBC
ADE17	UBC
ADE4	UBC
ADE5	UBC
ADH1	UBC
ADH2	UBC
AIP2	UBC
ALA1	UBC
ALD5	UBC
ANB1	UBC
APE2	UBC
ARF1	UBC
ARF2	UBC
ARG1	UBC
ARG3	UBC
ARG4	UBC
ARG5	UBC
ARL1	UBC
ARP2	UBC
ASC1	UBC
ATP1	UBC
ATP2	UBC
ATP3	UBC
ATP4	UBC
ATP7	UBC
BGL2	UBC
BIO2	UBC
BMH1	UBC
CAM1	UBC
CAM1-1	UBC
CCT2	UBC
CCT5	UBC
CCT6	UBC
CCT7	UBC
CCT8	UBC
CDC19	UBC
CDC48	UBC
CDC60	UBC
CDR1	UBC
CDR11	UBC
CDR2	UBC
CDR4	UBC
CDS1	UBC
CEF3	UBC
CHC1	UBC
CHO1	UBC
CIT1	UBC
CPA2	UBC
CPR6	UBC
CRM1	UBC
CYP1	UBC
CYS3	UBC
CYS4	UBC
CYT1	UBC
DED81	UBC
DPS1-1	UBC
DRG1	UBC
EFB1	UBC
EIF4E	UBC
ERG10	UBC
ERG20	UBC
ERG26	UBC
ERG6	UBC
ERG9	UBC
FAS1	UBC
FBA1	UBC
FLC3	UBC
FRS1	UBC
FRS2	UBC
FUM11	UBC
FUM12	UBC
FUN12	UBC
GCD11	UBC
GCD6	UBC
GDH3	UBC
GLC3	UBC
GLC7	UBC
GLK1	UBC
GLN1	UBC
GLX3	UBC
GLY1	UBC
GPD2	UBC
GPH1	UBC
GRS1	UBC
GSC1	UBC
GSL2	UBC
GSY1	UBC
GUA1	UBC
GUS1	UBC
GUT2	UBC
HGT6	UBC
HGT7	UBC
HGT8	UBC
HIS4	UBC
HOS2	UBC
HSP104	UBC
HSP60	UBC
HSP70	UBC
HSP90	UBC
HXK2	UBC
ICL1	UBC
IDH1	UBC
IDH2	UBC
IDP1	UBC
IDP2	UBC
ILS1	UBC
ILV5	UBC
ILV6	UBC
IMH3	UBC
INO1	UBC
IPP1	UBC
ISW2	UBC
KAR2	UBC
KGD1	UBC
KGD2	UBC
KRE6	UBC
KRS1	UBC
LAP41	UBC
LEU1	UBC
LEU4	UBC
LEU42	UBC
LPD1	UBC
LYS12	UBC
LYS9	UBC
MBF1	UBC
MDH1	UBC
MDH1-1	UBC
MES1	UBC
MET6	UBC
MIR1	UBC
MIS11	UBC
MIS12	UBC
MRT4	UBC
MSI3	UBC
NCP1	UBC
NDE1	UBC
PAB1	UBC
PDC11	UBC
PDC12	UBC
PET9	UBC
PGK1	UBC
PHB1	UBC
PHO88	UBC
PIL1	UBC
PMA1	UBC
PMM1	UBC
PMT1	UBC
PMT2	UBC
POR1	UBC
PR26	UBC
PRE1	UBC
PRE6	UBC
PRE8	UBC
PST1	UBC
PST2	UBC
PST3	UBC
PUP1	UBC
PUP2	UBC
PYC2	UBC
RAS1	UBC
RFC3	UBC
RHO1	UBC
RNR21	UBC
RNR22	UBC
RPC40	UBC
RPD3	UBC
RPL10A	UBC
RPL11	UBC
RPL16A	UBC
RPL18	UBC
RPL3	UBC
RPL30	UBC
RPL4B	UBC
RPL5	UBC
RPL6	UBC
RPL82	UBC
RPL8B	UBC
RPN1	UBC
RPN2	UBC
RPN6	UBC
RPN8	UBC
RPO21	UBC
RPS3	UBC
RPS42	UBC
RPS4A	UBC
RPS5	UBC
RPS9B	UBC
RPT1	UBC
RPT4	UBC
RPT5	UBC
RPT6	UBC
RSP5	UBC
RVB1	UBC
RVS161	UBC
RVS167	UBC
SAC6	UBC
SAH1	UBC
SAM2	UBC
SAR1	UBC
SCL1	UBC
SEC13	UBC
SEC18	UBC
SEC23	UBC
SEC26	UBC
SEC27	UBC
SEC61	UBC
SER33	UBC
SHM1	UBC
SHM2	UBC
SIS1	UBC
SRB1	UBC
SSB1	UBC
SSC1	UBC
SSO2	UBC
SSQ1	UBC
SSZ1	UBC
STI1	UBC
SUI2	UBC
TDH3	UBC
TEF1	UBC
THS1	UBC
TIF5	UBC
TOM40	UBC
TPI1	UBC
TPS1	UBC
TPS2	UBC
TRP5	UBC
TSA1	UBC
TSA1B	UBC
TUB1	UBC
TUB2	UBC
TYS1	UBC
UBA1	UBC
UGP1	UBC
URA2	UBC
VMA2	UBC
VMA4	UBC
VPH1	UBC
VPS1	UBC
YBN5	UBC
YDJ1	UBC
YPT1	UBC
YRB1	UBC
ZUO1	UBC
RSP5	UBE2K
UBI4	UNKL
UBA4	URM1
SIS1	VHL
VPS4	VPS4B
HTA3	VPS72
ARP2	WASL
ARP3	WASL
RBP1	WBP11
RSP5	WBP2
PRP8	WBP4
