# Supplementary material for: Decoding the host–pathogen interspecies molecular crosstalk during oral candidiasis in humans: an in silico analysis
Source: Front Genet. 2023 Oct 12;14:1245445. doi: 10.3389/fgene.2023.1245445 (PMC10603195; doi:10.3389/fgene.2023.1245445)
Supplement: Supplementary file 6 [file DataSheet5.xlsx]

## Sheet: DEGs ontology
Supplementary Table 5:- Gene Ontology and Reactome Pathway analysis of DEGs human in diseased condition.
Term	Count	Ontology	Database	Adjusted P-value	Genes
Regulation Of Transcription By RNA Polymerase II _GO:0006357	859	GO Biological Functions	EnrichR	2.02591e-13	ATF1	ATF2	PID1	EHMT2	NOC2L	RBPJ	ZC3H12A	FOXO3B	SUPT20H	MEF2A	ZNF287	ZNF18	ZNF19	MEF2C	ZNF281	MRTFB	RFX2	MRTFA	RFX3	BHLHA15	RFX1	ZNF14	EID1	RFX8	RFX7	DDIT3	RFX5	ATF7	ATF3	ATF4	ZNF275	ZNF274	SHOX2	GATA6	MYNN	GATA3	GATA2	ZNF24	ZBTB7B	ZBTB7A	ZNF268	PPARGC1B	ZNF266	HEXIM1	CREBBP
Regulation Of DNA-templated Transcription _GO:0006355	809	GO Biological Functions	EnrichR	6.59881e-12	ATF1	ATF2	RBPJ	GPBP1	FOXO3B	SUPT20H	ZNF287	ZNF18	DAXX	MEF2C	ZNF282	ZNF281	RFX2	RFX3	RFX1	ZNF14	EID1	EID2	RFX8	RFX7	DDIT3	RFX5	ATF7	ATF3	ATF4	ZNF275	ZNF274	SET	CRABP2	MEAF6	SHOX2	GATA6	PDGFB	MYNN	BAZ2A	GATA3	ZNF24	DEDD2	ZBTB7B	ZBTB7A	ZNF268	PPARGC1B	HEXIM1	CREBBP	JUN
Positive Regulation Of DNA-templated Transcription _GO:0045893	577	GO Biological Functions	EnrichR	3.9527e-17	ATF1	ATF2	EHF	ZNF175	PID1	MAML1	TRRAP	HNRNPU	RBPJ	GABPB1	ELK1	ELK3	ELK4	CREB3L4	MYC	SOX15	ZC3H12A	CREB3L2	NAMPT	ZXDC	HOXA1	SUPT20H	HOXA7	IER5	JUNB	NFRKB	HOXA5	IER2	RNF111	MEF2A	DDX17	MED1	MEF2C	ZNF281	SERPINF2	MRTFB	MRTFA	RFX3	MED9	WDR75	BHLHA15	SOX12	DDX39B	DDIT3	RFX5
Regulation Of Gene Expression _GO:0010468	473	GO Biological Functions	EnrichR	2.27128e-06	RB1	ATF2	RPL5	PID1	TFRC	TRRAP	RBPJ	BACH1	TSKU	GJA1	MYC	SOX15	GPBP1	ZC3H12A	ADNP2	VPS35	SUPT20H	HOXA5	MED1	DAXX	MEF2C	MBNL1	ZNF282	ZNF281	DAPK3	RC3H1	RFX3	DKK1	DDIT3	ATF7	PRKCQ	ZSCAN26	HOXB7	ATF4	ZNF274	ZNF395	CRABP2	MEAF6	PDGFB	BAZ2A	GATA3	AKAP17A	GATA2	CIAO3	HIF1A
Negative Regulation Of DNA-templated Transcription _GO:0045892	471	GO Biological Functions	EnrichR	4.66406e-13	RB1	ATF2	ZNF175	ZNF174	EHMT2	HNRNPU	NOC2L	RBPJ	BACH1	RRP8	ELK3	DCAF1	ELK4	MYC	SOX15	HOXA7	ZNF169	MEF2A	MED1	DAXX	MEF2C	ZNF19	ZNF282	ZNF281	RFX3	MED9	SOX12	DKK1	DKK3	EID1	EID2	BIN1	WDR82	DDIT3	ATF3	ATF4	ZNF274	SET	CTBP2	SHOX2	GATA6	PDGFB	BAZ2A	GATA3	GATA2
Positive Regulation Of Transcription By RNA Polymerase II _GO:0045944	440	GO Biological Functions	EnrichR	1.27907e-13	ATF1	ATF2	EHF	ZNF175	PID1	MAML1	HNRNPU	RBPJ	GABPB1	ELK1	ELK3	ELK4	CREB3L4	MYC	SOX15	ZC3H12A	NAMPT	HOXA1	HOXA7	IER5	JUNB	HOXA5	IER2	MEF2A	DDX17	MED1	MEF2C	SERPINF2	MRTFB	MED8	MRTFA	RFX3	MED9	BHLHA15	SOX12	DDIT3	RFX5	HOXB3	ATF7	MAML3	HOXB7	ATF3	ATF4	ZNF395	CTBP2
Negative Regulation Of Transcription By RNA Polymerase II _GO:0000122	350	GO Biological Functions	EnrichR	2.63546e-09	RB1	ATF2	TCERG1	ZNF175	ZNF174	EHMT2	GFI1	ZMYND8	HNRNPU	NOC2L	RBPJ	BACH1	IKZF5	DCAF1	ELK4	SOX2	ZNF608	MYC	SOX15	EPC1	SOX9	HOXA7	ZNF169	SOX4	MEF2A	MED1	MEF2C	ZNF19	ZNF281	NSMCE3	MED9	SOX12	DKK1	RUNX1	THAP1	EID1	NIF3L1	BIN1	THAP7	DDIT3	TRIB3	EZR	TP53	ZFPM1	ATF3
Protein Modification Process _GO:0036211	340	GO Biological Functions	EnrichR	6.87169e-12	GMFB	PGAP1	TP53RK	MAML1	PPP2R2A	UBE2L6	DCAF1	GOLGA2	LIPE	PPP4R1	PPP4R2	PPP2R1B	AKT3	CHEK1	RPS6KA1	KAT7	PRKACA	BTRC	EPHB2	PDK2	EPHB3	ACVR1	EPHA4	JMJD4	PRKCI	CSNK2A1	CSNK2A3	CSNK2A2	DAPK3	PRKCD	COG3	KRT1	CSNK1D	ALG1	CSNK1E	ATG12	PLPP6	CDC34	PRKAR1B	CSNK2B	SIK3	PRKCQ	SIK1	TRIB1	TRIB2
Regulation Of Apoptotic Process _GO:0042981	326	GO Biological Functions	EnrichR	3.12628e-09	ANKLE2	TFRC	TRRAP	ACTB	IFIT3	IFIT2	RPS6KA3	MYC	RPS6KA2	RPS6KA1	ARL6IP5	TNFSF10	CYP1B1	EPC1	EPC2	CCNL2	SOX9	SKP2	HOXA5	SOX4	IER3	UNC13B	MED1	MEF2C	PRKCI	ACTN1	DAPK3	ACTN4	DKK1	MAPK8IP3	BIN1	YME1L1	NSMF	VDAC1	TP53	ATF4	MEAF6	ANP32A	MAGED1	DCUN1D3	GATA6	BCL10	MTDH	MBTD1	PRDX2
Regulation Of Cell Population Proliferation _GO:0042127	320	GO Biological Functions	EnrichR	0.000406295	VIPR1	TES	TFRC	ADARB1	ACTB	IFIT3	CRKL	TIAL1	ZNF609	MYC	RPS6KA2	NAMPT	CYP1B1	FBXO5	SOX9	IER5	JUNB	SOX7	SOX4	EPHA4	SMARCC1	CSNK2A1	CSNK2A3	LDOC1	GTPBP4	EREG	RUNX1	SULT2B1	TIAM1	EID2	RNF126	GAREM1	CSNK2B	TP53	PLPP1	CTBP2	PDGFB	PDGFA	TGFA	GATA3	MST1R	CYP27B1	NUAK1	PDCD10	PDGFD
Positive Regulation Of Nucleic Acid-Templated Transcription _GO:1903508	267	GO Biological Functions	EnrichR	3.03263e-09	TRRAP	ELK1	SOX2	MYC	CREB3L2	ZXDC	RPS6KA1	EPC1	EPC2	SUPT20H	SOX9	BTRC	NFRKB	ATXN7L3	RNF111	SOX4	ACVR1	MED1	MEF2C	SMARCC1	ZNF281	RFX3	RUNX2	JMJD6	RUNX1	NIF3L1	DDIT3	TFAM	TRIM16	TP53	ATF4	MEAF6	GATA6	PDGFB	XPC	BCL10	GATA3	HIF1A	MBTD1	SEC14L2	TP53BP1	RREB1	SNX5	FZD1	NFE2
Positive Regulation Of Cellular Process _GO:0048522	249	GO Biological Functions	EnrichR	0.00227664	VIPR1	SMARCB1	ACTB	CRKL	RPS6KA3	MYC	NAMPT	CHEK1	RPS6KA1	DPF3	IL12A	FBXO5	SOX9	IER5	TRIM21	SOX4	MFSD2A	EPHA4	SMARCC1	CSNK2A1	CSNK2A3	SERPINF2	EREG	TIAM1	GAREM1	PARD3	MAP1A	PDGFB	PDGFA	TGFA	MST1R	CDKN2AIP	PDCD10	PDGFD	DHX36	ZNF268	LYN	WWTR1	EGR2	XBP1	TSLP	EGR4	FN1	LIF	PTK6
Positive Regulation Of Intracellular Signal Transduction _GO:1902533	237	GO Biological Functions	EnrichR	1.49406e-05	TFRC	TRAF3IP2	IFIT5	SOX2	TIAL1	GJA1	TFG	FAM110C	TNFSF10	SOX9	TRIM21	WLS	ARRDC3	RRAGA	IL23A	DDIT3	RBCK1	ALPK1	TP53	SEH1L	PDGFB	LPAR1	PDGFA	BCL10	GATA3	IQGAP1	MST1R	TXN	MTDH	DHX33	PDGFD	DHX36	MIER1	HEXIM1	LYN	NDFIP2	NDFIP1	PLK2	SIAH1	FN1	LIF	EIF2AK2	PTK2	TRIP6	FERMT2
Protein Phosphorylation _GO:0006468	228	GO Biological Functions	EnrichR	1.07696e-05	ATF2	GMFB	TP53RK	MAML1	LIPE	RPS6KA3	PPP4R1	AKT3	CHEK1	RPS6KA1	PRKACA	EPHB2	EPHB4	PDK2	EPHB3	ACVR1	EPHA4	PRKCI	CSNK2A1	CSNK2A3	CSNK2A2	DAPK3	PRKCD	CSNK1D	CSNK1E	PRKAR1B	CSNK2B	TYRO3	SIK3	PRKCQ	SIK1	TRIB1	TRIB2	EPHA3	PDGFB	CDCA8	TTBK2	NUAK1	NUAK2	STK38L	CDK17	LYN	CDK18	CDK19	PLK2
Negative Regulation Of Cellular Process _GO:0048523	225	GO Biological Functions	EnrichR	0.00391584	RB1	TES	ADARB1	RRP8	ACTB	IFIT3	TIAL1	GJA1	MYC	RPS6KA2	CYP1B1	VPS35	EPHB2	SOX7	SOX4	EPHA4	SMARCC1	LDOC1	GTPBP4	EREG	SULT2B1	CSNK2B	TXNIP	CBLL1	TP53	PLPP1	CTBP2	DCUN1D3	NAIF1	GATA3	CDKN2AIP	CYP27B1	TP53BP2	ZNF268	S100A11	LYN	EIF2AK3	THAP12	OSGIN1	EIF2AK2	IFNLR1	OSGIN2	SMARCA2	SMARCA4	TMEM98
Negative Regulation Of Nucleic Acid-Templated Transcription _GO:1903507	214	GO Biological Functions	EnrichR	2.19969e-06	RB1	ZNF174	GFI1	RBPJ	RRP8	ELK3	EPC1	SOX9	HOXA7	BTRC	SOX7	DAXX	ZNF282	SFMBT1	ZNF281	RFX3	RUNX2	DKK3	EREG	EID1	EID2	THAP7	DDIT3	TRIB3	TP53	SET	CTBP2	TSHZ3	GATA6	PDGFB	TWIST2	GATA3	ZNF24	DEDD2	CYP27B1	ZNF827	PATZ1	ZBTB7A	HEXIM1	JUN	XRCC5	SETDB2	NR1D1	NR2F2	PA2G4
Negative Regulation Of Apoptotic Process _GO:0043066	214	GO Biological Functions	EnrichR	0.000171521	RB1	ANKLE2	TFRC	IFIT3	IL27RA	RPS6KA3	MYC	ZC3H12A	RPS6KA1	SOX9	IER3	MED1	MEF2C	PRKCI	CSNK2A1	CSNK2A2	PRKCD	DKK1	MAPK8IP3	TYRO3	YME1L1	VDAC1	TP53	SET	GATA6	PIK3R3	MTDH	PRDX2	NUAK2	PDCD10	FIGNL1	SFN	ZNF268	NTSR1	PLK3	PRELID1	XBP1	EGR3	TSLP	PLK2	SIAH2	PLK1	BRAF	PA2G4	PTK2
Phosphorylation _GO:0016310	203	GO Biological Functions	EnrichR	2.21229e-06	GMFB	PANK3	CERK	TP53RK	MAML1	LIPE	PPP4R1	AKT3	CHEK1	RPS6KA1	PRKACA	EPHB2	PDK2	EPHB3	ACVR1	EPHA4	PRKCI	CSNK2A1	CSNK2A3	CSNK2A2	DAPK3	PRKCD	CSNK1D	CSNK1E	PRKAR1B	CSNK2B	SIK3	PRKCQ	SIK1	TRIB1	TRIB2	EPHA3	PDGFB	CDCA8	NUAK1	NUAK2	STK38L	CDK17	LYN	CDK18	CDK19	PLK2	PLK1	EIF2AK3	EIF2AK2
Positive Regulation Of Gene Expression _GO:0010628	203	GO Biological Functions	EnrichR	0.00439905	ATF2	RPL5	PID1	SMARCB1	TFRC	EIF4A3	NOC2L	RBPJ	SCAMP5	GJA1	IL36B	MYC	ZC3H12A	VPS35	KAT7	SOX9	EPHB2	HOXA5	SOX4	MED1	MEF2C	METTL3	CIRBP	DKK1	EREG	OVOL2	EZR	TP53	ATF4	PDGFB	PIK3R3	GATA2	HNRNPLL	HIF1A	FXR1	CYP27B1	LARP1	FXR2	PDCD10	DHX36	ZBTB7B	NTSR1	EGR1	CADM1	EIF2AK3
Regulation Of Cell Migration _GO:0030334	200	GO Biological Functions	EnrichR	2.21938e-05	SERPINE2	ZMYND8	SERPINE1	ADARB1	CLDN1	MYLK	FAM110C	DPYSL3	DAG1	CYP1B1	EPHB2	ARPIN	ACVR1	EPHA4	LIMCH1	ACTN4	KRT5	GTPBP4	TIAM1	CLDN4	SPATA13	CBLL1	EPHA2	GRB7	MACF1	PDGFB	TWIST2	PDGFA	PIK3R3	TTBK2	PDCD10	PDGFD	ZNF268	SCAI	XBP1	JAG1	FZD4	OSGIN1	PTK2	COL1A1	TRIP6	SNAI2	FERMT2	PTPRU	CLIC4
Positive Regulation Of Cell Population Proliferation _GO:0008284	199	GO Biological Functions	EnrichR	0.0154902	VIPR1	PID1	HNRNPU	RBPJ	ACTB	CRKL	GJA1	MYC	SOX15	NAMPT	FBXO5	SOX9	SOX4	EPHA4	MEF2C	PRKCI	SMARCC1	CSNK2A1	CSNK2A3	SERPINF2	EREG	TIAM1	GAREM1	PDGFB	PDGFA	TGFA	MST1R	PDCD10	PDGFD	ZNF268	LYN	WWTR1	XBP1	TSLP	EGR4	FN1	LIF	SMARCA2	PTK2	SMARCA4	FOSL1	ID2	ACER3	CALR	CDKN1A
Regulation Of Nucleic Acid-Templated Transcription _GO:1903506	194	GO Biological Functions	EnrichR	0.00277063	RB1	ATF2	TRRAP	JMJD1C	BACH1	SOX2	SOX15	GPBP1	KAT7	SOX6	SOX7	SOX4	DAXX	MEF2C	ZNF282	ZNF281	DAPK3	RFX3	ACTN4	THAP1	THAP7	DDIT3	ZNF714	ZNF713	ATF7	PRKCQ	ZSCAN26	HOXB7	TP53	ATF4	ZNF274	ZNF395	CRABP2	MEAF6	MAGED1	BAZ2A	AKAP17A	HIF1A	MIER1	ZBED1	PATZ1	RREB1	ZNF268	KAT14	PPARGC1B
Protein Ubiquitination _GO:0016567	191	GO Biological Functions	EnrichR	0.000834325	UBE2D4	UBE3C	UBE2D2	FBXO28	UBE2D3	CCNF	RNF19B	UBE2D1	CBLC	KEAP1	UBE2L6	UBE3A	UBE3B	FBXO22	HERC4	HERC3	HERC2	RNF19A	TRIM26	BTRC	TRIM21	RNF111	FBXO9	RAG1	ARRDC4	MYLIP	RNF44	USP7	WSB1	NHLRC3	WSB2	USP5	FBXW11	UBE2E1	RC3H1	LMO7	UBE4B	FBXO10	FBXO11	RC3H2	RNF41	RNF126	CDC34	KCTD10	UBE2V2
Negative Regulation Of Programmed Cell Death _GO:0043069	182	GO Biological Functions	EnrichR	4.66213e-06	ANKLE2	FCMR	TFRC	ZFAND6	CIB1	TM7SF3	UBE2Z	IFIT3	RPS6KA3	MYC	ARHGDIA	RPS6KA1	PIM1	PIM3	SOX9	TMEM14A	IER3	MED1	BNIP3L	PRKCI	WNT5A	DKK1	MAPK8IP3	ATAD3A	THOC6	PPIF	YME1L1	VDAC1	IL6ST	TP53	NOTCH2	SHC1	GLO1	GATA6	PSEN2	PSEN1	FOXO1	MTDH	PRDX2	ARHGAP21	SOCS3	NUAK2	GRK5	PDCD10	DPP9
Vesicle-Mediated Transport _GO:0016192	175	GO Biological Functions	EnrichR	0.00712109	ITSN2	WASHC4	RAB3A	ITSN1	RAB43	GOLGA4	ZFYVE27	DPYSL2	AP1S2	ANKFY1	PIP4K2A	AP1S3	BVES	AP5S1	VPS39	RAB2A	NSF	CSNK1G3	RAB2B	ARL11	PRKCI	ARL14	VPS33A	SYTL1	CSNK1D	TBC1D2B	CSNK1E	AP5B1	ANK1	MAPK8IP3	SYTL3	RAB30	ZFYVE16	RAB36	BIN1	HGS	RAB35	CHMP4C	TBC1D23	SQSTM1	CSNK1G2	STX1A	PXK	STXBP3	ARL6
Ubiquitin-Dependent Protein Catabolic Process _GO:0006511	174	GO Biological Functions	EnrichR	1.5099e-05	UBE2D4	UBE3C	UBXN2A	UBE2D2	UBE2D3	CBLC	KEAP1	RNF19B	UBE2D1	UBE2L6	UBE3B	FBXO22	PSMD8	HERC4	HERC3	PSMD7	MAEA	PSMD2	RNF19A	WDR91	PSMD1	BTRC	SKP2	RNF111	FBXO9	FBXW4	MYLIP	NHLRC3	FBXW11	UBE2E1	RC3H1	UBE4B	FBXO10	FBXO11	KCTD5	RC3H2	KCTD6	RNF40	TOM1L1	RNF126	CDC34	RNF128	WDR81	KCTD10	DDIT3
DNA Damage Response _GO:0006974	174	GO Biological Functions	EnrichR	0.0003405	ATF2	SMARCAL1	CCNK	TRRAP	SMC5	CIB1	BACH1	ALKBH3	YY1	ENDOV	STK11	HERC2	CCND1	MYC	CHEK1	ZC3H12A	MACROD1	KMT5B	FBXO5	IER3	MEN1	NSMCE3	USP3	METTL3	PRKCD	RECQL	HUS1	UBE2E2	PPP4R3A	CSNK1E	HIC1	FOXP1	SLFN11	MSH2	DDIT3	PSME4	MAPKAPK2	FSCN1	TIMELESS	NUPR2	TP53	HDGFL2	ASF1A	EPHA2	DCUN1D5
Negative Regulation Of Cell Population Proliferation _GO:0008285	168	GO Biological Functions	EnrichR	0.00151603	TES	CIB1	ADARB1	ETS1	IFIT3	SOX2	TIAL1	STK11	MYC	RPS6KA2	CYP1B1	IL12A	SOX9	SLC16A2	SOX7	SOX4	MEN1	MAP2K1	MORC3	APLP2	IGFBP3	TINF2	CTNNBIP1	WNT5A	MED9	LDOC1	CEL	GTPBP4	EREG	RNF41	SULT2B1	HGS	CSNK2B	NUPR2	TRIB1	TP53	PLPP1	NDRG4	NOTCH1	CTBP2	MAGED1	GATA6	GATA3	FOXO4	PDS5B
Cellular Response To Oxygen-Containing Compound _GO:1901701	168	GO Biological Functions	EnrichR	0.0257605	CPNE8	PID1	IRS1	GFI1	SERPINE1	MPV17L2	RORA	ZFAND1	CLU	ACTB	IPO5	PYCARD	ZFP36	IL36B	CDH1	ZC3H12A	SESN2	CAPN2	SOX9	PDK2	TGM2	MEF2A	MEF2C	WNT5B	PRKCD	TPM1	WNT5A	ACOD1	LDOC1	TICAM1	RRAGA	SELENOS	SHPK	PPIF	ADAM9	PLAA	NSMF	CARD16	EZR	SQSTM1	EPHA3	CD274	SHMT1	INSIG1	PXN
Positive Regulation Of Macromolecule Metabolic Process _GO:0010604	163	GO Biological Functions	EnrichR	0.0011057	ATF2	RPL5	PID1	CSF2	TFRC	CSF1	HFE	TNC	RBPJ	CLU	ETS1	FGF2	TNF	ACTG1	FGF5	GJA1	CDH3	IL36B	MYC	ZC3H12A	VPS35	SOX9	EPHB2	BVES	HOXA5	NSF	MED1	MEF2C	MAP2K1	TLE1	WNT5A	POU3F1	TICAM1	DKK1	OVOL2	ADAM19	SMO	HGS	PKP1	ADTRP	EZR	TP53	ATF4	NOTCH1	PDGFB
Positive Regulation Of Protein Phosphorylation _GO:0001934	159	GO Biological Functions	EnrichR	0.0157221	CSF3	TFRC	CSF1	HFE	TESK1	CIB1	FGF2	TNF	CRKL	FGF5	CCND1	SOX9	IL6R	ACVR1	MAP2K3	DAXX	LIMCH1	CSNK1D	PGF	EREG	MOB3A	TOM1L1	MOB3C	TWSG1	ADAM17	CSNK2B	ADTRP	TNIK	WDFY2	TP53	CSF1R	CEMIP	PDGFB	CDCA8	PDGFA	PIK3R3	IQGAP1	TXN	EFNA5	STK4	FXR1	SDCBP	FXR2	RAP1A	PDCD10
Negative Regulation Of Gene Expression _GO:0010629	157	GO Biological Functions	EnrichR	0.00014105	RB1	RNH1	EIF4A3	FGF2	TNF	CRKL	YY1	EIF4ENIF1	PAIP2B	ZFP36	CHEK1	ZC3H12A	EPC1	NUDT16	NUDT12	NANOS1	EPHA4	DAXX	MEF2C	CSNK2A1	NHLRC3	IFRD2	SFMBT2	ZNF281	DAPK3	METTL3	PUS7	OVOL2	FOXP1	ERN1	TWSG1	SHQ1	SMO	NCL	MYADM	NHLRC1	NOTCH2	GRB7	DDX6	NOTCH1	SHMT1	PDGFB	PSEN1	GATA2	HIF1A
Protein Modification By Small Protein Conjugation _GO:0032446	156	GO Biological Functions	EnrichR	0.00950221	ZNF451	UBE2D4	UBE2D2	CCNF	UBE2D3	CBLC	KEAP1	SMC5	UBE2L6	HERC4	HERC3	HERC2	TRIM26	BTRC	TRIM21	RNF111	FBXO9	ARRDC4	PIAS4	MYLIP	PIAS3	RNF44	USP7	USP5	FBXW11	NSMCE3	NSMCE2	UBE2E1	UBE2E2	LMO7	FBXO10	FBXO11	PIAS1	RNF41	RNF126	CDC34	KCTD10	UBE2V2	TRIM14	CBLL1	STX1A	TRIM11	CUL9	KLHL18	DCUN1D5
Protein Localization _GO:0008104	152	GO Biological Functions	EnrichR	0.00715781	VPS29	ITSN1	CELSR1	ACTB	RAB43	GJA1	HERC2	ARFIP2	CEP250	ARFIP1	VPS35	TNS4	WLS	NSF	ARL11	ARL14	USP4	VPS33A	COG3	WNT5A	FAM91A1	RAB32	RRAGA	HGS	PARD3	RAB35	SCG5	TP53	SQSTM1	STX1A	VCL	COPA	STXBP3	SAR1B	ARL6	VPS26B	TIMM50	GRPEL1	GRPEL2	MYO6	TBC1D13	SNX9	RAB6A	SNX8	SEC31A
Regulation Of Cell Cycle _GO:0051726	145	GO Biological Functions	EnrichR	2.3167e-05	RB1	TRRAP	CCNF	GMNN	JADE1	HNRNPU	JADE3	ADARB1	JADE2	ACTB	RRP8	TGM1	YY1	STK11	MAEA	MYC	RPS6KA2	CHEK1	EPC1	EPC2	KAT7	PIM3	CCNL2	FBXO5	SOX9	PRKACA	JUNB	NFRKB	TRIM21	TMEM8B	MEN1	DAPK3	METTL3	CEL	RNF40	THAP1	MORF4L1	BIN1	SIK1	NUPR2	TP53	ANAPC2	ANKRD17	INO80C	INO80D
Intracellular Protein Transport _GO:0006886	145	GO Biological Functions	EnrichR	0.00277063	IPO13	VPS29	IPO7	IPO5	RAB43	EIF4ENIF1	HERC2	FAM53C	ARFIP2	FAM53B	ARFIP1	HOMER3	VPS35	KPNA4	AP1S3	VPS36	WLS	KPNA1	NSF	ARL11	ARL14	APLP2	VPS33A	FAM91A1	RAB32	HGS	RAB35	SCG5	NUP98	VPS25	STAM2	STX1A	KPNB1	RTN2	POM121	COPA	STXBP3	SAR1B	ARL6	FUT10	COX18	PTTG1IP	VPS26B	STK4	STK3
Protein Transport _GO:0015031	139	GO Biological Functions	EnrichR	0.00417379	VPS29	STEAP3	RAB3A	SYS1	TFRC	ABCA12	CLU	SCAMP5	RAB43	GOLGA4	HERC2	ARL6IP5	ARFIP2	ARFIP1	VPS35	WLS	MEN1	ARRDC4	NSF	ARL11	TANGO6	ARL14	ARRDC2	TANGO2	VPS33A	ARRDC3	SCAMP1	FAM91A1	SCAMP2	PDIA4	RUFY1	RAB32	OLFM2	RAB35	SCG5	TXNIP	BLZF1	OPTN	STX1A	MACF1	UNC119B	COPA	CALCRL	LMAN2L	STXBP3
Regulation Of Intracellular Signal Transduction _GO:1902531	138	GO Biological Functions	EnrichR	0.000630129	RPL5	TRIO	TP53RK	WWC1	ZFAND6	ITSN1	WWC2	TNF	PYCARD	STK11	CHEK1	EP300	KMT5A	FBXO9	USP7	SWAP70	USP2	WNT5A	VRK2	OVOL2	RNF41	BCR	TIAM1	KAT6A	SPATA13	TNIK	EZR	SQSTM1	OPTN	TELO2	CSF1R	ARHGEF28	RPF2	STK4	STK3	ARHGAP21	NUAK1	NUAK2	RACGAP1	RRAS	CLEC7A	SMYD2	PIP5K1A	PIP5K1C	SRGAP3
Positive Regulation Of Apoptotic Process _GO:0043065	137	GO Biological Functions	EnrichR	2.97084e-06	FOXA1	UBE2Z	CLU	TNF	IFIT2	PYCARD	RPS6KA2	ZC3H12A	ARL6IP5	TNFSF10	CYP1B1	PHLDA1	HOXA5	SOX4	PHLDA3	TGM2	UNC13B	BNIP3L	IGFBP3	DAPK3	CEL	BRMS1	SHQ1	BIN1	DDIT3	SIK1	TP53	SQSTM1	ATF4	DCUN1D3	HTRA1	BCL10	FOXO3	STK4	FOXO1	SAV1	STK3	BCL2L11	TP53BP2	MAP3K20	PMAIP1	BMF	ECT2	ATG7	ZNF268
Proteasome-Mediated Ubiquitin-Dependent Protein Catabolic Process _GO:0043161	135	GO Biological Functions	EnrichR	0.026288	UBXN2A	FBXO27	CCNF	UBE2D3	LTN1	AUP1	PSMD8	PSMD7	MAEA	PSMD2	FBXO3	PSMD1	BTRC	SKP2	FBXO9	FBXW4	NHLRC3	FBXW11	YOD1	UBE4B	KCTD5	RNF126	CDC34	SELENOS	KCTD10	DDIT3	PLAA	NHLRC1	RBCK1	ANAPC2	PSMD12	PSMD11	PSMD14	KLHL15	PSMD13	CUL1	RHOBTB3	NEDD4L	FBXO45	UBR1	UBE2J1	BAG6	RNF216	PCBP2	TMEM129
Positive Regulation Of Cell Migration _GO:0030335	131	GO Biological Functions	EnrichR	0.000147566	SEMA5A	RIPOR1	CSF1	CIB1	CLDN1	CRKL	MYLK	SYDE1	ZNF609	PLAU	FAM110C	FBXO5	SOX9	EPHB2	ACVR1	SEMA6B	EPHA4	WNT5B	ACTN4	TIAM1	CLDN4	ADAM17	SMO	MYADM	ADAM9	PLAA	NSMF	PFN1	CBLL1	EPHA2	GRB7	CSF1R	CEMIP	SEMA7A	NOTCH1	PDGFB	TWIST2	PDGFA	PIK3R3	HIF1A	RTN4	FAM83H	SDCBP	PDCD10	CLEC7A
Positive Regulation Of Cell Differentiation _GO:0045597	127	GO Biological Functions	EnrichR	0.00465877	CSF3	SMARCB1	CSF2	CSF1	SYAP1	ACTB	LOXL2	RPS6KA3	GJA1	ZFP36	RPS6KA1	ZC3H12A	DPF3	FBXO5	SOX9	SOX6	IL6R	HOXA5	SOX4	ACVR1	MEF2C	SMARCC1	IGFBP3	SERPINF2	CTNNBIP1	NPNT	RUNX2	TIAM1	KCTD11	ADAM8	WDFY2	IL6ST	RIN2	DLX1	TACSTD2	NID1	ZFP36L1	SDCBP	RAP1A	RRAS	DHX36	ECT2	ZNF268	BCL9L	WNT4
Positive Regulation Of Programmed Cell Death _GO:0043068	123	GO Biological Functions	EnrichR	2.33183e-05	FOXA1	UBE2Z	CLU	TNF	IFIT2	PYCARD	RPS6KA2	ARL6IP5	TNFSF10	CYP1B1	PHLDA1	HOXA5	SOX4	PHLDA3	TGM2	UNC13B	BNIP3L	IGFBP3	DAPK3	SHQ1	BIN1	TP53	SQSTM1	ATF4	DCUN1D3	HTRA1	BCL10	FOXO3	STK4	FOXO1	SAV1	STK3	BCL2L11	CLEC7A	MAP3K20	PMAIP1	BMF	ECT2	MARK4	ATG7	ZNF268	MCL1	MOAP1	JUN	GADD45B
Regulation Of Protein Phosphorylation _GO:0001932	121	GO Biological Functions	EnrichR	0.00312738	PID1	TFRC	TESK1	CIB1	FGF2	TNF	CRKL	FGF5	CCND1	ZC3H12A	SESN2	SOX9	EPHB2	MEN1	DAXX	LIMCH1	IGFBP3	PAQR3	CSNK1D	PGF	MOB3A	MOB3C	ADAM17	CCNY	MYADM	ADTRP	TNIK	WDFY2	PLPP3	CSF1R	CDCA8	PDGFA	PIK3R3	TWF1	EFNA5	STK4	C9ORF72	CORO1C	FXR1	SLC9A3R1	FXR2	SOCS1	DVL3	ECT2	PROM2
Negative Regulation Of Signal Transduction _GO:0009968	121	GO Biological Functions	EnrichR	0.00417276	RB1	OTUD4	PID1	IRS1	CCNC	FGF2	TNF	TSKU	HERC4	UBASH3B	GRB10	PIP4K2A	IL12A	PIP4K2B	CHAC1	PIP4K2C	BTRC	ACVR1	TLE1	CSNK2A1	IGFBP3	CSNK2A2	METTL3	PRKCD	CTNNBIP1	RPGRIP1L	SHISA2	DKK1	HIC1	KCTD6	DKK3	MOSMO	HGS	TYRO3	PRKCQ	CARD16	TRIB1	TRABD2A	GRB7	NDRG4	GATA3	GATA2	GLIS2	SLC9A3R1	HMGXB4
Plasma Membrane Bounded Cell Projection Assembly _GO:0120031	120	GO Biological Functions	EnrichR	0.0157221	CYFIP1	CEP126	IFT172	CEP19	MYLK	OPHN1	DZIP1L	ARFIP2	CEP250	RFX2	RFX3	IFT80	TMEM250	CD2AP	TMEM138	MAK	SPATA13	FSCN1	TNIK	ALPK1	EZR	VCL	UNC119B	NOTCH1	INTU	ARL6	TTBK2	RAP1B	SDCBP	SLC9A3R1	RAP1A	STK36	PIP5K1A	SRGAP3	ATP6V1D	PIBF1	BBS2	IFT122	RABL2B	PARVA	CPLANE2	FHDC1	WDR54	TMEM231	EHD1
Protein Polyubiquitination _GO:0000209	119	GO Biological Functions	EnrichR	2.19969e-06	TRAF3IP2	UBE2D4	UBE3C	UBE2D2	FBXO28	UBE2D3	RNF19B	UBE2D1	UBE2L6	UBE3A	UBE3B	FBXO22	RNF19A	BTRC	SKP2	TRIM21	FBXO9	ARRDC4	WSB1	NHLRC3	WSB2	FBXW11	UBE2E1	RC3H1	UBE2E2	UBE4B	RC3H2	RNF41	RNF126	CDC34	UBE2V2	NHLRC1	RBCK1	ANAPC2	CBFB	CUL1	NEDD4L	FBXO45	UBE2J1	RNF213	RNF216	RNF217	TMEM129	UBE2B	SMURF1
Regulation Of I-kappaB kinase/NF-kappaB Signaling _GO:0043122	118	GO Biological Functions	EnrichR	1.91577e-05	MAPKBP1	TFRC	TRAF3IP2	GOLT1B	ZFAND6	IFIT5	RORA	TNF	PYCARD	GJA1	TFG	ZC3H12A	TNFSF10	SLC39A8	TRIM21	MAP3K7	WLS	TLE1	WNT5A	SHISA5	TICAM1	MID2	EDAR	S100A4	RBCK1	CARD16	ALPK1	SQSTM1	OPTN	CARD11	ANKRD17	NLRX1	LPAR1	BCL10	INAVA	MTDH	IRAK1	CLEC7A	DHX36	MIER1	ECT2	NDFIP2	NDFIP1	PLK2	TNFRSF10B
Chromatin Organization _GO:0006325	115	GO Biological Functions	EnrichR	0.0311148	RB1	FOXA1	SMARCB1	HDAC11	HNRNPU	NUCKS1	SOX2	YY1	HMGN4	MYC	SOX15	CHEK1	DPF3	KAT7	SOX9	HMGN2	NFRKB	HMGN3	DAXX	SMARCC1	SUPT16H	SLFN11	HDGFL2	ASF1A	HDGFL3	ASF1B	INO80C	ZNF274	INO80D	ZBTB1	BAZ2A	ZNF827	MIER1	ZBTB7A	MORC2	CHTOP	DR1	BRPF1	CBX5	BICRAL	HMGA2	SMARCA1	SMARCA2	ESR1	SMARCA4
Positive Regulation Of Developmental Process _GO:0051094	111	GO Biological Functions	EnrichR	0.0010903	PHLDB1	SMARCB1	TFRC	ARID4B	TNF	RPS6KA3	SYDE1	GJA1	RPS6KA1	DAG1	DPF3	VPS35	KMT5B	FBXO5	SOX9	SOX6	ACVR1	SMARCC1	FST	SERPINF2	WNT5A	BRMS1	TMEM79	PHLDB2	ANAPC2	DLX1	UTP25	PDGFB	FOXO6	PSEN1	RTN4	CORO1C	DVL1	DVL3	TP53BP1	LLPH	RREB1	ZNF268	ZBED3	XBP1	SMURF2	FZD4	BICRAL	PA2G4	SMARCA2
Regulation Of Autophagy _GO:0010506	109	GO Biological Functions	EnrichR	0.0074978	VPS29	KEAP1	GOLGA2	STK11	ZC3H12A	PIP4K2A	EP300	PIP4K2B	VPS35	PIP4K2C	CAPN1	PRKACA	TRIM21	SH3GLB1	ATP6V1G1	CSNK2A2	DAPK3	TICAM1	MID2	EEF1A1	ERN1	RRAGA	CCNY	DDIT3	TRIB3	VDAC1	SQSTM1	OPTN	ATP6V1A	MTMR9	VPS26B	MTMR4	FOXO3	C9ORF72	FOXO1	MTDH	ATG101	ATP6V0A2	ZKSCAN3	STK38L	ABL2	TBC1D14	BMF	ATP6V1D	SNX5
Positive Regulation Of DNA-binding Transcription Factor Activity _GO:0051091	109	GO Biological Functions	EnrichR	0.0149124	FOXA1	ATF2	CRTC2	CSF3	SMARCB1	CRTC3	TFRC	CIB1	IL1RAP	CLU	TNF	PYCARD	EP300	TRIM26	TRIM21	MAP3K7	PRKCI	WNT5A	TICAM1	MID2	SMO	DDIT3	TRIM14	TSSK6	PRKCQ	ADAM8	RBCK1	CARD16	PLPP3	CARD11	BCL10	MTDH	STK3	NHLH2	DHX33	IRAK1	CLEC7A	IRAK2	STK36	NLRP3	TP53BP1	ZBTB7A	NTSR1	PPARGC1B	FZD1
Negative Regulation Of Cell Differentiation _GO:0045596	108	GO Biological Functions	EnrichR	1.40744e-05	RB1	FOXA1	TRIO	HNRNPU	RORA	TNF	ACTB	TSKU	SOX2	SOX9	NEPRO	SOX4	MEN1	EPHA4	MED1	SMARCC1	WNT5A	OVOL2	PKP2	TRIB3	TRIB2	NOTCH1	TWIST2	GATA3	ADIPOR1	FOXO1	ZFP36L2	WWTR1	ANKRD26	JAG1	SMAD3	TGFB1	BICRAL	PTCH1	CRIM1	EIF2AK4	SMAD6	SMARCA2	BMP7	SMARCA4	BMP4	EFNA1	NFKBIA	BMP2	IL6
Positive Regulation Of Cell Motility _GO:2000147	108	GO Biological Functions	EnrichR	0.000414803	SEMA5A	RIPOR1	CSF1	CIB1	CLDN1	MYLK	PLAU	FAM110C	EPHB2	ACVR1	SEMA6B	EPHA4	WNT5B	ACTN4	TIAM1	CLDN4	ADAM17	SMO	MYADM	ADAM9	CBLL1	EPHA2	GRB7	CSF1R	CEMIP	SEMA7A	NOTCH1	CCDC25	PDGFB	TWIST2	PDGFA	PIK3R3	FAM83H	SDCBP	PDCD10	CLEC7A	PODXL	PDGFD	ZNF268	XBP1	TGFB1	FZD4	ARHGEF39	PTK2	COL1A1
Negative Regulation Of Multicellular Organismal Process _GO:0051241	108	GO Biological Functions	EnrichR	0.00259931	RB1	FOXA1	WWC1	WWC2	ARID4B	RBPJ	TNF	LOXL2	GJA1	STK11	SOX9	HOXA7	EPHA4	TLE3	MEF2C	SFMBT1	ARRDC3	ACOT11	ACOT13	DKK1	OVOL2	PROCR	TWSG1	ADAM17	BRMS1	DDIT3	ATF4	DLX1	NOTCH1	TACSTD2	GATA3	ADIPOR1	CORO1C	RAB11FIP1	RAB11FIP5	MAP2K6	BBS2	BTN2A2	PTCH1	TRPV3	LNPEP	NR1D1	SMAD6	BMP4	EFNA1
Apoptotic Process _GO:0006915	106	GO Biological Functions	EnrichR	0.0034422	NCKAP1	ATN1	JADE1	NUDT2	CIB1	IFIT2	TP53AIP1	PYCARD	STK11	MYC	CHEK1	EP300	PHLDA2	MAP3K7	IER3	DAPK3	PRKCD	LIG4	CEL	DDIT4	VDAC1	NOTCH2	EFNA5	STK4	FOXO1	RTN4	STK3	FXR1	BAG6	BCL2L13	BCL2L11	NLRP3	PMAIP1	BMF	CD14	NLRP1	PLK3	GADD45A	SIAH1	TNFRSF10B	TNFRSF10A	NFKBIA	CDK5	BCL2	MDM2
Chromatin Remodeling _GO:0006338	106	GO Biological Functions	EnrichR	0.0034422	RB1	FOXA1	SMARCB1	LOXL2	YY1	MYC	CHEK1	DPF3	SOX9	NFRKB	DAXX	SMARCC1	USP3	SLFN11	HDGFL2	ASF1A	HDGFL3	INO80C	ZNF274	INO80D	ZBTB1	BAZ2A	ZNF827	MIER1	ZBTB7A	MORC2	CHTOP	DR1	TFAP2C	BRPF1	BICRAL	SETDB2	MTHFR	SMARCA1	SMARCA2	ESR1	SMARCA4	CDK9	TADA2A	YEATS2	C6ORF89	HNRNPC	LIN54	KDM5B	KDM5C
Negative Regulation Of Intracellular Signal Transduction _GO:1902532	106	GO Biological Functions	EnrichR	0.00549331	MAPKBP1	DGKD	WWC1	WWC2	CASC2	CIB1	RORA	NOC2L	PYCARD	RPS6KA1	ZC3H12A	DAG1	SLC39A8	PHLDA3	MAP2K3	TLE1	CD2AP	CDC34	DDIT3	DDIT4	MYADM	PPIF	TSSK6	EPHA2	NLRX1	PRDM15	UBR1	ADIPOR1	SLC9A3R1	NUAK1	NUAK2	NLRP3	MARK3	LYN	UBE2B	NR1D1	ARHGAP25	BMP7	ESR1	CYLD	DLG5	PDE3A	BCL2	MDM2	MKRN2
Proteasomal Protein Catabolic Process _GO:0010498	102	GO Biological Functions	EnrichR	0.00478533	UBXN2A	UBE2D3	PSMD8	PSMD7	MAEA	PSMD2	PSMD1	BTRC	SKP2	TRIM21	FBXO9	NHLRC3	FBXW11	UBE4B	KCTD5	RNF41	RNF126	CDC34	KCTD10	DDIT3	PSME4	PLAA	NHLRC1	RBCK1	PSMD12	PSMD11	PSMD14	PSMD13	CUL1	RHOBTB3	NEDD4L	FBXO45	DTX4	BAG6	RNF216	PCBP2	PMAIP1	SOCS6	KLHDC2	XBP1	SMURF2	UBE2B	SMURF1	SIAH2	SIAH1
Positive Regulation Of Protein Modification Process _GO:0031401	102	GO Biological Functions	EnrichR	0.0096447	ANKLE2	TFRC	TESK1	CIB1	FGF2	TNF	RRP8	CRKL	GOLGA2	FGF5	CCND1	SOX9	DAXX	LIMCH1	PRKCD	DYRK1A	CSNK1D	PGF	MOB3A	MOB3C	ADAM17	BRMS1	NSMF	ADTRP	TNIK	WDFY2	TRABD2A	CSF1R	CDCA2	CDCA8	PIK3R3	BAZ2A	TXN	EFNA5	STK4	FXR1	FXR2	CAMTA1	DVL3	ATG7	PROM2	LYN	EGR1	TGFB1	PTK2
Regulation Of Cell Growth _GO:0001558	102	GO Biological Functions	EnrichR	0.0132212	RB1	TFRC	JADE1	TNC	CIB1	JADE3	TMEM97	JADE2	RPS6KA3	GJA1	STK11	RPS6KA1	SESN2	KAT7	MFSD2A	CSNK2A1	CISH	CSNK2A3	ATAD3A	ADAM17	PRKCQ	TP53	HDGFL2	NDRG3	DCUN1D5	MEAF6	DCUN1D3	NAIF1	CDKN2AIP	RTN4	CYP27B1	SDCBP	SMAD4	TGFB2	SMAD3	TGFB1	OSGIN1	KLHL22	OSGIN2	INHBA	SMARCA2	SMARCA4	CAPRIN2	BCL2	EIF4G2
Modification-Dependent Protein Catabolic Process _GO:0019941	100	GO Biological Functions	EnrichR	3.56541e-05	UBE2D4	UBE3C	UBE2D2	UBE2D3	CBLC	KEAP1	RNF19B	UBE2D1	UBE2L6	UBE3B	FBXO22	HERC4	HERC3	RNF19A	WDR91	BTRC	FBXW4	MYLIP	UBE2E1	RC3H1	UBE4B	FBXO10	FBXO11	KCTD6	RC3H2	RNF40	RNF126	CDC34	RNF128	WDR81	KCTD10	SQSTM1	PSMD11	PSMD14	KLHL15	PSMD13	UBA6	UBR4	NEDD4L	FBXO45	BAG6	RNF213	RNF217	NDFIP2	XBP1
Cellular Response To Lipid _GO:0071396	99	GO Biological Functions	EnrichR	0.0381093	PID1	IRS1	GFI1	SERPINE1	RORA	NR3C1	PYCARD	ZFP36	IL36B	ZC3H12A	SOX9	MED1	MEF2C	WNT5B	WNT5A	ACOD1	LDOC1	TICAM1	SELENOS	SHPK	ADAM9	PLAA	ADTRP	CARD16	EPHA3	CD274	INSIG1	TWF2	BCL10	WNT6	SBNO2	ABL2	NLRP3	IL36RN	CD14	WNT3	LYN	HSPA8	XBP1	FZD4	FZD7	IL36G	MSN	PTK6	NR1D1
Regulation Of Translation _GO:0006417	98	GO Biological Functions	EnrichR	0.00122964	CYFIP1	RPL5	EIF4A3	MSI2	BZW1	RPS6KA3	EIF4ENIF1	PAIP2B	RPS6KA1	SOX4	NANOS1	EPHA4	CSNK2A1	NHLRC3	IFRD2	DAPK3	METTL3	CIRBP	RC3H1	LARP4B	PUS7	MIF4GD	NCL	NHLRC1	DUS3L	EIF1B	GRB7	DDX6	SHMT2	SHMT1	NOLC1	FOXO3	PLD1	GSPT1	FXR1	ATXN2	FXR2	LARP1	DHX36	EIF2B2	EIF2AK3	PYM1	EIF2AK2	EIF2AK4	EEF2
DNA-templated Transcription _GO:0006351	97	GO Biological Functions	EnrichR	0.00111922	CCNK	CCNT2	CRCP	CCNT1	CCNH	PWP1	EPC1	MTERF1	MEF2A	SUPT16H	GTF2F2	EREG	THAP1	SPOCD1	MAF	TCEANC2	TFAM	TP53	ATF4	DDX5	CBFB	BAZ2A	FOXO3	GTF2E1	GTF2E2	TAF5L	ZFP36L2	ZFP36L1	ZBTB7B	RREB1	IVNS1ABP	SMAD2	XBP1	SMAD4	POLR3GL	MTERF4	NFKB1	SETX	CDK9	DRAP1	NR4A2	CDK7	FUBP3	COPS2	MKRN2
Regulation Of Canonical Wnt Signaling Pathway _GO:0060828	94	GO Biological Functions	EnrichR	0.0138653	SEMA5A	LMBR1L	PTPRU	GSK3B	JRK	GSK3A	DDX3X	USP34	JADE1	ILK	NRARP	GLI1	GLI3	SOX2	FRAT1	STK11	CDH3	TMEM88	MDK	FAM53B	SOX9	BTRC	LZTS2	SOX7	EMD	SOX4	WLS	DACT1	APC2	IGFBP1	TLE4	CSNK1G3	TLE3	TLE1	DAPK3	NOG	IGFBP2	WNT5A	KREMEN1	AXIN1	CSNK1D	CSNK1E	DKK1	DKK3	LATS1
Transcription By RNA Polymerase II _GO:0006366	92	GO Biological Functions	EnrichR	0.00277063	CCNK	CCNT2	GMEB2	CCNT1	ICE1	ELL	THRA	CCNH	ICE2	ARRB2	CDC73	MED18	MED17	SNAPC1	PCF11	ELOA	ELOC	PAAF1	MED1	NCOA2	SUPT16H	KLF13	ANXA2	PARP1	TSC22D1	NCBP2	PEX2	PAX5	GTF2F2	ETV7	MAF	CREB1	SUB1	XRN2	RARA	NCBP3	PPARG	ATF4	NFAT5	GTF2A2	CTDP1	CBFB	CEBPD	TAF9	ZBTB1
Regulation Of Cell Differentiation _GO:0045595	92	GO Biological Functions	EnrichR	0.00338272	GSK3B	PHLDB1	SMARCB1	HSP90AB1	PLEKHB2	CSF1	SIX1	CHD3	TNF	RPS6KA3	PTBP1	SHH	MDK	PPP1R13L	RPS6KA1	BCL7B	DAG1	DPF3	FLOT2	PRKACA	FADS1	YWHAG	YWHAH	DDX17	APC2	SMARCC1	NSUN2	SERPINF2	ACTL6A	EMP2	ARID1A	RUNX2	TGFBR1	RUNX1	MOSMO	TIAM1	BIN1	SIK1	SINHCAF	PHLDB2	EPHA3	BIRC2	ATF4	DLX1	SMARCD1
Positive Regulation Of Protein Metabolic Process _GO:0051247	92	GO Biological Functions	EnrichR	0.00551751	PIWIL2	RPL5	GSK3B	GSK3A	CDKN1B	DDX3X	CSF1	LDB1	EIF4A3	TNFAIP3	CLU	TNF	LARP1B	DCAF1	CASP8	VPS35	BTRC	SOX4	DACT1	APC2	NSF	CSNK2A1	NSUN5	PRMT1	FBXW11	CSNK2A3	METTL3	WNT5A	CIRBP	IL18	AXIN1	LARP4B	TENT5B	RNF41	ASPH	IL23A	IL1B	EZR	RAB7A	AMER1	MTPN	RAB1A	HDAC2	ROCK2	BCL10
Regulation Of Angiogenesis _GO:0045765	91	GO Biological Functions	EnrichR	0.0281753	SEMA5A	ITGB1	ATF2	RNH1	SPARC	BTG1	CXCL8	SERPINE1	HSPB1	PIK3CD	TNFAIP3	BRCA1	ISM1	TSPAN12	ETS1	FGF2	HK2	SPRED1	ADAMTS1	ZC3H12A	CYP1B1	CTSH	ITGB8	EMILIN1	GLUL	HOXA5	CCR3	HTATIP2	GTF2I	ANXA3	CEMIP2	SPHK1	KRT1	WNT5A	EMP2	NRG1	VASH1	HSPG2	SIRT1	PGF	RUNX1	RHOB	IL1A	CEACAM1	COL4A2
Negative Regulation Of Macromolecule Metabolic Process _GO:0010605	90	GO Biological Functions	EnrichR	0.00241116	RB1	GSK3B	CXCL8	HSP90AB1	CELF1	CITED2	FGF2	TNF	CRKL	ROBO1	YY1	FLCN	TRIM6	GPER1	ZC3H12A	RACK1	ANXA7	FLOT2	ITGB8	EMILIN1	NKX3-1	DAXX	MEF2C	EDN1	SFMBT2	ZNF281	SORD	AP1AR	PARP9	SIRT1	FOXP1	OVOL2	SLC7A5	RBL1	SMO	SUB1	PTRH2	MYADM	PPARG	CD46	OPTN	NOTCH2	YAP1	MTMR2	PRKAA1
Regulation Of Programmed Cell Death _GO:0043067	87	GO Biological Functions	EnrichR	0.0290424	USP36	RARG	RBM25	HIP1	RTKN	TRRAP	ETFA	TM7SF3	CLU	TNF	ACTB	MECOM	CASP6	VPS72	EPC1	TMEM109	EPC2	CCNL2	SOX9	SKP2	IFT57	HTATIP2	TGM2	BNIP3L	USP42	ACTN1	DAPK3	ACTL6A	TRAF2	ACTN4	FBXO10	SIRT1	ZDHHC17	FBXO11	MORF4L1	BRMS1	HAX1	PAX8	IRF3	AKT1S1	GAS1	SGK1	TP53	BIRC2	BIRC3
Positive Regulation Of I-kappaB kinase/NF-kappaB Signaling _GO:0043123	86	GO Biological Functions	EnrichR	0.00196602	GOLT1B	TFRC	TRAF3IP2	SLC44A2	IFIT5	SECTM1	TNF	LITAF	TRIM8	AKAP13	TMEM101	GJA1	TRIM6	CASP8	TFG	CASP10	TRIM5	TNFSF10	CASP1	DHX15	MAP3K7	TRIM21	WLS	TRIM62	CHUK	PARP1	RIPK2	TNFRSF19	SHISA5	TRAF2	IRAK4	TICAM1	RHOC	ZDHHC17	MID2	TIRAP	TNFRSF1A	EDAR	PPM1A	TRAF6	PELI1	TERF2IP	S100A4	CARD16	RBCK1
Cellular Response To Growth Factor Stimulus _GO:0071363	82	GO Biological Functions	EnrichR	0.000152026	CXCL8	SYAP1	HSPB1	CIB1	NR3C1	CRKL	ZFP36	DSTYK	RACK1	SOX9	SOX6	PDE8A	EMD	ACVR1	MAP2K3	MED1	MEF2C	ANXA1	APLP2	SPHK1	WNT5A	RUNX2	TGFBR1	OVOL2	TGFBR2	EEF1A1	ERN1	DUSP22	GAREM1	MAPKAPK2	RAB35	GAS1	RAPGEF2	CD44	DLX1	FOXC1	NOTCH1	DLX5	SHC1	PDGFB	TWF2	IQGAP1	ACVR1B	ZFP36L2	EGFR
Endosomal Transport _GO:0016197	81	GO Biological Functions	EnrichR	0.0306368	ITSN2	WASHC4	VPS29	ANXA8L1	TINAGL1	ITSN1	CLTC	ARHGAP1	RAB43	LAPTM4B	CHMP1B	ANKFY1	DENND5A	VPS35	ANXA8	ERC1	AP5S1	CCDC93	VPS39	TBC1D10B	AP5B1	BET1L	ARL4C	RNF126	ZFYVE16	HGS	TBC1D5	RAB35	TBC1D23	SQSTM1	ARF6	RAB7A	TMEM87A	TMEM87B	AP5Z1	STX16	VPS4B	GOSR1	RHOBTB3	VPS26B	CORO1C	ARFRP1	GGA1	AP5M1	SNX2
Response To Lipopolysaccharide _GO:0032496	79	GO Biological Functions	EnrichR	0.00237244	SCARB1	CXCL8	GFI1	SERPINE1	HMGB2	TNFAIP3	CXCL1	CXCL3	CXCL2	CDC73	PYCARD	RPS6KA3	ZFP36	CASP7	TRIM6	IL36B	ZC3H12A	CASP1	PDE4B	FBXO3	IL12A	GIT1	MEF2C	WNT5A	LDOC1	PEX2	PDCD1LG2	TICAM1	TIRAP	FOXP1	IL1A	ADAM17	MAPKAPK3	SELENOS	SLPI	SHPK	EHHADH	IL1B	TRAF6	MAPKAPK2	PELI1	ADAM9	PLAA	CARD16	TRIB1
Positive Regulation Of Protein Kinase Activity _GO:0045860	78	GO Biological Functions	EnrichR	0.000134178	SLC27A1	CDKN1A	DDX3X	HSP90AB1	CSF1	NAB2	SYAP1	DUSP19	PRKAG2	CIB1	CLU	RPTOR	STK11	IL6R	MAP2K3	EPHA4	DAXX	MAP2K1	BORA	MMD	STRADB	PRKCD	AXIN1	EMP2	DKK1	EREG	TGFBR2	TOM1L1	CCNA2	TRAF4	IL23A	TRAF6	DOK7	RAPGEF2	MAPRE3	GAS6	CACUL1	TELO2	CSF1R	RALB	CAB39	SRC	PDGFB	NEDD9	ADRB2
Double-Strand Break Repair _GO:0006302	78	GO Biological Functions	EnrichR	0.0158039	MUS81	DCLRE1A	SMARCAL1	WDR48	ZMYND8	HMGB2	STON1	CIB1	NUCKS1	SMC5	BRCA1	TENT4A	YY1	POLB	ZFYVE26	EME1	SFR1	UIMC1	EPC1	CYREN	AP5S1	PIAS4	RMI2	KDM2A	DTX3L	PARP1	PARP2	RMI1	NSMCE3	NSMCE2	RECQL	HUS1	LIG4	LIG3	SIRT6	PARP9	MORF4L1	RAD51D	SFPQ	RNF169	NPC1	FSCN1	UBE2V2	EXD2	PSMD14
Negative Regulation Of Protein Phosphorylation _GO:0001933	77	GO Biological Functions	EnrichR	0.000704996	RB1	ERRFI1	CDKN1A	PID1	TESK1	DUSP19	HSPB1	PRKAG2	CIB1	CRKL	SPRED2	SPRED1	UBASH3B	ZC3H12A	NCK2	RACK1	PMEPA1	EMILIN1	EPHB2	YWHAG	MEN1	IGFBP3	PDE4D	PAQR3	PRKCD	NOG	SORD	DKK1	CEACAM1	IMPACT	PARD3	AKT1S1	CNKSR3	MYADM	TERF2IP	TRIB3	PPARG	PLPP3	TRIB1	TRIB2	PPP1R15B	MVP	GSKIP	C9ORF72	PPM1F
Negative Regulation Of Cell Migration _GO:0030336	76	GO Biological Functions	EnrichR	0.0158039	PTPRU	CLIC4	MCTP1	CITED2	ZMYND8	SERPINE1	ARID4B	PTPRJ	ADARB1	PTPRK	FGF2	ING1	PTPRG	ROBO1	FLCN	GJA1	SHH	DUSP10	SIN3B	CDH1	DPYSL3	DAG1	CYP1B1	EMILIN1	RAC1	TIMP1	HOXA7	ARPIN	EPHA4	LIMCH1	IGFBP3	TPM1	NOG	TET1	DYNLL1	GTPBP4	RNF41	RHOB	DUSP22	RAP2C	RAP2A	BRMS1	RAP2B	NAV3	CDH11
Protein Autophosphorylation _GO:0046777	73	GO Biological Functions	EnrichR	0.0431809	DDR1	GSK3B	SMG1	STK10	STK11	EEF2K	RB1CC1	PIM1	NEK2	PIM3	RIOK2	MAP3K9	EPHB4	EPHB3	HTATIP2	EPHA4	CDKL5	DAPK3	MINK1	DYRK1A	VRK2	OXSR1	ERN1	MAPKAPK3	LCK	MAK	MAPKAPK2	TYRO3	FAM20C	SIK1	TNIK	CSF1R	SRC	STK39	STK4	ACVR1B	EGFR	AURKA	CAMKK2	GRK5	IRAK1	ATG101	ERBB2	ABL1	MAP3K20
Regulation Of Cellular Component Organization _GO:0051128	72	GO Biological Functions	EnrichR	0.0158039	SETD5	HIP1	TFRC	HJURP	JADE1	TNC	STON1	HNRNPU	JADE3	JADE2	TMEM97	STON2	MKI67	TNF	SLC6A2	ING4	RPTOR	STK11	ALKBH4	OPHN1	TLK2	KAT7	CCNL2	CD36	CISH	SPHK1	WNT5A	NRG1	TRAF2	ARFGAP3	ATAD3A	RUFY1	LATS1	CEACAM1	ZFYVE16	RAPGEF2	PRKCQ	SGK3	SGK1	DCUN1D5	MEAF6	ROCK1	ROCK2	MLLT3	RNF2
Dephosphorylation _GO:0016311	71	GO Biological Functions	EnrichR	0.00895849	PTPRU	PTPRS	PPP2R2A	PTPRJ	PTPRK	PTPRH	DUSP16	PTPRG	DUSP11	NANP	PPP3CA	STK11	PPP4R1	DUSP10	PPP3CC	PPP2R1B	ACP6	BTRC	SBF1	ILKAP	DUSP4	DUSP5	PPP1R12A	PPTC7	FBXW11	PPP2R5B	PPP2R5A	PPP4R3A	PPP2R5D	DUSP8	CTTNBP2NL	DUSP22	PLPP6	PPM1A	PPM1B	CTDSP1	CTDSP2	PLPP3	PLPP2	PLPP1	MTMR2	CTDP1	PLPPR2	PPM1L	DAPP1
Negative Regulation Of Protein Metabolic Process _GO:0051248	71	GO Biological Functions	EnrichR	0.00895849	DDX3X	HSP90AB1	SERPINE2	EIF4A3	CLU	ATRAID	EIF4ENIF1	SYNCRIP	PAIP2B	TRIM2	ENC1	TRIM3	RACK1	FLOT2	ITGAV	NANOS1	SERPINB3	EPHA4	EDN1	CSNK2A1	NHLRC3	VBP1	IFRD2	DAPK3	PUS7	PHF20L1	DNAJC1	NCL	PFDN1	NHLRC1	PFDN2	PFDN4	DDX6	GRB7	CSTB	CSTA	ROCK1	SHMT1	HMGCR	CLN8	EGFR	BAG6	FXR1	FXR2	LARP1
Regulation Of Cell Cycle Process _GO:0010564	70	GO Biological Functions	EnrichR	0.0003405	AHCTF1	SMARCB1	CETN2	CCP110	KIF11	MKI67	RRP8	FLCN	ZFYVE26	MYC	GPER1	CHEK1	BCL7B	ZNF207	CEP250	DPF3	NEK2	CCNL2	FBXO5	NUDT16	SOX9	BBS4	GIT1	SH3GLB1	PRMT5	SMARCC1	BORA	DAPK3	ACTL6A	PRPF40A	CDC25C	ARID1A	BIN1	BIRC6	KIF2C	PIK3C3	KIF20A	OBSL1	CUL9	SMARCD1	CDCA2	SMARCD3	DCUN1D3	TXLNG	KLHL13
Negative Regulation Of DNA-binding Transcription Factor Activity _GO:0043433	70	GO Biological Functions	EnrichR	0.0190681	RB1	GFI1	KEAP1	TNFAIP3	ARRB2	PKD1	PYCARD	UFL1	SUFU	TMSB4X	ZC3H12A	PIM1	CYP1B1	BTRC	TRIM21	MEN1	EOMES	USP7	CHUK	PRMT2	ANXA4	CTNNBIP1	COMMD6	SIRT1	BRMS1	TRAF3	DDIT3	TAX1BP1	SIK1	RBCK1	TRIB1	GAS6	MDFI	HDAC2	CEBPG	NLRC5	RNF2	GLIS2	PPP2CB	NWD1	IRAK1	IRAK2	NLRP3	E2F2	FLNA
Ribosome Biogenesis _GO:0042254	70	GO Biological Functions	EnrichR	0.0470989	RPL5	NVL	POP4	SPPL2B	PAK1IP1	C1ORF131	NOC2L	WDR43	RRP9	FBL	RPS17	NOB1	RIOK2	RIOK1	RRP12	GLUL	NOM1	WDR36	RRP7BP	UTP11	DIMT1	DIS3	NGDN	DDX10	DNTTIP2	WDR75	RPS3A	URB2	UTP18	GTPBP4	DKC1	MRTO4	XRN2	SBDS	DDX27	NIP7	HEATR1	NOL7	NOLC1	NOL8	SNU13	RPF2	MRM2	RRP7A	EMG1
Ras Protein Signal Transduction _GO:0007265	69	GO Biological Functions	EnrichR	0.0127636	RB1	CYFIP1	NCKAP1	GPSM2	RIPOR1	CDKN1A	RTKN	GDI1	RASGRF2	ARHGAP1	CELSR1	ARHGAP5	FGF2	RAPGEFL1	CRKL	RASSF1	RASGEF1B	ARHGDIA	RAC1	RALGPS2	KSR1	RHOG	RRAS2	RHOB	CCNA2	RAP2C	TIAM1	RAP2A	RAP2B	RAPGEF2	ARHGEF1	RAPGEF5	TP53	SOS2	KPNB1	RAPGEF3	RAPGEF4	RALA	RALB	ROCK1	ROCK2	HACD3	PLD1	NTN1	RAP1B
Regulation Of Cell Adhesion _GO:0030155	69	GO Biological Functions	EnrichR	0.0127636	SEMA5A	CXCL8	TNC	PTPRJ	CELSR2	TNF	RND1	FLCN	PPP3CA	TMEM102	PLAU	MDK	RAC2	IL12A	ITGAV	EPHB2	TNPO1	EPHB3	TGM2	EPHA4	PPP1R12A	DSCAM	DUSP1	TPM1	MINK1	TFE3	IL18	PLAUR	NRG1	RASA1	MYADM	PKP2	ADAM8	CBLL1	EPHA2	ROCK1	LAMA1	ROCK2	SRC	ADAM22	C2CD4A	EFNA5	NID1	FUT1	PPP2CA
Protein Dephosphorylation _GO:0006470	65	GO Biological Functions	EnrichR	0.00159433	PTPRU	PTPRS	PPP2R2A	PTPRJ	PTPRK	PTPRH	DUSP16	PTPRG	DUSP11	PPP3CA	STK11	PPP4R1	DUSP10	PPP3CC	PPP2R1B	UBASH3B	SBF1	ILKAP	DUSP5	PPP1R12A	PPTC7	FBXW11	DUSP1	PPP2R5B	PPP2R5A	PPP4R3A	PPP2R5D	DUSP6	CTTNBP2NL	DUSP7	DUSP22	PPM1A	PPM1B	CTDSP1	CTDSP2	PPP1R15A	PPP1R15B	MTMR2	CTDP1	PPM1L	DAPP1	MTMR4	PPM1D	MTMR6	PPM1F
Regulation Of Mitotic Cell Cycle _GO:0007346	65	GO Biological Functions	EnrichR	0.0020256	FOXA1	RB1	YWHAE	BTG3	BTG1	CDKN1B	GMNN	HNRNPU	MKI67	CKS1B	TTC28	MAEA	NEK2	PIM3	FBXO5	SOX9	DLGAP5	TMEM8B	NKX3-1	PRMT5	BORA	ANGEL2	DYNLT3	SPHK1	DAPK3	USP2	CDC25C	SIRT1	RNF40	CDC25B	THAP1	GAS1	HECA	SIK1	OBSL1	ANAPC2	CUL9	FOXC1	CDCA2	XPC	IQGAP1	PKMYT1	TTL	AURKA	SDCBP
Negative Regulation Of Cellular Biosynthetic Process _GO:0031327	65	GO Biological Functions	EnrichR	0.0205746	ACADVL	CDKN1A	DDX3X	GFI1	EIF4A3	BRCA1	ERFE	EIF4ENIF1	SYNCRIP	PAIP2B	TRIM2	ZC3H12A	ENC1	TRIM3	RACK1	EP300	NANOS1	EPHA4	USP7	CSNK2A1	NHLRC3	IFRD2	DAPK3	PRMT3	SIRT6	PUS7	SIRT1	CEACAM1	NCL	CRY1	RAPGEF2	NHLRC1	SIK1	TRIB3	DDX6	GRB7	ROCK2	SHMT1	PDGFB	UBR4	PDGFA	FXR1	FXR2	LARP1	RNF139
Regulation Of Anatomical Structure Morphogenesis _GO:0022603	64	GO Biological Functions	EnrichR	0.00502242	GSK3B	PHLDB1	PID1	POGLUT1	RNH1	SPARC	TNFAIP3	TSPAN12	ETS1	FGF2	LFNG	SIPA1L1	CDH2	ZMYM3	ZMYM4	DAG1	KIF13B	EPHB3	LZTS3	HTATIP2	EPHA4	MEF2C	KRT1	RC3H1	EMP2	VASH1	TANC2	CLDN4	CEACAM1	RAP2A	INF2	NSMF	TNIK	PHLDB2	RAPGEF3	EPHA2	NEDD4L	FITM2	EFNA5	NOL3	CAMSAP1	STRIP1	PDCD10	ERBB2	PDLIM5
Regulation Of Transforming Growth Factor Beta Receptor Signaling Pathway _GO:0017015	63	GO Biological Functions	EnrichR	0.000134178	ZNF451	HSP90AB1	WFIKKN1	CITED2	TGFB1I1	ARID4B	ING1	FLCN	SPRED2	STK11	SPRED1	PEG10	CAPN5	EP300	PMEPA1	EMILIN1	RNF111	MEN1	ITGA3	TET1	LEMD3	SIRT1	DKK3	LATS1	PPM1A	EID2	BRMS1	LATS2	CD109	STRAP	PPARG	SINHCAF	PPARA	HDAC2	NREP	MTMR4	THBS1	SDCBP	RBBP4	SNX25	ZBTB7A	BCL9L	SMAD2	CREBBP	SMAD4
Regulation Of Protein Binding _GO:0043393	63	GO Biological Functions	EnrichR	0.0011057	GSK3B	CSF3	CDKN1A	NVL	HFE	IFIT1	PKD1	IFIT2	GOLGA2	RACK1	PRKACA	LDLRAP1	TRIM21	DACT1	PRMT7	DTX3L	RIPK2	AKTIP	CTNNBIP1	PRKCD	TMC8	TFIP11	CSNK1E	DKK1	TIAM1	SLPI	SUB1	RAPGEF2	TRIB3	TMBIM6	CARD16	ZFPM1	CRK	GAS8	RALB	ROCK1	EPB41	PDGFB	NMD3	PSEN1	STK4	STK3	AURKA	DNAJB2	PPP2CA
Cellular Response To Starvation _GO:0009267	63	GO Biological Functions	EnrichR	0.00673856	RIPOR1	CDKN1A	EHMT2	WDR45	ZFYVE1	RRP8	RPTOR	FLCN	MAP1LC3B	SESN3	SESN1	SESN2	ZC3H12A	RNF152	FADS1	MFSD2A	SH3GLB1	KLF10	SREBF1	SZT2	MIOS	TFEB	BHLHA15	SIRT1	RRAGA	IMPACT	TSSK6	PLIN3	NUPR2	PIK3C3	PPARA	TP53	ATF4	PRKAA1	SEH1L	RALB	WDR45B	FOXO3	WDR24	FOXO1	NUAK1	MAPK8	NUAK2	PMAIP1	GAS2L1
Negative Regulation Of Cell Motility _GO:2000146	63	GO Biological Functions	EnrichR	0.024015	PTPRU	CLIC4	MCTP1	CITED2	ZMYND8	CCDC125	SERPINE1	ARID4B	PTPRJ	ADARB1	PTPRK	ING1	ROBO1	FLCN	SHH	DUSP10	SIN3B	CDH1	DPYSL3	DAG1	CYP1B1	EMILIN1	ARPIN	EPHA4	LIMCH1	TPM1	NOG	TET1	DYNLL1	GTPBP4	RNF41	RHOB	DUSP22	RAP2C	RAP2A	BRMS1	RAP2B	NAV3	CDH11	SINHCAF	CRK	VCL	KANK1	HDAC2	TACSTD2
Protein Localization To Organelle _GO:0033365	63	GO Biological Functions	EnrichR	0.0449236	YWHAE	RIPOR1	TRAM1	SYS1	DDX3X	CCDC47	SIX1	AUP1	BICD1	TRAM2	TSPAN10	CEP250	VPS35	BBS4	CEP68	IFT140	COG3	PAQR3	CSNK1D	PEX2	TOPORS	RAB35	OBSL1	OPTN	ARF6	PPP1R15A	PRKAA1	ARL6	RAP1GDS1	XPA	TOR1AIP1	FAM83H	ARFRP1	NUAK2	DVL1	MICALL1	RAB6A	GBP2	TRAM1L1	ATP6V1D	ZBTB7A	GBP1	BANP	CNTLN	BBS2
Regulation Of Protein Serine/Threonine Kinase Activity _GO:0071900	62	GO Biological Functions	EnrichR	0.000363534	RB1	CCNK	SLC27A1	CDKN1A	CCNJ	CCNT2	CDKN1B	DDX3X	CCNI	CCNT1	CCNH	CCNF	SYAP1	TESK1	DUSP19	CIB1	ACTB	PYCARD	RPTOR	CCND1	CNPPD1	MAP2K1	KSR1	CDC25C	SIRT1	GTPBP4	CCNA2	CCNA1	HGS	TRIB3	TRIB1	TRIB2	TELO2	CSF1R	RALB	CAB39	SRC	LRP5	ADRB2	PKMYT1	LRP6	PPP2CA	CCNB2	CCNB1	SERTAD1
Protein Localization To Nucleus _GO:0034504	61	GO Biological Functions	EnrichR	0.00755347	IPO13	YWHAE	NXT1	PPP1R10	HNRNPU	SIX1	IPO7	IPO5	LMNB1	EIF4ENIF1	FAM53C	FAM53B	KPNA4	TNPO1	BBS4	KPNA1	MORC3	NUP133	APLP2	PEX2	TOPORS	NUP50	NUP98	KPNB1	UTP25	POM121	RAP1GDS1	XPA	TOR1AIP2	NOL8	PTTG1IP	PRICKLE1	RPF2	STK4	TOR1AIP1	STK3	RRP7A	NUAK2	POM121C	DVL1	HEATR3	NUP88	E2F3	GBP2	ZBTB7A
Cellular Response To Lipopolysaccharide _GO:0071222	61	GO Biological Functions	EnrichR	0.0116301	CXCL8	GFI1	SERPINE1	HMGB2	TNFAIP3	CXCL1	CXCL3	TNF	CXCL2	CDC73	PYCARD	ZFP36	CASP7	IL36B	ZC3H12A	CASP1	PDE4B	GIT1	MEF2C	WNT5A	IL18	LDOC1	PEX2	PDCD1LG2	TICAM1	IL1A	SELENOS	SHPK	EHHADH	IL1B	TRAF6	ADAM9	PLAA	CARD16	CD274	BCL10	RELA	MTDH	SBNO2	MAPK8	IRAK1	NLRP3	IL36RN	CD14	GBP2
Regulation Of Cytoskeleton Organization _GO:0051493	60	GO Biological Functions	EnrichR	0.00237244	GSK3B	PATJ	PHLDB1	CLIC4	TESK1	STMN3	CELSR1	BICD1	IQCJ-SCHIP1	SYDE1	BAIAP2L1	CAPN2	MLST8	RAC1	DAPK3	PRKCD	ARHGEF19	RHOG	NRG1	DYNLL1	MID1	FSCN1	PFDN2	EZR	PHLDB2	CRK	EPHA3	ARHGEF5	RAPGEF3	PRKAA1	RALA	ROCK1	ROCK2	TWF2	PDGFA	NEDD9	ARHGAP17	EFNA5	CORO1A	MAP6	RICTOR	TPPP	PAK2	MAPK3	DMTN
Transmembrane Receptor Protein Serine/Threonine Kinase Signaling Pathway _GO:0007178	60	GO Biological Functions	EnrichR	0.0492212	ITGB1	ITGB5	WFIKKN1	HFE	TGFB1I1	ARRB2	PTPRK	FNTA	MAP3K7	RNF111	ACVR1	APLP2	FOS	SIRT1	RUNX2	TGFBR1	TGFBR2	TGFBR3	EID2	TWSG1	ADAM9	PPARG	DDX5	USP15	DLX5	SRC	PXN	TGFBRAP1	FURIN	ACVR1B	FAM83G	HIVEP1	GCNT2	LPXN	MAPK3	SMAD2	JUN	SMAD4	TGFB2	SMAD3	TGFB1	SMURF2	SMURF1	GDF15	STAT3
Positive Regulation Of Stress-Activated MAPK Cascade _GO:0032874	59	GO Biological Functions	EnrichR	0.0003405	MAPKBP1	DUSP19	SH3RF1	PYCARD	ZC3H12A	ARL6IP5	MAP3K4	PRMT1	SPHK1	SERPINF2	MINK1	TNFRSF19	AXIN1	SORD	TRAF2	TRAF1	MAPK8IP3	MID1	TIRAP	EDAR	TRAF4	TRAF3	IL1B	TRAF6	RELL1	TNIK	PLCB1	TLR3	SEMA3A	STK39	INAVA	SDCBP	PDCD10	MBIP	PTK2B	ZNF622	SASH1	TGFB2	GADD45B	GADD45A	FZD7	WNT7B	SEMA4C	DAB2IP	EIF2AK2
Negative Regulation Of Translation _GO:0017148	59	GO Biological Functions	EnrichR	0.00065018	DDX3X	CELF1	EIF4A3	EIF4ENIF1	SYNCRIP	PAIP2B	ZFP36	TRIM2	ENC1	TRIM3	RACK1	NANOS1	EPHA4	CSNK2A1	NHLRC3	IFRD2	DAPK3	METTL3	PUS7	NCL	NHLRC1	FTO	DDX6	GRB7	ROCK1	ROCK2	SHMT1	FXR1	FXR2	LARP1	UNK	RNF139	DHX36	EIF4EBP1	IGF2BP1	EIF4EBP2	IGF2BP3	IGF2BP2	PAIP2	YTHDF2	YTHDF3	EIF2AK3	EIF2AK2	PARP16	EIF2AK4
Regulation Of Proteasomal Ubiquitin-Dependent Protein Catabolic Process _GO:0032434	59	GO Biological Functions	EnrichR	0.00114871	GSK3B	GSK3A	HSP90AB1	HFE	KEAP1	RNF19B	CLU	FBXO22	SH3RF1	DDA1	UFL1	RNF19A	ARIH2	RACK1	TLK2	ARIH1	BBS7	ZYG11B	USP7	ZER1	USP5	DESI1	AXIN1	CSNK1D	CSNK1E	CBFA2T3	RAD23B	PIAS1	PHF20L1	RNF144B	MAP1A	WAC	TRIB3	TRIB1	TRIB2	CEBPA	TAF9	PRICKLE1	RCHY1	BAG6	DNAJB2	SDCBP	DVL1	RNF217	GNA12
Intrinsic Apoptotic Signaling Pathway _GO:0097193	58	GO Biological Functions	EnrichR	0.00070235	CDKN1A	DDX3X	PPP1R13B	BRCA1	RRP8	BBC3	PYCARD	CASP9	STK11	CASP6	CASP3	CASP4	ARL6IP5	CYP1B1	CASP2	CHAC1	PDK2	BOK	PRKCD	TRAF2	HIC1	TOPORS	ERN1	DDIT3	TRIB3	TP53	ATF4	EPHA2	PPP1R15A	DDX5	CEBPB	CUL1	GSKIP	SELENOK	PPM1F	BAG6	BCL2L11	TP53BP2	PMAIP1	SFN	BAK1	ZNF622	PRODH	FNIP2	MCL1
Positive Regulation Of Angiogenesis _GO:0045766	57	GO Biological Functions	EnrichR	0.0266444	SEMA5A	ITGB1	BTG1	CXCL8	SERPINE1	HSPB1	PIK3CD	BRCA1	ETS1	FGF2	HK2	MDK	ZC3H12A	CYP1B1	CTSH	ITGB8	EMILIN1	CCR3	ANXA3	SPHK1	WNT5A	EMP2	SIRT6	SIRT1	PGF	RUNX1	RHOB	IL1A	PKM	IL1B	NINJ1	ANGPTL4	ITGA5	RAPGEF3	FOXC2	GRN	GATA6	GATA2	FUT1	HIF1A	THBS1	MTDH	RRAS	PLCG1	SASH1
Regulation Of Protein Catabolic Process _GO:0042176	57	GO Biological Functions	EnrichR	0.0451123	GSK3B	GSK3A	CDKN1B	TNFAIP3	TNF	ATRAID	PKD1	DCAF1	WDR91	VPS35	PRKACA	DACT1	NSF	APC2	CSNK2A1	CSNK2A3	WNT5A	AXIN1	RNF41	EEF1A1	PHF20L1	HGS	PSME3	TMEM9	EZR	RAB7A	AMER1	USP14	TMF1	PSMD14	ODC1	FURIN	HMGCR	FOXO1	EGFR	VPS11	FLNA	STX5	FAM83D	ATG7	BANP	CTSA	RIC1	TIPARP	PLK2
Response To Lipid _GO:0033993	56	GO Biological Functions	EnrichR	0.0074978	FOXA1	RARG	ALAS1	HMGB2	AQP3	RPS6KA3	TRIM6	FBXO3	CTSH	IL12A	SOX9	CD36	NKX3-1	PAQR8	PAQR7	ANXA1	TIRAP	FOXP1	ADAM17	MAPKAPK3	SLPI	EHHADH	IL1B	MAPKAPK2	PELI1	RARA	PPARG	TRIM16	TRIB1	VPS4B	GATA6	ILDR1	FOXO3	FOXO1	STRN3	RXRB	CYP27B1	RXRA	IRAK1	NOCT	HSD17B2	S100A14	HNRNPA0	SNCA	TGFB1
Cellular Response To Molecule Of Bacterial Origin _GO:0071219	56	GO Biological Functions	EnrichR	0.0290552	CXCL8	GFI1	SERPINE1	HMGB2	TNFAIP3	CXCL1	CXCL3	CXCL2	CDC73	PYCARD	ZFP36	CASP7	IL36B	ZC3H12A	CASP1	PDE4B	GIT1	MEF2C	WNT5A	LDOC1	PEX2	PDCD1LG2	TICAM1	TIRAP	IL1A	SELENOS	SHPK	EHHADH	IL1B	TRAF6	ADAM9	PLAA	CARD16	CD274	BCL10	RELA	SBNO2	MAPK8	NLRP3	IL36RN	CD14	GBP2	XBP1	DAB2IP	IL36G
Regulation Of Protein Kinase Activity _GO:0045859	56	GO Biological Functions	EnrichR	0.0420119	RB1	CDKN1A	CSF1	DUSP19	HSPB1	PRKAG2	SPRED1	UBASH3B	EPHB2	YWHAG	MAP2K3	DAXX	MMD	AXIN1	SIRT1	EREG	CCNA2	RAP2C	CEACAM1	RAP2B	CCNY	TRAF4	AKT1S1	RAPGEF2	TRIB3	MAPRE3	TRIB1	GAS6	TRIB2	CACUL1	GSKIP	IQGAP1	CAMKK1	PPM1F	CAMKK2	LRP6	SLC9A3R1	RAP1A	CAMK2N2	DVL1	PTK2B	SFN	SNX9	ECT2	PAK2
Positive Regulation Of Cysteine-Type Endopeptidase Activity Involved In Apoptotic Process _GO:0043280	55	GO Biological Functions	EnrichR	0.0102614	PRR7	DDX3X	HIP1	CASC2	TNF	BBC3	ROBO1	PYCARD	CASP9	PIDD1	CASP8	CASP10	MYC	GPER1	ARL6IP5	TNFSF10	CASP1	RACK1	CASP2	IFT57	SOX7	CTSD	BOK	NKX3-1	SORD	DYNLL1	SIRT1	LCK	PPARG	BEX3	BCL10	GRAMD4	MALT1	PPM1F	HSPD1	BCL2L13	CLEC7A	KHDC1	NLRP3	PMAIP1	NLRP1	BID	SNCA	BCAP31	EGLN3
Cytoskeleton Organization _GO:0007010	55	GO Biological Functions	EnrichR	0.0154902	PRR5	MAST4	MAST3	SH3KBP1	MAST2	TNFAIP3	SYNE3	PCLO	ZMYM3	MDK	ZMYM4	DPYSL2	MLST8	SH3BGRL3	RAC1	PRKCI	TPM1	RHOG	PRPF40A	ANK1	BIN1	PALLD	RHOU	TNIK	OBSL1	NEDD9	FITM2	NOL3	CAMSAP1	CNN2	NCKIPSD	FGD3	ARHGAP21	STRIP1	FGD4	FGD6	PPP2R3C	MICAL1	PAK6	RICTOR	PDZD8	ZRANB1	DMTN	KRT13	MICAL2
Cellular Response To Oxidative Stress _GO:0034599	55	GO Biological Functions	EnrichR	0.0451123	SRXN1	PYROXD1	KEAP1	MPV17L2	NUDT2	ZFAND1	PTPRK	SESN2	ZC3H12A	ANKRD2	PDK2	CHUK	PARP1	PRKCD	TPM1	GPX8	PEX2	VRK2	FOS	MMP9	ETV5	SELENOS	SQSTM1	TP53	ATF4	PRKAA1	PXN	FOXO3	HIF1A	FOXO1	ZFP36L2	EGFR	CAMKK2	PRDX2	MAPK8	ALDH3B1	ABL1	STX2	MAPK3	SLC25A24	SNCA	JUN	GSR	PYCR2	PEX12
Positive Regulation Of Protein-Containing Complex Assembly _GO:0031334	55	GO Biological Functions	EnrichR	0.00065018	HRK	GSK3B	CSF2	DDX3X	ICE1	TFRC	CLU	TNF	RACK1	PIEZO1	CD36	SH3GLB1	UNC13B	MMP1	MMP3	MED9	NRG1	RHOC	TIRAP	FSCN1	LCP1	TP53	TRABD2A	SRC	RASIP1	RAP1B	PPP2CA	MAPK8	BCL2L11	DHX33	CLEC7A	STMP1	BMF	TPPP	BAK1	MARK4	BID	FNIP1	GBP2	FNIP2	SNCA	SLF1	TGFB1	SLF2	BIK
Regulation Of JNK Cascade _GO:0046328	54	GO Biological Functions	EnrichR	0.0205746	MAPKBP1	DUSP19	SH3RF1	PYCARD	DUSP10	MECOM	MEN1	DACT1	PRMT1	SERPINF2	MINK1	TNFRSF19	AXIN1	TRAF2	TRAF1	MAPK8IP3	TIRAP	EDAR	TGFBR3	RAP2A	TRAF4	TRAF3	IL1B	TRAF6	TNIK	PLCB1	TLR3	HDAC3	SEMA3A	EGFR	SDCBP	MBIP	PTK2B	ZNF622	MAP4K4	GADD45B	GADD45A	FZD7	WNT7B	DAB2IP	WNT7A	GADD45G	SH3RF3	CYLD	MFHAS1
Negative Regulation Of Transmembrane Receptor Protein Serine/Threonine Kinase Signaling Pathway _GO:0090101	54	GO Biological Functions	EnrichR	0.0241596	ZNF451	WFIKKN1	TGFB1I1	UBE2D3	UBE2D1	ARID4B	TMEM53	ING1	SPRED2	SPRED1	PEG10	CAPN5	PMEPA1	SOSTDC1	EMILIN1	FST	NOG	TET1	LEMD3	DKK1	SIRT1	PPM1A	ADAM17	EID2	BRMS1	CD109	STRAP	PPARG	SINHCAF	PPARA	DLX1	HDAC2	NOTCH1	MTMR4	FSTL3	RBBP4	SNX25	SKIL	ZBTB7A	BCL9L	SMURF2	SMURF1	CRIM1	SMAD6	FKBP1A
Regulation Of Protein Ubiquitination _GO:0031396	54	GO Biological Functions	EnrichR	0.0349197	GSK3B	GSK3A	HSP90AB1	PHF23	UBE2D1	TNFAIP3	UBE3A	ARRB2	BRCA1	UFL1	SOX4	DAXX	USP4	RIPK2	NSMCE3	SPHK1	PRMT3	AXIN1	GTPBP4	TGFBR1	TRAF6	CRY1	SPOPL	SQSTM1	BIRC2	BIRC3	AMER1	HDAC3	NXN	BCL10	PTTG1IP	PRICKLE1	RCHY1	INAVA	MALT1	DNAJB2	UBQLN1	SASH1	IVNS1ABP	NDFIP2	NDFIP1	FOXF2	WFS1	LAPTM5	FBXO33
MAPK Cascade _GO:0000165	53	GO Biological Functions	EnrichR	0.00241116	YWHAE	TNF	ZFP36	MYC	CTSH	ITGAV	SOX9	MAP3K7	MAP3K4	MEN1	MAP2K3	MEF2A	MAP2K4	DUSP5	MAP2K1	MEF2C	MINK1	IL18	DUSP9	DUSP6	DUSP7	IL1B	MAPKAPK2	RAPGEF2	TNIK	PTGER4	ZFP36L2	ZFP36L1	CAMKK2	MAPK8	NRAS	HSF1	MAP3K20	RCE1	MAP2K7	MAP2K6	MAP4K4	MAPK3	MAP3K3	TGFB1	BRAF	MAPK14	MAPK12	MAPK13	SETX
Response To UV _GO:0009411	52	GO Biological Functions	EnrichR	0.00692274	PTPRK	NOC2L	TENT4A	YY1	CASP9	CCND1	MYC	EP300	IL12A	MAP3K4	MEN1	SCARA3	PARP1	NSMCE3	METTL3	PRKCD	CIRBP	UBE4B	SIRT6	DDB2	MSH2	CAT	SDE2	TP53	ATF4	RHNO1	PCNA	SERPINB13	DCUN1D3	XPA	ZBTB1	EGFR	RELA	MAPK8	DHX36	BMF	BAK1	MAP2K7	MAP4K3	CREBBP	NPM1	UBE2B	EIF2AK4	UBE2A	EIF2S1
Regulation Of RNA Splicing _GO:0043484	52	GO Biological Functions	EnrichR	0.0106695	TRRAP	CELF1	PQBP1	PTBP1	SNRNP70	CWC22	ZNF326	CCNL2	SUPT20H	ATXN7L3	ZC3H10	MBNL1	DYRK1A	PTBP2	JMJD6	ERN1	TAF6L	ESRP2	HNRNPH1	ZNF638	RBM12B	TMBIM6	HNRNPH3	RBM23	RBM22	YTHDC1	TAF9	ILDR1	AKAP17A	HNRNPLL	TAF5L	TRA2B	METTL4	RBM12	SLC38A2	RBM39	AHNAK2	RRP1B	CLK4	CLK3	QKI	SRPK1	CLK1	HNRNPL	SETX
Regulation Of G1/S Transition Of Mitotic Cell Cycle _GO:2000045	52	GO Biological Functions	EnrichR	0.024015	RB1	CDKN1A	SMARCB1	CDKN1B	DDX3X	CCNH	FHL1	JADE1	PKD1	CDC73	RPTOR	ADAMTS1	BCL7B	DPF3	DACT1	ACVR1	SMARCC1	ANXA1	PRMT2	APLP2	ACTL6A	UBE2E2	ARID1A	ADAM17	SLFN11	RBL1	PSME3	PLCB1	ANKRD17	SMARCD1	SMARCD3	DCUN1D3	EGFR	PPP2CA	E2F7	STOX1	CDKN2C	RRM2	CDKN2A	INHBA	KLF4	SMARCA2	SMARCA4	CDK7	WEE1
Cellular Response To Transforming Growth Factor Beta Stimulus _GO:0071560	52	GO Biological Functions	EnrichR	0.00259931	ITGB1	ITGB5	WFIKKN1	ARRB2	PTPRK	NR3C1	CRKL	FNTA	SOX9	SOX6	MAP3K7	MEF2C	APLP2	WNT5A	FOS	SIRT1	TGFBR1	OVOL2	TGFBR2	TGFBR3	TWSG1	ADAM9	DLX1	USP15	SRC	PXN	TGFBRAP1	FURIN	ZFP36L2	ZFP36L1	MAPK7	GCNT2	LPXN	WNT4	SMAD2	JUN	SMAD4	TGFB2	WNT10A	SMAD3	TGFB1	GDF15	STAT3	WNT7A	SMAD6
Hemopoiesis _GO:0030097	51	GO Biological Functions	EnrichR	0.0144423	CSF2	WNT2B	ASH2L	FLCN	MECOM	ARIH2	PGM3	NCOA6	FST	WNT5A	RUNX2	TIRAP	RUNX1	TGFBR2	TGFBR3	ARMC6	LCK	KAT6A	SBDS	TOX	TP53	ZFPM1	ATF4	NOTCH2	CSF1R	CEBPA	CEBPB	KMT2A	FUT10	PDGFB	PBXIP1	ZFP36L2	FSTL3	RRAS	SH2B3	LYN	TGFB2	JAG1	TGFB1	YTHDF2	PRRC2C	INHBA	HIPK1	KLF3	EPOR
Positive Regulation Of Cellular Component Biogenesis _GO:0044089	50	GO Biological Functions	EnrichR	0.00385092	HRK	GSK3B	ICE1	TFRC	CLU	TNF	RACK1	EMILIN1	SYNPO	SH3GLB1	PDCD6IP	MMP1	MMP3	NRG1	RHOC	MTSS1	TIRAP	HGS	PFN1	RAB7A	TRABD2A	USP16	SDC4	VPS4B	SDCBP	BCL2L11	CLEC7A	HAS3	BMF	BAK1	TPPP	BID	FNIP1	FNIP2	SLF1	SLF2	SMAD3	TGFB1	BIK	LIMK1	DAB2IP	STAM	BMP7	VEGFA	GNL3L
Positive Regulation Of Binding _GO:0051099	49	GO Biological Functions	EnrichR	0.00417276	GPSM1	GSK3B	CSF3	NVL	HFE	GMNN	HMGB2	PKD1	STMN1	TRIM21	DACT1	DTX3L	RIPK2	AKTIP	PLAUR	MED9	PARP9	MMP9	TIAM1	SUB1	RARA	RAPGEF2	PPARG	TRIB3	MET	FOXC1	RALB	EPB41	CEBPG	NMD3	PSEN1	TXN	STK4	STK3	DPH3	MARK3	TCF7L2	KDM4D	HIP1R	BMP4	FKBP1A	SKI	BMP2	ZNF618	BAMBI
Regulation Of Protein Metabolic Process _GO:0051246	49	GO Biological Functions	EnrichR	0.0138653	CYFIP1	HSP90AB1	CSF1	MSI2	SHH	WDR91	VPS35	SERPINB4	EDN1	PLAUR	HGS	TRAF3	SPOPL	TMEM9	DUS3L	MTPN	SERPINB13	RPL10	ROCK2	ODC1	RHOBTB3	NOLC1	RBM4B	FURIN	FOXO3	ATXN2	MAPK8	MAPK7	TCOF1	FAM83D	EIF4E	LDLR	TGFB1	WFS1	NR1H2	NR1H3	WNT7A	INHBA	KLF4	EIF2S1	KLF2	NFKB1	PUM3	SSH1	FKBP1A
Regulation Of Actin Cytoskeleton Organization _GO:0032956	48	GO Biological Functions	EnrichR	0.00732857	NOTCH2	CSF1R	CSF3	RALA	RNH1	ROCK1	ROCK2	TESK1	TWF2	NEDD9	PDGFA	TWF1	ARHGAP17	CELSR1	EFNA5	CLU	C9ORF72	CORO1A	BAIAP2L1	MDK	ARHGDIA	MLST8	ABL2	PTK2B	RICTOR	RAC1	DMTN	DAPK3	PRKCD	ARHGEF19	RHOG	HIP1R	NRG1	GRHL3	DYNLL1	BAIAP2	CCDC88A	HAX1	PIK3CA	CAPN10	TAOK1	TAOK2	FSCN1	EZR	CRK
Regulation Of RNA Metabolic Process _GO:0051252	48	GO Biological Functions	EnrichR	0.00732857	USP36	CELF1	TRRAP	TAF9	ILDR1	AKAP17A	HNRNPLL	TAF5L	OASL	PQBP1	PTBP1	SNRNP70	TRA2B	PCBP2	METTL4	ZNF326	CCNL2	SUPT20H	RBM12	ATXN7L3	MED1	ZC3H10	MBNL1	YTHDF2	AHNAK2	RC3H1	RRP1B	CLK4	PTBP2	RC3H2	CLK3	TARBP2	CLK1	HNRNPL	TAF6L	SON	OAS1	TMEM98	ESRP2	HNRNPH1	PRKRA	RASA1	ZNF638	HNRNPF	RBM12B
Regulation Of Epithelial To Mesenchymal Transition _GO:0010717	47	GO Biological Functions	EnrichR	0.00167644	FOXA1	PHLDB1	FOXC1	TGFB1I1	GATA3	ADIPOR1	LOXL2	PPP2CA	SPRED2	SDCBP	SPRED1	MDK	DAG1	GCNT2	BCL9L	CLASP2	SERPINB3	SMAD2	EPHA4	WWTR1	SMAD4	TGFB2	SMAD3	TGFB1	DAB2IP	USF3	TGFBR1	PTK2	OVOL2	TGFBR2	COL1A1	EFNA1	MAD2L2	TIAM1	BMP2	DAB2	IL6	RGCC	BAMBI	IL1B	CTNNB1	SPRY2	SPRY1	PHLDB2	EPHA3
Regulation Of Osteoblast Differentiation _GO:0045667	47	GO Biological Functions	EnrichR	0.00277063	YAP1	DDX5	NOTCH1	LRP5	TWIST2	TMEM53	ATRAID	HDAC9	PPP3CA	SUFU	NOCT	FBXO5	SOX9	PRKACA	IL6R	MEN1	WNT4	WWTR1	MEF2C	ZHX3	SEMA4D	PTCH1	WNT7B	CTNNBIP1	NOG	CRIM1	TENT5A	NPNT	SMAD6	BMP7	RUNX2	BMP6	PTK2	CCNA2	BMP4	SKI	IL6	REST	CDK6	BAMBI	SNAI2	PPARG	IL6ST	BMPR1B	FERMT2
Positive Regulation Of Epithelial Cell Migration _GO:0010634	47	GO Biological Functions	EnrichR	0.0290424	DOCK5	SCARB1	FOXC2	GRN	SPARC	ROCK2	SRC	PIK3CD	GATA3	ETS1	FGF2	FUT1	HIF1A	THBS1	PPM1F	RTN4	RRAS	ZC3H12A	ABL1	CTSH	PTK2B	RAC1	SOX9	PLCG1	RREB1	SASH1	CLASP2	MAP4K4	BCAS3	EDN1	TGFB2	ANXA3	WNT5A	MMP9	PTK2	RAB11A	FOXP1	RHOB	VEGFA	BMP4	ADAM9	CALR	PFN1	PLPP3	RIN2
Regulation Of miRNA Transcription _GO:1902893	46	GO Biological Functions	EnrichR	3.12628e-09	FOXA1	ZNF512B	DDX5	SRF	PDGFB	GATA3	NR3C1	FOXO3	GATA2	ETS1	FGF2	TNF	HIF1A	EGFR	RELA	MYC	SOX9	TEAD1	SREBF1	EGR1	JUN	TGFB2	SMAD3	TGFB1	STAT3	MRTFB	NFATC3	MRTFA	FOS	KLF4	ESR1	GNL3	APLN	SMARCA4	NCOR2	BMP4	FOSL1	REST	KLF5	NFIB	WT1	RARA	PPARG	PPARA	TP53
Regulation Of Phosphorylation _GO:0042325	46	GO Biological Functions	EnrichR	0.00237244	ANKLE2	CDKN1A	CDKN1B	LDB1	MCM7	ROCK1	TESK1	NLRC5	HSPB1	ILK	BCL10	PSEN1	THBS1	EGFR	CORO1C	PPP2CA	FLCN	SDCBP	SOCS1	DHX34	SESN2	FNIP1	FNIP2	LYN	CDKN2C	DSCAM	KDM4D	CDKN2A	FZD7	STAT2	FN1	EMP2	INHBA	DYNLL1	SIRT1	BMP7	BTBD10	PTK2	EREG	BMP4	CCDC88A	FER	CCDC88C	PIN1	RAD17
Positive Regulation Of Proteasomal Ubiquitin-Dependent Protein Catabolic Process _GO:0032436	46	GO Biological Functions	EnrichR	0.00304142	GSK3B	CEBPA	GSK3A	KEAP1	RNF19B	PRICKLE1	RCHY1	CLU	FBXO22	SH3RF1	DDA1	DNAJB2	RNF19A	DVL1	RNF217	ARIH2	RACK1	UBQLN1	ARIH1	BBS7	BCAP31	ZYG11B	PLK3	ZER1	USP5	CSNK1A1	PLK1	SGTA	AXIN1	CSNK1D	SIRT6	CSNK1E	CBFA2T3	PIAS1	SH3RF3	RNF144B	SH3RF2	DAB2	MDM2	TRIB3	TRIB1	TRIB2	HSPA1B	HSPA1A	NFE2L2
Mitotic Spindle Organization _GO:0007052	46	GO Biological Functions	EnrichR	0.00528328	DCTN6	CEP126	GPSM2	DCTN2	CDCA8	TTK	KIF11	AURKA	GOLGA2	PTPA	CCNB1	NUF2	STMN1	ZNF207	FLNA	CEP192	MISP	PIBF1	DLGAP5	CLASP2	OFD1	DYNC1H1	PLK3	MAP1S	PLK2	PLK1	TUBG2	EML1	MZT1	NDC80	RAB11A	WRAP73	TPX2	STAG2	KIF2A	INCENP	KIFC1	KIF4A	TBCE	EFHC1	SBDS	BIRC5	LSM14A	KPNB1	CCDC61
Positive Regulation Of Protein Localization _GO:1903829	46	GO Biological Functions	EnrichR	0.00528328	YAP1	GSK3B	PRKAA1	HSP90AB1	NLGN2	NUMA1	TFRC	TESK1	NEDD9	BICD1	TNF	SLC5A3	RTN4	TM9SF4	PARD6A	SESN2	CEP250	KAT7	FYN	STX3	MARK4	CARD10	RIC3	TCF7L2	WWTR1	CREBBP	TGFB1	DTX3L	CEP295	LIMK2	WNT5A	PLK1	EIF2AK3	LIF	SIRT6	PARP9	GNL3	CDK9	CCDC88A	GNL3L	CROCC	MAP1A	CDK1	GPD1L	GAS8
Positive Regulation Of Proteasomal Protein Catabolic Process _GO:1901800	46	GO Biological Functions	EnrichR	0.0168965	USP13	GSK3B	CEBPA	GSK3A	TMTC3	KEAP1	RNF19B	PRICKLE1	RCHY1	CLU	FBXO22	SH3RF1	DDA1	BAG6	DNAJB2	RNF19A	DVL1	RNF217	ARIH2	RACK1	ARIH1	BBS7	ZYG11B	OSBPL7	ZER1	USP5	CSNK1A1	PLK1	AXIN1	DAB2IP	CSNK1D	CSNK1E	CBFA2T3	PIAS1	SH3RF3	RNF144B	SH3RF2	DAB2	PSMC6	MDM2	TRIB3	TRIB1	TRIB2	HSPA1B	HSPA1A
Recombinational Repair _GO:0000725	46	GO Biological Functions	EnrichR	0.0473141	EXD2	WDR48	AP5Z1	PSMD14	ZMYND8	STON1	NUCKS1	SMC5	BRCA1	YY1	MBTD1	ZFYVE26	RECQL5	SFR1	RNF138	RBBP8	EPC1	AP5S1	RMI2	SLF1	SLF2	KDM4D	RMI1	XRCC5	NSMCE3	INTS3	NSMCE2	RECQL	RPA1	HUS1	RPA2	LIG3	RAD52	MORF4L1	RAD51D	SFPQ	RNF169	NPC1	ERCC4	RPA3	FSCN1	NABP2	UBE2N	NABP1	ERCC5
Regulation Of Cyclin-Dependent Protein Serine/Threonine Kinase Activity _GO:0000079	45	GO Biological Functions	EnrichR	0.00194718	CEBPA	CCNK	CDKN1A	CCNJ	CCNT2	CDKN1B	CCNI	CCNT1	CCNH	CCNF	PDGFB	PKMYT1	IPO7	PKD1	EGFR	IPO5	CCNB2	CCNB1	CCND1	SERTAD1	CNPPD1	MEN1	HEXIM1	CDKN2C	CDKN2A	GADD45A	PLK1	NR2F2	CDC25C	GTPBP4	CCNA2	LATS1	CCNA1	ADAM17	CDK7	LATS2	PSRC1	RGCC	TFAP4	CCNY	CCNG2	MAPRE3	MNAT1	CDK5R2	CDK5R1
Histone Modification _GO:0016570	45	GO Biological Functions	EnrichR	0.00330253	HDAC2	HDAC3	MEAF6	TRRAP	HDAC11	TAF9	JADE1	JADE3	CHD3	JADE2	TAF5L	ING4	MBTD1	MTA1	RBBP4	VPS72	MIER2	MIER1	EP300	EPC1	EPC2	KAT7	BRD8	ATXN7L3	MTA3	KAT14	CPA4	CREBBP	UBE2B	USP3	ACTL6A	SIRT6	UBE2A	SIRT1	GATAD2B	GATAD2A	PHF20L1	MORF4L1	TAF6L	BRMS1	MRGBP	TADA2A	YEATS2	BRMS1L	UBE2N
Positive Regulation Of Ubiquitin-Dependent Protein Catabolic Process _GO:2000060	45	GO Biological Functions	EnrichR	0.005691	GSK3B	CEBPA	GSK3A	MAGEF1	KEAP1	RNF19B	PRICKLE1	RCHY1	CLU	FBXO22	SH3RF1	DDA1	DNAJB2	RNF139	RNF19A	DVL1	RNF217	ARIH2	RACK1	ARIH1	BBS7	ZYG11B	ZER1	USP5	CSNK1A1	SMURF1	PLK1	AXIN1	LAPTM5	CSNK1D	CSNK1E	CBFA2T3	PTK2	PIAS1	SH3RF3	RNF144B	SH3RF2	DAB2	MDM2	TRIB3	TRIB1	TRIB2	HSPA1B	HSPA1A	TAF1
Protein K48-linked Ubiquitination _GO:0070936	44	GO Biological Functions	EnrichR	0.000134178	UBE2D4	UBE3C	UBE2D2	UBE2D3	CUL1	TNFAIP3	UBE2D1	NEDD4L	UBE3A	FBXO45	NT5C2	RNF4	RNF5	ZNRF1	TRIM6	RNF216	UBE2Q2	ARIH2	SKP2	RFFL	RNF152	TRIM21	TRIM65	FBXO9	TRIM45	DTX3L	UBE2B	FBXO38	UBE2E1	UBE2E2	BFAR	KLHL3	UBE2A	TOPORS	RNF146	RNF126	ITCH	CDC34	UBE2R2	UBE2T	TTC3	PELI1	KBTBD7	RNF187
Negative Regulation Of Protein Serine/Threonine Kinase Activity _GO:0071901	44	GO Biological Functions	EnrichR	0.00473429	RB1	CEBPA	CDKN1A	CDKN1B	TESK1	LRP5	CBLC	PTPRJ	IPO7	RASIP1	IPO5	LRP6	PYCARD	SH2B3	MEN1	HEXIM1	LYN	PTPN1	DUSP1	CDKN2A	GADD45A	HEG1	PAQR3	PRKCD	PLK1	SPRY4	DAB2IP	NR2F2	SIRT1	BMP7	DUSP7	LATS1	BMP4	BMP2	LATS2	TFAP4	PRKAR1B	IL1B	PKIA	NF1	SPRY2	PPARG	SPRY1	PKIG
Negative Regulation Of Cell Cycle _GO:0045786	44	GO Biological Functions	EnrichR	0.0158039	RB1	BTG3	CEBPA	CDKN1A	FOXC1	BTG1	CDKN1B	PPP1R13B	GMNN	BRCA1	PTPRK	GATA3	IPO7	HOXD10	RRP8	IPO5	SLC9A3R1	GPER1	RPS6KA2	TP53BP2	MEN1	HEXIM1	ZBTB17	TGFB1	DUSP1	CDKN2A	ANGEL2	PLK1	NR2F2	TENT5B	SIRT1	BMP7	RHOB	LATS1	BMP4	RNF167	NR4A1	BMP2	LATS2	CDK6	TFAP4	GAS1	HECA	NUPR2
Positive Regulation Of Amide Metabolic Process _GO:0034250	44	GO Biological Functions	EnrichR	0.0158039	PIWIL2	RPL5	GSK3A	DDX3X	ROCK2	EIF4A3	PLA2G6	PLD1	CLU	TNF	THBS1	LARP1B	RELA	FXR1	FXR2	LARP1	CASP3	ERBB2	SOX4	EPHA4	NPM1	SSB	YTHDF3	IFNGR1	NSUN5	PRMT1	METTL3	PRKCD	CIRBP	PYM1	SAMD4A	LARP4B	TENT5B	EEF2	LARP6	SIRT3	EFNA1	IL6	EIF6	AGO2	BCL3	EIF3E	EIF3D	PICALM
Negative Regulation Of Protein Kinase Activity _GO:0006469	44	GO Biological Functions	EnrichR	0.0307102	RB1	CDKN1A	CDKN1B	MVP	DUSP19	TESK1	LRP5	HSPB1	PRKAG2	GSKIP	ADAR	ADARB1	PPM1F	CORO1C	LRP6	PYCARD	SPRED1	DUSP10	UBASH3B	CAMK2N2	DVL1	SFN	EPHB2	PAK2	YWHAG	SNCA	PTPN1	WWTR1	NPM1	GADD45A	DAB2IP	DTNBP1	PTK6	TARBP2	DBNDD1	CEACAM1	PTPRB	SH3BP5L	AKT1S1	NF1	TAF7	TRIB3	TRIB1	TRIB2
Wnt Signaling Pathway _GO:0016055	43	GO Biological Functions	EnrichR	0.00277063	RARG	DDX3X	WNT2B	NXN	USP34	DIXDC1	LRP5	KLHL12	NID1	CELSR2	LRP6	WNT6	FRAT1	PORCN	DVL1	DVL3	VPS35	WNT3	WLS	BCL9L	WNT4	FZD1	TCF7L2	WNT10A	FZD2	WNT5B	CSNK1A1	FZD4	RYK	FZD7	SIAH2	WNT7B	WNT5A	SIAH1	FZD8	WNT7A	CSNK1E	WNT9A	NR4A2	CCDC88C	CTNNB1	STRN	FERMT2
Cellular Response To UV _GO:0034644	43	GO Biological Functions	EnrichR	0.00673856	CDKN1A	PCNA	XPA	ZBTB1	XPC	PTPRK	NOC2L	TENT4A	CASP9	YY1	STK11	MYC	DHX36	MAP3K20	EP300	BMF	TIMP1	BAK1	NLRP1	CREBBP	NPM1	PARP1	MMP1	NSMCE3	METTL3	MMP3	PRKCD	EIF2AK4	MAPK14	MMP9	SIRT1	EIF2S1	DDB2	MAPK13	CUL4A	ERCC4	ERCC1	NEDD4	SDE2	TP53	ATF4	RHNO1	TAF1
Positive Regulation Of Endothelial Cell Migration _GO:0010595	43	GO Biological Functions	EnrichR	0.0266444	SEMA5A	SCARB1	FOXC2	GRN	SPARC	ROCK2	PDGFB	HSPB1	PIK3CD	GATA3	GATA2	ETS1	FGF2	FUT1	HIF1A	THBS1	RRAS	TMSB4X	AKT3	ZC3H12A	ABL1	PTK2B	RAC1	PLCG1	SASH1	MAP2K3	BCAS3	EDN1	TGFB1	ANXA3	WNT5A	MAPK14	SIRT1	FOXP1	RHOB	VEGFA	BMP4	ADAM17	CALR	PLPP3	MET	RIN2	BCAR1
Positive Regulation Of Protein Localization To Nucleus _GO:1900182	42	GO Biological Functions	EnrichR	0.00169405	YAP1	HDAC3	TFRC	TESK1	NMD3	PSEN1	EFCAB7	IPO5	CDH1	SESN2	ZC3H12A	EP300	FLNA	KAT7	CCT8	CCT7	ECT2	CCT5	CCT4	CCT3	CARD10	CCT2	TCF7L2	WWTR1	CREBBP	SMAD3	TGFB1	DTX3L	LIMK2	PRKCD	PLK1	EIF2AK3	LIF	PARP9	CCT6A	DKC1	TCP1	CDK1	FERMT2	RAN	RBM22	ZPR1
mRNA Metabolic Process _GO:0016071	42	GO Biological Functions	EnrichR	0.0449236	SF3B4	TCERG1	DDX5	RNH1	CELF1	CSTF3	AKAP8L	ZFP36L2	TBRG4	ZFP36	PCF11	HSF1	PCBP2	DHX15	NUDT16	PRKACA	NUDT12	HNRNPA0	SF3A1	SF3A2	SSB	YTHDF2	NCBP2	METTL3	FBXO11	HNRNPAB	HIPK3	EREG	LSM2	ATXN2L	ERN1	KIN	SFPQ	PRPF18	SON	AGO3	PRPF3	HNRNPA2B1	TP53	DCP2	HSPA1B	HSPA1A
Negative Regulation Of Supramolecular Fiber Organization _GO:1902904	41	GO Biological Functions	EnrichR	0.00241116	KANK1	TWF2	TWF1	CIB1	CLU	CORO1A	CAMSAP2	TTBK2	LIMA1	CHADL	MAP2	STMN1	EMILIN1	LDLR	ARPIN	CLASP2	SNCA	APC2	HSPA8	SMAD4	VBP1	PRKCD	CKAP2	DYRK1A	HIP1R	TBCD	SSH3	SSH1	TPX2	NAV3	PIK3CA	TAOK1	MYADM	PFDN1	PFDN2	ARHGEF2	MAPRE1	PFDN4	PFN1	HDGFL3	KANK4
Positive Regulation Of JNK Cascade _GO:0046330	41	GO Biological Functions	EnrichR	0.0132212	MAPKBP1	SEMA3A	DUSP19	SH3RF1	PYCARD	SDCBP	MBIP	PTK2B	ZNF622	GADD45B	GADD45A	FZD7	WNT7B	MINK1	SERPINF2	TNFRSF19	AXIN1	DAB2IP	WNT7A	TRAF2	TRAF1	MAPK8IP3	TIRAP	GADD45G	EDAR	SH3RF3	MFHAS1	SH3RF2	TRAF4	TAOK3	TRAF3	IL1B	TRAF6	FGF19	TAOK1	TAOK2	F2RL1	TNIK	LTBR	PLCB1	TLR3
Positive Regulation Of Protein Modification By Small Protein Conjugation Or Removal _GO:1903322	41	GO Biological Functions	EnrichR	0.0210269	GSK3B	GSK3A	HDAC3	DCUN1D5	PHF23	DCUN1D3	DCUN1D4	UBE2D1	DCUN1D2	UBE3A	BRCA1	BCL10	PRICKLE1	PTTG1IP	RCHY1	TANK	INAVA	MALT1	RASD2	ZC3H12A	UBQLN1	PIAS4	PIAS3	NDFIP2	NDFIP1	RIPK2	WFS1	NSMCE3	SPHK1	AXIN1	LAPTM5	FBXO33	GNL3	PIAS1	FKBP1A	TNIP1	TRAF6	CRY1	UBA2	BIRC2	BIRC3
Negative Regulation Of Extrinsic Apoptotic Signaling Pathway _GO:2001237	40	GO Biological Functions	EnrichR	0.0034422	GSK3B	CSF2	DDX3X	SRC	PELI3	SERPINE1	TNFAIP3	BRCA1	NOL3	TNF	THBS1	SH3RF1	RELA	ICAM1	MAPK7	PEA15	ITGAV	RFFL	MEN1	MCL1	TCF7L2	EYA1	EYA2	EYA3	SIAH2	CFLAR	TGFBR1	BMP4	IL1A	IL1B	PSME3	TMBIM1	BCL2	SNAI2	BIRC6	ITGA6	ARHGEF2	HSPA1B	BCL2L1	HSPA1A
Regulation Of Stress Fiber Assembly _GO:0051492	40	GO Biological Functions	EnrichR	0.0142329	PTGER4	ROCK1	ROCK2	PXN	TESK1	ASAP3	LPAR1	TACSTD2	ARHGEF10L	PPM1F	ACTG1	SLC9A1	STMN1	PPFIA1	RHPN1	RAC1	RHPN2	PAK2	WASF2	CLASP2	S100A10	LIMCH1	SERPINF2	TPM1	LIMK1	ARHGEF18	DYNLL1	RHOC	SORBS3	TGFBR1	TJP1	CCDC88A	RGCC	CD47	PFN1	MET	PHLDB2	ARHGEF5	RAPGEF3	FERMT2
Negative Regulation Of Transforming Growth Factor Beta Receptor Signaling Pathway _GO:0030512	40	GO Biological Functions	EnrichR	0.0228396	ZNF451	HDAC2	WFIKKN1	TGFB1I1	ARID4B	MTMR4	ING1	SPRED2	SPRED1	RBBP4	PEG10	SNX25	CAPN5	PMEPA1	EMILIN1	ZBTB7A	BCL9L	SMURF2	SMURF1	TET1	LEMD3	SMAD6	SIRT1	FKBP1A	SKI	PPM1A	EID2	BMP2	BRMS1	BAMBI	CD109	BRMS1L	STRAP	PIN1	SPRY2	PPARG	SPRY1	SINHCAF	PPARA	HSPA1A
Negative Regulation Of Phosphorylation _GO:0042326	39	GO Biological Functions	EnrichR	0.0241596	PPP1R15B	CDKN1A	CDKN1B	PID1	ROCK1	TESK1	HNRNPU	CIB1	IRS2	C9ORF72	CRKL	CORO1C	LRP6	ZC3H12A	EPHB2	MEN1	ZBED3	LYN	PRNP	WWTR1	CDKN2C	TGFB1	CDKN2A	IGFBP3	PAQR3	SORD	DAB2IP	INHBA	DYNLL1	SIRT1	BMP7	BMP4	IMPACT	IBTK	OCLN	MYADM	TERF2IP	PLPP3	TARDBP
Regulation Of Fat Cell Differentiation _GO:0045598	39	GO Biological Functions	EnrichR	0.0241596	FTO	YAP1	CEBPB	TRIO	SYAP1	LRP5	RORA	TNF	FOXO1	ZFP36L2	ZFP36L1	ZFP36	SULT1E1	CCDC85B	GPER1	NOCT	ZC3H12A	WWTR1	ANKRD26	XBP1	SMAD3	TGFB1	WNT5A	SIRT6	NR1D1	SIRT1	ASXL1	BMP2	IL6	CREB1	BBS12	ID2	PPARG	TRIB3	LCP1	WDFY2	TRIB2	FERMT2	PPARD
Extrinsic Apoptotic Signaling Pathway _GO:0097191	38	GO Biological Functions	EnrichR	0.00548859	GSK3B	GSK3A	DDX3X	CIB1	TNF	DEDD2	CASP8	ERBB3	CASP10	CASP2	IL12A	ITGAV	BAK1	BID	IL6R	DEDD	BOK	MCL1	MOAP1	DAXX	TGFB2	SMAD3	TGFB1	CD70	SORT1	DAB2IP	TNFRSF10B	TNFRSF10A	INHBA	HIPK1	RNF41	TNFRSF1A	BCL2	FAS	FGFR3	TLR3	BCL2L2	BCL2L1
Cellular Response To Reactive Oxygen Species _GO:0034614	38	GO Biological Functions	EnrichR	0.0257605	OSER1	PXN	MPV17L2	TNFAIP3	PTPRK	CLU	SLC6A2	EGFR	RELA	CAMKK2	MAPK8	MAPK7	CYP1B1	FYN	ECT2	PDK2	MAPK3	EDN1	JUN	ANXA1	CHUK	PLEKHA1	PRKCD	TPM1	PEX2	FOS	PEX12	MMP9	SIRT1	PEX13	RHOB	MAPK13	SETX	FER	IL6	PPIF	SQSTM1	NFE2L2
Regulation Of mRNA Stability _GO:0043488	38	GO Biological Functions	EnrichR	0.0331645	FTO	ROCK1	CELF1	ROCK2	HNRNPU	ZFP36L2	TBRG4	ZFP36L1	FXR1	EIF4ENIF1	ZFP36	FXR2	LARP1	NOCT	DHX36	IGF2BP1	ZC3H14	PAIP1	NPM1	TAF15	YTHDF2	YTHDF3	METTL3	PRKCD	CIRBP	RC3H1	TENT5A	TENT5B	MEX3D	PUM1	PUM2	PDE12	THRAP3	MAPKAPK2	SERBP1	FASTKD5	PABPC1	DCP2
Positive Regulation Of miRNA Metabolic Process _GO:2000630	37	GO Biological Functions	EnrichR	1.49494e-06	FOXA1	SRF	PDGFB	GATA3	NR3C1	FOXO3	GATA2	ETS1	FGF2	TNF	HIF1A	EGFR	RELA	MYC	ZC3H12A	ZSWIM8	TEAD1	SREBF1	EGR1	JUN	TGFB2	SMAD3	TGFB1	STAT3	MRTFB	MRTFA	FOS	KLF4	NFKB1	GNL3	APLN	SMARCA4	FOSL1	KLF5	WT1	PPARG	TP53
Positive Regulation Of Cell Cycle _GO:0045787	37	GO Biological Functions	EnrichR	0.00573072	FOXA1	ANKRD17	CITED2	PDGFB	PKD1	TTL	EGFR	AURKA	LRP6	TGM1	CCNB1	CCND1	CHEK1	HSF1	EIF4EBP1	NUDT16	MARK4	TRIM21	EIF4E	NKX3-1	TGFB2	SPHK1	USP2	ASNS	PTK6	MEIS2	CDC25B	PSRC1	RGCC	CCNY	C6ORF89	RARA	MDM2	MAPRE3	CALR	FGFR2	ZPR1
Negative Regulation Of Epithelial Cell Proliferation _GO:0050680	37	GO Biological Functions	EnrichR	0.0229348	SPARC	MAGED1	PTPRK	GATA3	THBS1	CDC73	ROBO1	ATP5IF1	SOX2	CYP27B1	DUSP10	SOX9	MEN1	NKX3-1	MED1	TGFB2	TGFB1	CAV2	STAT1	TINF2	SORD	DAB2IP	PEX2	VASH1	NR2F2	SYNJ2BP	MTSS1	EREG	TGFBR3	CEACAM1	CDK6	RGCC	NFIB	NF1	SNAI2	EPPK1	FGFR2
Myeloid Leukocyte Differentiation _GO:0002573	37	GO Biological Functions	EnrichR	0.0282427	CEBPA	CSF1R	CSF3	CSF2	CSF1	GLO1	PIK3CD	GATA3	IL1RL1	SBNO2	CASP8	SOCS1	CASP10	BATF2	IL33	BATF3	PARP1	LIF	GAB2	THOC5	MAPK14	CBFA2T3	MMP9	SIRT1	DHRS2	FOXP1	RUNX1	TGFBR2	VEGFA	BMP4	BMP2	OSTM1	PIR	MYH9	F2RL1	PPARG	EPHA2
Transforming Growth Factor Beta Receptor Signaling Pathway _GO:0007179	37	GO Biological Functions	EnrichR	0.0358035	ITGB1	USP15	ITGB5	WFIKKN1	SRC	PXN	TGFBRAP1	FURIN	ARRB2	PTPRK	FNTA	GCNT2	LPXN	MAP3K7	SMAD2	JUN	SMAD4	TGFB2	SMAD3	TGFB1	GDF15	APLP2	STAT3	FOS	SMAD6	SIRT1	TGFBR1	PTK2	TGFBR2	TGFBR3	SKI	EID2	TWSG1	BAMBI	ZYX	ADAM9	FERMT2
Mesenchymal Cell Differentiation _GO:0048762	36	GO Biological Functions	EnrichR	0.000152026	GSK3B	DDX5	FOXC1	NOTCH1	ROCK1	SEMA3C	ROCK2	RBPJ	HIF1A	LOXL2	LRP6	SOX9	FAM83D	WNT4	DDX17	MEF2C	SMAD4	TGFB2	TGFB1	FOXF2	NOG	WNT5A	SLC39A10	HMGA2	BMP7	HNRNPAB	TGFBR1	TGFBR3	HEYL	BMP2	DLG5	CTNNB1	SNAI2	S100A4	FGFR2	LIMS1
Regulation Of Cell-Matrix Adhesion _GO:0001952	36	GO Biological Functions	EnrichR	0.0112894	GSK3B	MACF1	CSF1	LDB1	ROCK1	ROCK2	CIB1	EFNA5	FUT1	THBS1	ACTG1	CORO1C	SLC9A1	PLAU	ENC1	PTK2B	FYN	CD36	HOXA7	MAP4K4	JAG1	LIMCH1	CDKN2A	DAPK3	MINK1	EMP2	PTK2	AJAP1	CDK6	PTPRA	RASA1	NF1	TLN1	UTRN	EPHA3	VCL
Establishment Of Protein Localization To Membrane _GO:0090150	36	GO Biological Functions	EnrichR	0.030861	RTP4	ARL6	ZDHHC24	ZDHHC21	ZDHHC1	SYNE3	EGFR	ZDHHC4	GOLGA7B	RABGEF1	SDCBP	ZDHHC18	MICALL1	BID	SEC63	PRKCI	ICMT	RFTN1	VPS37C	ZDHHC12	VPS37A	BRAF	VPS37B	RAB11A	RAB10	REEP1	PIKFYVE	MYO1C	NPC1	ZDHHC9	PARD3	TAOK2	RAB3GAP2	NACAD	NECTIN3	RAB3GAP1
Regulation Of Actin Filament-Based Process _GO:0032970	36	GO Biological Functions	EnrichR	0.0390908	RALA	ROCK1	ROCK2	TESK1	TWF2	NEDD9	PDGFA	ARHGAP17	CELSR1	EFNA5	CORO1A	CNN2	BAIAP2L1	MLST8	RICTOR	RAC1	DMTN	DAPK3	PRKCD	ARHGEF19	RHOG	HIP1R	NRG1	GRHL3	DYNLL1	BAIAP2	CCDC88A	CAPN10	TAOK1	TAOK2	FSCN1	EZR	CRK	ARHGEF5	EPHA3	RAPGEF3
Canonical Wnt Signaling Pathway _GO:0060070	35	GO Biological Functions	EnrichR	0.0210257	GSK3B	RARG	WNT2B	DIXDC1	LRP5	GATA3	NID1	LRP6	WNT6	FRAT1	CDH3	DVL1	DVL3	WNT3	BCL9L	WNT4	FZD1	TCF7L2	WNT10A	FZD2	WNT5B	FZD4	RYK	FZD7	SIAH2	WNT7B	WNT5A	SIAH1	FZD8	WNT7A	CSNK1E	WNT9A	NR4A2	CTNNB1	RAB5A
Positive Regulation Of miRNA Transcription _GO:1902895	34	GO Biological Functions	EnrichR	8.54612e-07	FOXA1	SRF	PDGFB	GATA3	FOXO3	GATA2	NR3C1	ETS1	FGF2	HIF1A	TNF	EGFR	RELA	MYC	TEAD1	EGR1	SREBF1	JUN	TGFB2	SMAD3	TGFB1	STAT3	MRTFB	MRTFA	FOS	KLF4	APLN	GNL3	SMARCA4	FOSL1	KLF5	WT1	PPARG	TP53
Protein K63-linked Ubiquitination _GO:0070534	34	GO Biological Functions	EnrichR	0.00117609	TRAF3IP2	UBE2D4	PELI3	RNF4	RNF5	TRIM8	RNF135	RNF213	TRIM5	TRIM3	RNF152	TRIM21	TRIM65	ARRDC4	UBE2B	UBE2E2	ZFP91	TRAF2	BFAR	TRAF1	RNF167	RNF126	ITCH	TRAF4	TRAF3	UBE2S	TRAF6	NEDD4	UBE2T	PELI1	UBE2V2	UBE2N	ZNF598	TRIM56
Positive Regulation Of Protein Binding _GO:0032092	34	GO Biological Functions	EnrichR	0.00715781	GSK3B	CSF3	RALB	NVL	EPB41	HFE	NMD3	PSEN1	STK4	PKD1	STK3	PPP2CA	PPP2CB	TRIM21	MARK3	DACT1	TCF7L2	DTX3L	RIPK2	AKTIP	HIP1R	MMP9	BMP4	FKBP1A	TIAM1	BMP2	BAMBI	SUB1	CAPRIN2	RAPGEF2	PIN1	TRIB3	RAN	TAF1
Fat Cell Differentiation _GO:0045444	34	GO Biological Functions	EnrichR	0.0168129	CEBPA	PID1	CTBP2	CBY1	METRNL	GATA2	FOXO1	FAM120B	EP300	BBS7	ALOXE3	ZBTB7A	BBS4	BBS2	IL11	MED1	OSBPL8	TCF7L2	EGR2	WNT5B	ERAP1	HMGA2	SLC39A13	KLF4	SMAD6	SIRT1	PSMB8	NR4A2	PER2	NR4A1	MAFB	NR4A3	ZNF516	PPARG
Regulation Of Focal Adhesion Assembly _GO:0051893	33	GO Biological Functions	EnrichR	0.00277063	MACF1	LDB1	ROCK1	ROCK2	SRC	PTPRJ	EFNA5	THBS1	PPM1F	ACTG1	CORO1C	SLC9A1	FYN	RAC1	CLASP2	MAP4K4	S100A10	BCAS3	DMTN	LIMCH1	DAPK3	NRG1	DYNLL1	PTK2	VEGFA	DUSP22	PTPRA	TLN1	PHLDB2	EPHA3	VCL	FERMT2	LIMS1
Signal Transduction In Response To DNA Damage _GO:0042770	33	GO Biological Functions	EnrichR	0.0074978	USP10	DOT1L	NDRG1	CASP9	UFL1	CHEK1	SESN2	MYO6	MAP3K20	CLSPN	TP53BP1	BID	E2F7	MAP2K6	MAPK3	DTX3L	GADD45A	DONSON	HUS1	CDC5L	PARP9	MAPK14	MAPK12	MAD2L2	ERCC4	BCL3	CRY1	RAD17	MDM4	ERCC6	TP53	RHNO1	RAD9A
Microtubule Cytoskeleton Organization Involved In Mitosis _GO:1902850	33	GO Biological Functions	EnrichR	0.0142329	DCTN6	CEP126	GPSM2	DCTN2	CDCA8	TTK	KIF11	PTPA	CCNB1	NUF2	STMN1	DLGAP5	CLASP2	DYNC1H1	PLK3	MAP1S	PLK2	PLK1	TUBG2	EML1	NDC80	ESPL1	KIF2A	INCENP	KIF4A	TBCE	EFHC1	SBDS	CDK1	TACC3	BIRC5	KPNB1	RAN
Mitotic Cytokinesis _GO:0000281	33	GO Biological Functions	EnrichR	0.0142329	RTKN	ROCK1	ROCK2	CDCA8	CENPA	RACGAP1	STMN1	SNX9	ECT2	MYH10	BBS4	SPTBN1	PDCD6IP	EXOC8	PLK1	CKAP2	KLHDC8B	RHOC	CIT	RHOB	ANLN	SNX18	SON	ESPL1	INCENP	RASA1	KIF4A	RAB35	EFHC1	BIRC5	TRIM36	EXOC5	KIF20A
Regulation Of Extrinsic Apoptotic Signaling Pathway _GO:2001236	33	GO Biological Functions	EnrichR	0.0184762	SRC	PELI3	ETFA	BCL10	NOL3	TNF	THBS1	SH3RF1	RELA	DEDD2	PYCARD	GPER1	TNFSF10	ITGAV	BID	PAK2	MEN1	TCF7L2	TNFRSF12A	FEM1B	SIAH2	TMC8	TRAF2	TRAF1	CFLAR	TGFBR1	BMP4	CYLD	PSME3	BIRC6	ITGA6	LTB	LTBR
Negative Regulation Of Autophagy _GO:0010507	33	GO Biological Functions	EnrichR	0.0241596	USP36	FOXK2	MTMR9	FOXK1	RASIP1	GOLGA2	RPTOR	SNRNP70	MLST8	TLK2	ZKSCAN3	STK38L	TBC1D14	QSOX1	BMF	VHL	EIF4E	MCL1	SNCA	CTSA	RUBCN	KDM4A	STAT3	KLHL22	RRAGA	PIK3CA	CPTP	BCL2	TAB3	TAB2	MET	EIF4G2	EIF4G1
Positive Regulation Of Organelle Assembly _GO:1902117	33	GO Biological Functions	EnrichR	0.0241596	GPSM2	GSK3B	LRSAM1	CSF2	RALB	NUMA1	SDC4	PPP1R35	CCP110	WDR45	TNF	SDCBP	G3BP2	PIP4K2A	PIP4K2B	PIP4K2C	MARK4	BBS4	SH3GLB1	DYNC1H1	MOAP1	CNOT6L	PDCD6IP	SPAG5	CCDC88A	SNX18	CROCC	FSCN1	ATG2A	RAB3GAP2	SDC1	LCP1	RAB3GAP1
Epithelial To Mesenchymal Transition _GO:0001837	32	GO Biological Functions	EnrichR	0.000282905	GSK3B	DDX5	NOTCH1	ROCK1	ROCK2	RBPJ	HIF1A	LOXL2	SOX9	FAM83D	WNT4	DDX17	EOMES	SMAD4	TGFB2	TGFB1	FOXF2	NOG	WNT5A	HMGA2	SLC39A10	BMP7	HNRNPAB	TGFBR1	TGFBR3	HEYL	BMP2	DLG5	CTNNB1	SNAI2	S100A4	LIMS1
Regulation Of Protein Localization To Nucleus _GO:1900180	32	GO Biological Functions	EnrichR	0.00277063	YAP1	GSK3B	TFRC	NVL	TESK1	FLCN	SHH	SUMO3	SESN2	CTNNA1	KAT7	GLUL	CARD10	TCF7L2	WWTR1	CREBBP	TGFB1	DTX3L	LIMK2	PLK1	EIF2AK3	LIF	PARP9	YWHAZ	BYSL	LATS1	BMP4	MFHAS1	LATS2	CDK1	PIN1	FERMT2
Positive Regulation Of Epithelial To Mesenchymal Transition _GO:0010718	31	GO Biological Functions	EnrichR	0.000806439	FOXC1	NOTCH1	TGFB1I1	LOXL2	SDCBP	MDK	GCNT2	BCL9L	SERPINB3	SMAD2	TCF7L2	WWTR1	SMAD4	TGFB2	JAG1	SMAD3	TGFB1	EMP2	PTK2	TGFBR1	TGFBR2	COL1A1	TIAM1	BMP2	DAB2	IL6	RGCC	BAMBI	IL1B	CTNNB1	FERMT2
Epidermal Cell Differentiation _GO:0009913	31	GO Biological Functions	EnrichR	0.0121367	CLIC4	ASAH1	CSTA	HDAC2	GATA6	GLI1	EVPL	TGM1	PPP3CA	UGCG	CASP3	PIP5K1A	PITX2	CERS3	MED1	ANXA1	JAG1	WNT5A	AKR1C3	CFLAR	OVOL1	EREG	OVOL2	BCR	KRT16	ERCC2	ADAM9	TXNIP	CTNNB1	SPRR1A	EPHA2
Positive Regulation Of DNA-templated Transcription, Elongation _GO:0032786	31	GO Biological Functions	EnrichR	0.0219327	TCERG1	CCNK	CCNT2	CCNT1	ELL	ZMYND8	MED15	CDC73	MED18	MED17	SCAF8	MED30	MED10	KAT7	BRD4	MED1	SUPT16H	PARP1	NCBP2	MED8	MED9	THOC5	ELL2	MED29	CDK9	MED22	DDX39B	MED21	CDK12	ERCC6	EAPP
Membrane Lipid Biosynthetic Process _GO:0046467	31	GO Biological Functions	EnrichR	0.0278753	SAMD8	PPM1L	SGMS1	SGMS2	HACD3	HACD2	HACD4	ALDH3B2	SGPL1	SPTLC2	ALDH3B1	ST3GAL6	KDSR	ST3GAL2	CERS3	CERS4	ELOVL1	CERS5	SPHK1	ELOVL7	SGPP2	SGPP1	FA2H	B3GNT5	ACER3	DEGS1	PLPP3	PLPP2	CSNK1G2	PLPP1	CERS2
Regulation Of Type I Interferon Production _GO:0032479	31	GO Biological Functions	EnrichR	0.0473759	DDX3X	CGAS	DTX4	TANK	PQBP1	DHX33	IRAK1	RNF216	DHX58	UFD1	CD14	TRIM21	ATG5	RAB2B	RNF26	DDX56	KLHL22	PTPN11	TICAM1	ATG12	TIRAP	CYLD	ITCH	NPLOC4	IRF3	TRAF3	IRF1	XAF1	ZCCHC3	MYD88	TRIM56
Regulation Of Intrinsic Apoptotic Signaling Pathway _GO:2001242	29	GO Biological Functions	EnrichR	0.00701466	DDX3X	PLEKHF1	SGMS1	SRC	NOC2L	NOL3	BBC3	PYCARD	SLC9A3R1	RACK1	UBQLN1	PMAIP1	BID	DNM1L	BOK	NKX3-1	BCAP31	SIAH1	EIF2AK3	PLAUR	MMP9	CYLD	LCK	DDIT3	BCL2	PPIF	TP53	BCL2L2	BCL2L1
Intrinsic Apoptotic Signaling Pathway In Response To DNA Damage _GO:0008630	29	GO Biological Functions	EnrichR	0.0096447	BRCA1	CASP9	PYCARD	BAG6	BCL2L11	CASP2	EP300	TMEM109	SFN	BAK1	FNIP2	BOK	PHLDA3	MCL1	MOAP1	AEN	HIPK1	SIRT1	HIC1	TOPORS	SNW1	DDIT4	BCL3	BCL2	TP53	BCL2L2	EPHA2	BCL2L1	TP73
Regulation Of Cyclin-Dependent Protein Kinase Activity _GO:1904029	29	GO Biological Functions	EnrichR	0.0330934	CCNK	CDKN1A	CCNJ	CCNT2	CDKN1B	HSP90AB1	CCNI	CCNT1	CCNH	CCNF	PKMYT1	CCNB2	CCNB1	CCND1	SERTAD1	CNPPD1	STOX1	CDKN2C	CDKN2A	GADD45A	CDC25C	GTPBP4	CCNA2	CCNA1	CDK7	CCNG2	MNAT1	CDK5R2	CDK5R1
ERBB Signaling Pathway _GO:0038127	29	GO Biological Functions	EnrichR	0.0431819	GRB7	DGKD	SHC1	SRC	MVP	TGFA	IQGAP1	PIK3C2A	CBL	AREG	EGFR	NCK2	PTK2B	SOX9	PLCG1	FAM83B	FAM83A	TGFB1	ERBIN	NRG1	BRAF	PTK6	PTPN11	PTK2	EREG	GAREM1	PIK3CA	BCAR1	HBEGF
mRNA Transcription _GO:0009299	28	GO Biological Functions	EnrichR	0.0023285	DDX5	TAF9	ZBTB1	RXRB	CYP27B1	RXRA	HLTF	HSF1	S100A10	MED1	NCOA2	NCBP2	TAF13	NR1H2	TAF11	NR1H3	HIPK3	EREG	CREB1	RARA	TAF4B	TAF7	NCBP3	PPARG	TP53	TAF2	ATF4	TAF1
Cellular Response To Mechanical Stimulus _GO:0071260	28	GO Biological Functions	EnrichR	0.0148525	PTGER4	BCL10	SLC9A1	CNN2	MAPK8	CASP8	CHEK1	CASP1	CASP2	PIEZO1	BAK1	SOX9	MAPK3	MAP3K2	MAP2K4	MAP3K1	GADD45A	TNFRSF10B	TNFRSF10A	NFKB1	TNFRSF1A	IL1B	IRF1	FAS	LTBR	TLR5	MYD88	TLR3
Regulation Of Substrate Adhesion-Dependent Cell Spreading _GO:1900024	28	GO Biological Functions	EnrichR	0.0357292	DOCK5	KANK1	TESK1	TACSTD2	ILK	NEDD9	CIB1	EFNA5	TRIOBP	CRKL	CORO1C	MDK	FLNA	RAC1	GBP1	RREB1	S100A10	DMTN	SPRY4	AP1AR	ACTN4	PTK2	MYADM	PKP2	CALR	CRK	FERMT2	LIMS1
Regulation Of Telomere Maintenance Via Telomerase _GO:0032210	28	GO Biological Functions	EnrichR	0.0357292	SRC	PNKP	STON1	PARN	HNRNPU	TNKS2	NEK2	CCT8	CCT7	MAP2K7	MAP3K4	CCT5	CCT4	MAPK3	CCT3	CCT2	XRCC5	TINF2	NEK7	CCT6A	GNL3L	TNIP1	TCP1	POT1	CTNNB1	PRKCQ	HNRNPC	DCP2
Epidermal Growth Factor Receptor Signaling Pathway _GO:0007173	27	GO Biological Functions	EnrichR	0.011121	GRB7	DGKD	SHC1	SRC	TGFA	IQGAP1	CBL	PIK3C2A	AREG	EGFR	ERBB2	NCK2	PTK2B	PLCG1	SOX9	FAM83B	FAM83A	TGFB1	ERBIN	BRAF	PTPN11	PTK2	EREG	GAREM1	PIK3CA	BCAR1	HBEGF
Regulation Of Telomerase Activity _GO:0051972	27	GO Biological Functions	EnrichR	0.011121	HSP90AB1	NVL	SRC	PNKP	PARN	MYC	NEK2	MAP2K7	MAP3K4	CCT4	MAPK3	MEN1	CCT2	PARP4	XRCC5	NEK7	KLF4	GRHL2	TNIP1	DKC1	ERCC4	TCP1	NABP2	CTNNB1	POT1	PRKCQ	TP53
Regulation Of Epidermal Growth Factor Receptor Signaling Pathway _GO:0042058	27	GO Biological Functions	EnrichR	0.0154902	BCAR3	ERRFI1	RALA	DGKD	HIP1	RALB	MVP	CBLC	PTPRJ	CBL	EGFR	GPER1	AGR2	FAM83B	RHBDF2	DAB2IP	HIP1R	PLAUR	PTK6	PTPN12	MMP9	WDR54	CCDC88A	CEACAM1	FER	RNF126	PTPN2
Regulation Of Signal Transduction By P53 Class Mediator _GO:1901796	27	GO Biological Functions	EnrichR	0.021927	RPL5	TP53RK	PAK1IP1	RPF2	AURKA	NUAK1	STK11	CHEK1	SMYD2	EP300	KMT5A	RFFL	RPL17	SOX4	MAP2K6	HEXIM1	PLK3	PRMT5	USP7	USP2	URB2	MLF1	BOP1	KAT6A	MDM2	SGK1	TAF1
Cytoplasmic Microtubule Organization _GO:0031122	27	GO Biological Functions	EnrichR	0.028557	CEP126	NUMA1	TUBGCP2	STMN3	CIB1	SLAIN2	SLAIN1	KATNA1	FYN	TPPP	DYNC1H1	PLK3	LIMK2	MBD1	CRIPT	HOOK3	RAB11A	CCDC88B	CCDC88A	CLIP2	CLIP1	HOOK2	KATNBL1	CCDC88C	TUBGCP5	EZR	KPNB1
mRNA Destabilization _GO:0061157	26	GO Biological Functions	EnrichR	0.0118149	FTO	TUT7	ROCK1	CELF1	ROCK2	TUT4	ZFP36L2	ZFP36L1	FXR1	ZFP36	FXR2	DHX36	ZC3H12A	PLEKHN1	YTHDF2	YTHDF3	METTL3	RC3H1	MEX3D	PUM1	RC3H2	MOV10	AGO3	PDE12	AGO2	TARDBP
Response To Unfolded Protein _GO:0006986	26	GO Biological Functions	EnrichR	0.0160345	TRAM1	HSP90AB1	HSPA4L	HSPB1	HSPB3	TM7SF3	HSPD1	DNAJB2	HSPH1	DNAJB4	HSF1	BAK1	HSPA8	PTPN1	DAXX	HSPA1L	HSPA6	DAB2IP	HSPA2	TOR1B	ERN1	DDIT3	DNAJC4	TMBIM6	OPTN	HSPA1A
Positive Regulation Of mRNA Catabolic Process _GO:0061014	26	GO Biological Functions	EnrichR	0.023277	FTO	ROCK1	CELF1	ROCK2	ZC3HAV1	ZFP36L2	ZFP36L1	FXR1	EIF4ENIF1	ZFP36	FXR2	DHX36	ZC3H12A	NANOS1	YTHDF2	YTHDF3	METTL3	MEX3D	PUM1	GTPBP1	MOV10	TTC5	PABPC1	CNOT8	TNRC6A	TNRC6B
Positive Regulation Of Nucleocytoplasmic Transport _GO:0046824	25	GO Biological Functions	EnrichR	0.0334328	YWHAE	GSK3B	KHDRBS1	HDAC3	PSEN1	EFCAB7	IPO5	CDH1	ZC3H12A	EP300	FLNA	ECT2	EMD	SMAD3	TGFB1	NCBP2	PRKCD	SIRT6	IL1B	NEDD4	GAS6	RAN	RAPGEF3	RBM22	ZPR1
NIK/NF-kappaB Signaling _GO:0038061	24	GO Biological Functions	EnrichR	0.0003405	CARD10	CREBBP	CHUK	TNFSF15	TNFRSF10B	ZFP91	TNFRSF10A	TRAF2	MALT1	RELA	NFKB1	TIRAP	RELB	NFKB2	NFKBIA	IRAK1	TRAF6	TAB3	TAB2	BTRC	MAP3K7	BIRC2	TLR3	BIRC3
Regulation Of Erythrocyte Differentiation _GO:0045646	24	GO Biological Functions	EnrichR	0.00355227	HSPA9	LYN	MED1	BRD1	LDB1	PRMT1	STAT1	STAT3	HMGB2	INHBA	ACVR1B	FOXO3	MAPK14	ETS1	HIF1A	ZFP36L1	FAM210B	ZFP36	CDK6	MAFB	ZFPM1	HOXA5	HSPA1B	HSPA1A
Response To Transforming Growth Factor Beta _GO:0071559	24	GO Biological Functions	EnrichR	0.00880579	DLX1	MEF2C	SMAD4	WNT10A	ZFHX3	SMAD3	TGFB1	ROCK1	ROCK2	WNT5A	WNT7A	NR3C1	ZFP36L2	TGFBR1	CRKL	ZFP36L1	OVOL2	MAPK7	PDE3A	SOX9	SOX6	MXRA5	WNT4	LIMS1
Keratinocyte Differentiation _GO:0030216	24	GO Biological Functions	EnrichR	0.0358035	CERS3	MED1	ASAH1	CLIC4	CSTA	ANXA1	JAG1	WNT5A	AKR1C3	CFLAR	EVPL	EREG	TGM1	BCR	PPP3CA	UGCG	KRT16	CASP3	PIP5K1A	ADAM9	TXNIP	SPRR1A	EXPH5	EPHA2
Stress-Activated MAPK Cascade _GO:0051403	24	GO Biological Functions	EnrichR	0.0358035	PTGER4	MAP2K3	MAP2K4	DAXX	SH2D3A	MINK1	SH2D3C	TNFRSF19	MAPK14	DUSP9	CRKL	ZFP36L1	MAPK13	MAPK8	ZFP36	TAOK2	MAP3K20	MAP2K7	MAP3K13	TRIB1	MAP3K7	MAP4K3	MAP2K6	MAPK3
Positive Regulation Of Telomere Maintenance Via Telomere Lengthening _GO:1904358	23	GO Biological Functions	EnrichR	0.00573072	CCT3	CCT2	XRCC5	PNKP	NEK7	PARN	CCT6A	TNKS2	TNIP1	DHX36	HNRNPA2B1	TCP1	CTNNB1	POT1	NEK2	PRKCQ	CCT8	CCT7	MAP2K7	CCT5	MAP3K4	CCT4	MAPK3
Regulation Of p38MAPK Cascade _GO:1900744	23	GO Biological Functions	EnrichR	0.0138653	GADD45B	DUSP1	GADD45A	PRMT1	SPHK1	MINK1	STK39	DAB2IP	SORD	GADD45G	VEGFA	BMP4	CYLD	MFHAS1	PER1	BMP2	DUSP10	IL1B	ZC3H12A	RELL1	EZR	MAP3K4	SASH1
mRNA Transcription By RNA Polymerase II _GO:0042789	23	GO Biological Functions	EnrichR	0.0199443	MED1	NCOA2	NCBP2	TAF13	NR1H2	TAF9	TAF11	ZBTB1	NR1H3	RXRB	CYP27B1	RXRA	CREB1	HLTF	RARA	TAF4B	TAF7	NCBP3	PPARG	TAF2	S100A10	ATF4	TAF1
Tumor Necrosis Factor-Mediated Signaling Pathway _GO:0033209	23	GO Biological Functions	EnrichR	0.0199443	EIF5A	CHUK	STAT1	ILK	TRAF2	TRAF1	FOXO3	TNF	RELA	TXNDC17	TNFRSF1A	PYCARD	NFKBIA	RRAGA	TRAF4	TRAF3	TMSB4X	TRAF6	PTK2B	TP53	BIRC2	BIRC3	LIMS1
Regulation Of Microtubule Polymerization _GO:0031113	23	GO Biological Functions	EnrichR	0.0390566	NUMA1	PRUNE1	DYRK1A	TBCD	SLAIN2	SLAIN1	GBA2	CAMSAP1	CAMSAP2	CLIP1	OCLN	PSRC1	NAV3	MAP2	STMN1	DRG1	TOGARAM1	MAPRE3	RAC1	MAPRE1	MET	SNCA	CDK5R1
Integrated Stress Response Signaling _GO:0140467	22	GO Biological Functions	EnrichR	0.000592811	CREBZF	CEBPA	BATF2	NFE2	CEBPB	BATF3	JUN	CEBPD	CEBPG	EIF2AK3	EIF2AK2	EIF2AK4	FOS	EIF2S1	FOSL1	IMPACT	MAF	MAFB	DDIT3	MAP3K20	JUNB	NFE2L2
Negative Regulation Of Fat Cell Differentiation _GO:0045599	22	GO Biological Functions	EnrichR	0.00355227	YAP1	WWTR1	ANKRD26	TRIO	SMAD3	TGFB1	WNT5A	RORA	TNF	SIRT1	FOXO1	ZFP36L2	ASXL1	FLCN	BMP2	IL6	CCDC85B	BBS12	GPER1	TRIB3	TRIB2	FERMT2
Embryonic Limb Morphogenesis _GO:0030326	22	GO Biological Functions	EnrichR	0.00945725	FBXW4	TFAP2A	HDAC2	RARG	CREBBP	MBNL1	TGFB2	INTU	PTCH1	NOG	WNT7A	ECE1	OXSR1	GLI3	TBX2	SKI	CYP26B1	SHH	MAP3K20	CTNNB1	ZNF358	MEGF8
Intrinsic Apoptotic Signaling Pathway By P53 Class Mediator _GO:0072332	22	GO Biological Functions	EnrichR	0.0143983	DDX5	PPP1R13B	HIPK1	SIRT1	RRP8	BAG6	PYCARD	STK11	SNW1	MYBBP1A	CASP6	BCL3	DDIT4	TP53BP2	EP300	PMAIP1	TMEM109	TP53	PDK2	BOK	PHLDA3	TP73
Positive Regulation Of Telomere Maintenance Via Telomerase _GO:0032212	21	GO Biological Functions	EnrichR	0.00950221	CCT3	CCT2	XRCC5	PNKP	NEK7	PARN	CCT6A	TNKS2	TNIP1	TCP1	CTNNB1	POT1	NEK2	PRKCQ	CCT8	CCT7	MAP2K7	CCT5	MAP3K4	CCT4	MAPK3
Regulation Of Transcription By RNA Polymerase I _GO:0006356	21	GO Biological Functions	EnrichR	0.00950221	PRR7	CREBBP	HEATR1	EIF2AK3	DDX21	WDR75	BAZ2A	BAZ1B	WDR43	PHF8	DHX33	MYBBP1A	ERBB2	BEND3	UBTF	FLNA	ERCC6	LYAR	SF3B1	POLR2L	ATF4
Positive Regulation Of Telomerase Activity _GO:0051973	21	GO Biological Functions	EnrichR	0.0148717	CCT2	HSP90AB1	NVL	XRCC5	PNKP	NEK7	PARN	KLF4	GRHL2	TNIP1	DKC1	MYC	TCP1	CTNNB1	POT1	NEK2	PRKCQ	MAP2K7	MAP3K4	CCT4	MAPK3
Cellular Response To Hydrogen Peroxide _GO:0070301	21	GO Biological Functions	EnrichR	0.0220583	OSER1	EDN1	ANXA1	PLEKHA1	PRKCD	TNFAIP3	CLU	SLC6A2	SIRT1	RELA	MAPK13	RHOB	SETX	IL6	MAPK7	CAT	PPIF	CYP1B1	FYN	ECT2	NFE2L2
Establishment Of Mitotic Spindle Localization _GO:0040001	21	GO Biological Functions	EnrichR	0.0220583	GPSM1	ITGB1	GPSM2	HDAC3	NUMA1	DYNLT1	FBXW11	NDE1	PLK1	CENPA	NDC80	GJA1	ESPL1	SAPCD2	SPDL1	MAPRE1	MISP	KPNB1	CLASP2	NDEL1	PAFAH1B1
Negative Regulation Of Ras Protein Signal Transduction _GO:0046580	21	GO Biological Functions	EnrichR	0.0220583	KANK1	TGFB2	ITGA3	CCDC125	HEG1	SPRY4	DAB2IP	STMN3	TNFAIP1	DYNLL1	RASIP1	ARHGAP24	FLCN	SYNGAP1	KCTD10	STMN1	SPRY2	SPRY1	EPHB2	MET	SCAI
Response To Epidermal Growth Factor _GO:0070849	20	GO Biological Functions	EnrichR	0.0095757	MED1	FOXC1	SYAP1	PTPN11	IQGAP1	PTPN12	EGFR	ZFP36L2	ZFP36L1	DUSP22	EEF1A1	ZFP36	GAREM1	ERBB2	SNAI2	PLCG1	SOX9	PDE8A	MAPK3	ZPR1
Positive Regulation Of RNA Metabolic Process _GO:0051254	20	GO Biological Functions	EnrichR	0.0334328	RBM27	DIMT1	HEATR1	DYRK1A	WDR75	NMD3	HNRNPLL	RELA	WDR43	NFKB1	ERN1	SETX	IL1B	RIOK2	RIOK1	GRSF1	SLC38A2	HSPA1A	RBM22	ZPR1
Cellular Response To Vascular Endothelial Growth Factor Stimulus _GO:0035924	20	GO Biological Functions	EnrichR	0.0479826	MAP2K3	FOXC1	NOTCH1	EGR3	SPHK1	DAB2IP	VEGFB	HSPB1	VEGFC	MAPK14	RELA	PGF	VEGFA	DLL4	ERN1	NR4A1	PIK3CA	MAPKAPK2	GAS1	SPRY2
Positive Regulation Of Transcription By RNA Polymerase I _GO:0045943	20	GO Biological Functions	EnrichR	0.0479826	IPPK	SMARCB1	HEATR1	EIF2AK3	DDX21	WDR75	BAZ1B	PWP1	WDR43	PHF8	SMARCA4	DHX33	MYBBP1A	NCL	ERBB2	UBTF	ERCC6	LYAR	SF3B1	ATF4
Cell Surface Receptor Signaling Pathway Involved In Cell-Cell Signaling _GO:1905114	19	GO Biological Functions	EnrichR	0.00573072	DDX3X	FZD2	NXN	CSNK1A1	FZD4	WNT7B	USP34	WNT5A	LRP5	KLHL12	CELSR2	LRP6	BMP4	PORCN	BMP2	VPS35	STRN	FERMT2	WLS
Cellular Response To Epidermal Growth Factor Stimulus _GO:0071364	19	GO Biological Functions	EnrichR	0.00573072	MED1	FOXC1	SYAP1	PTPN11	IQGAP1	PTPN12	EGFR	ZFP36L2	ZFP36L1	DUSP22	EEF1A1	ZFP36	GAREM1	ERBB2	SNAI2	PLCG1	SOX9	PDE8A	ZPR1
Chondrocyte Differentiation _GO:0002062	19	GO Biological Functions	EnrichR	0.0154902	SLC26A2	MEF2C	WNT2B	TGFB1	WNT5B	EIF2AK3	HMGA2	WNT7A	OXSR1	SLC39A14	SULF2	BMP4	BMP2	NFIB	CREB3L2	SOX9	SOX6	BMPR1B	FGFR3
Regulation Of Establishment Of Planar Polarity _GO:0090175	19	GO Biological Functions	EnrichR	0.0154902	FZD2	SMURF2	SMURF1	FZD7	WNT5A	WNT7A	PRICKLE1	CELSR1	CELSR2	CELSR3	VANGL1	TIAM1	VANGL2	DAAM1	SAPCD2	DVL1	DVL3	RAC1	DACT1
Regulation Of Cell Migration Involved In Sprouting Angiogenesis _GO:0090049	19	GO Biological Functions	EnrichR	0.024015	FOXC2	CARD10	MAP3K3	FGFBP1	STARD13	NOTCH1	ANXA1	CIB1	GATA2	PIK3C2A	PTGS2	KLF4	FGF2	HDAC9	THBS1	VEGFA	DLL4	PDCD10	JCAD
Regulation Of Cell Morphogenesis _GO:0022604	19	GO Biological Functions	EnrichR	0.0355277	MACF1	ZRANB1	SPARC	FITM2	EFNA5	NOL3	WTIP	MYO9A	CAMSAP1	STRIP1	MOV10	CLDN4	FMNL2	ZMYM3	ZMYM4	PDZD8	CD44	FERMT2	MFSD2A
Regulation Of Response To Biotic Stimulus _GO:0002831	19	GO Biological Functions	EnrichR	0.0355277	ELMOD2	ERAP1	GATA6	CGAS	LRP8	TIRAP	FOXP1	RNF135	CASP8	TKFC	TRIM5	TRAF3	IRF1	DHX58	CD36	CD55	BIRC2	BIRC3	NFE2L2
Wnt Signaling Pathway, Planar Cell Polarity Pathway _GO:0060071	18	GO Biological Functions	EnrichR	0.0095757	FZD2	SMURF2	RYK	SMURF1	FZD7	WNT5A	WNT7A	PRICKLE1	CELSR1	CELSR2	CELSR3	VANGL1	TIAM1	VANGL2	DAAM1	DVL1	DVL3	RAC1
Establishment Of Mitotic Spindle Orientation _GO:0000132	18	GO Biological Functions	EnrichR	0.0372238	GPSM1	ITGB1	GPSM2	HDAC3	NUMA1	DYNLT1	FBXW11	NDE1	PLK1	CENPA	NDC80	GJA1	SAPCD2	SPDL1	MAPRE1	MISP	NDEL1	PAFAH1B1
Regulation Of Spindle Assembly _GO:0090169	18	GO Biological Functions	EnrichR	0.0372238	GPSM2	DYNC1H1	PDCD6IP	NUMA1	SPAG5	VPS4B	PLK1	HNRNPU	RNF4	SENP6	CHMP1B	CHMP2B	CHMP4C	DRG1	CEP97	CHMP7	HSPA1B	HSPA1A
Cell-Cell Signaling By Wnt _GO:0198738	17	GO Biological Functions	EnrichR	0.00528328	DDX3X	FZD2	CSNK1A1	FZD4	NXN	WNT7B	USP34	WNT5A	KLHL12	CELSR2	PKD1	LRP6	PORCN	STRN	VPS35	FERMT2	WLS
Positive Regulation Of p38MAPK Cascade _GO:1900745	17	GO Biological Functions	EnrichR	0.00950221	GADD45B	GADD45A	PRMT1	SPHK1	MINK1	SORD	STK39	GADD45G	VEGFA	BMP4	MFHAS1	BMP2	IL1B	ZC3H12A	RELL1	MAP3K4	SASH1
Positive Regulation Of Release Of Cytochrome C From Mitochondria _GO:0090200	17	GO Biological Functions	EnrichR	0.0157221	HRK	MOAP1	BIK	PLAUR	MMP9	BBC3	PYCARD	BCL2L11	GPER1	TNFSF10	PPIF	PMAIP1	BMF	BAK1	BID	DNM1L	TP53
Regulation Of Keratinocyte Differentiation _GO:0045616	17	GO Biological Functions	EnrichR	0.0255477	ERRFI1	MED1	FOXC1	IL20	NUMA1	ROCK1	ROCK2	AQP3	ETV4	GRHL2	SGPP1	ZFP36L1	CYP27B1	ZFP36	ZBED2	TRIM16	HOXA7
mRNA Modification _GO:0016556	17	GO Biological Functions	EnrichR	0.0390566	TRUB1	TRUB2	TRMT10C	WTAP	NSUN2	PUS1	METTL3	PUS7	PUS7L	HNRNPAB	RPUSD4	DKC1	RPUSD2	TRMT6	METTL4	CMTR1	CBLL1
Negative Regulation Of Cellular Response To Insulin Stimulus _GO:1900077	17	GO Biological Functions	EnrichR	0.0390566	GRB7	KANK1	PTPN1	GSK3A	PID1	IRS1	APLP2	PRKCD	PTPRE	SOCS1	IL1B	GRB10	PIP4K2A	PIP4K2B	PRKCQ	PIP4K2C	PTPN2
Myoblast Differentiation _GO:0045445	16	GO Biological Functions	EnrichR	0.00237244	ITGB1	RB1	TCF7L2	DDX5	MBNL1	JAG1	NOTCH1	EPAS1	SRF	NRG1	RBPJ	MAPK12	REST	SOX15	SDC1	PLEKHM3
Negative Regulation Of miRNA Transcription _GO:1902894	16	GO Biological Functions	EnrichR	0.00237244	ZNF512B	TGFB1	SRF	NFATC3	PDGFB	ESR1	HIF1A	RELA	NCOR2	REST	NFIB	RARA	PPARG	SOX9	PPARA	PPARD
Negative Regulation Of miRNA Metabolic Process _GO:2000629	16	GO Biological Functions	EnrichR	0.00479181	ZNF512B	TGFB1	SRF	NFATC3	PDGFB	ESR1	HIF1A	RELA	NCOR2	REST	NFIB	RARA	PPARG	SOX9	PPARA	PPARD
Positive Regulation Of ERBB Signaling Pathway _GO:1901186	16	GO Biological Functions	EnrichR	0.0257605	BCAR3	RALA	DGKD	HIP1	RALB	HIP1R	PLAUR	PTK6	CBL	RBPJ	MMP9	RTN4	CCDC88A	GPER1	AGR2	FAM83B
Negative Regulation Of Lipid Biosynthetic Process _GO:0051055	16	GO Biological Functions	EnrichR	0.0409502	ACADVL	SLC27A1	PRMT3	UBR4	AKR1C3	ERLIN1	BRCA1	ERLIN2	SIRT1	BMP2	CEACAM1	GPER1	SIK1	TRIB3	WDTC1	WNT4
Wound Healing, Spreading Of Cells _GO:0044319	16	GO Biological Functions	EnrichR	0.0409502	DDR1	ITGB1	TOR1A	MRTFA	WNT7A	RHOC	ARHGAP24	CCNA2	ADAM17	CEACAM1	COL5A1	PDCD10	FLNA	ITGA5	LCP1	CD44
Stress-Activated Protein Kinase Signaling Cascade _GO:0031098	15	GO Biological Functions	EnrichR	0.00843975	MAP2K3	MAPK14	MAPK13	MAPK8	PDCD10	STK26	TAOK2	MAP3K20	KAT7	NLRP1	MAP2K7	MAP3K13	MAP3K7	MAP2K6	MAPK3
Regulation Of Anoikis _GO:2000209	15	GO Biological Functions	EnrichR	0.0154902	ITGB1	NOTCH1	TLE1	SRC	PIK3R3	PTK2	BRMS1	MYBBP1A	PIK3CA	PTRH2	BCL2	SNAI2	SIK1	ITGA5	MCL1
Regulation Of Cell-Substrate Junction Assembly _GO:0090109	15	GO Biological Functions	EnrichR	0.0154902	MACF1	LDB1	ROCK1	LIMCH1	ROCK2	DAPK3	EFNA5	PTK2	CORO1C	SLC9A1	PTPRA	FYN	TLN1	EPHA3	VCL
Cytoskeleton-Dependent Intracellular Transport _GO:0030705	15	GO Biological Functions	EnrichR	0.0257605	DYNC1I2	MYO10	HOOK3	CCDC88B	CCDC88A	TUBA1C	TUBA1B	TUBA1A	TUBB2A	HOOK2	CCDC88C	KIF13B	KIF1C	MAP6	KIF1B
Regulation Of Epidermal Cell Differentiation _GO:0045604	14	GO Biological Functions	EnrichR	0.0074978	ERRFI1	IL20	ROCK1	ROCK2	AQP3	SGPP1	ZFP36L1	BMP4	SULT2B1	KLF7	ZFP36	MAFG	MAFF	SFN
Interleukin-1-Mediated Signaling Pathway _GO:0070498	14	GO Biological Functions	EnrichR	0.0148717	IL1R1	IL1RAP	IRAK4	RELA	IRAK1	IRAK2	TNIP2	IL1B	TOLLIP	TRAF6	PLCB1	MAP3K7	MYD88	MAPK3
Negative Regulation Of Protein Localization To Cell Periphery _GO:1904376	14	GO Biological Functions	EnrichR	0.0257605	PID1	TGFB1	CLTC	PPP2R5A	LZTFL1	DAB2	SAPCD2	TMBIM1	NUMB	PPFIA1	GBP1	MRAP2	BCL2L1	PICALM
Macrophage Differentiation _GO:0030225	14	GO Biological Functions	EnrichR	0.0431819	CSF1R	IL33	CSF2	CSF1	PARP1	LIF	GATA3	MMP9	SIRT1	VEGFA	IL1RL1	CASP8	SOCS1	CASP10
Microvillus Assembly _GO:0030033	13	GO Biological Functions	EnrichR	0.000806439	MINK1	RAP1B	RAP2C	SLC9A3R1	RAP2A	RAP1A	RAP2B	STK26	RAPGEF2	FXYD5	TNIK	EZR	MAP4K4
Regulation Of Telomerase RNA Localization To Cajal Body _GO:1904872	13	GO Biological Functions	EnrichR	0.0138653	CCT3	PARN	CCT6A	SHQ1	TNIP1	DKC1	TCP1	CCT8	CCT7	CCT5	DCP2	NOP10	CCT4
Regulation Of Cell-Cell Adhesion Mediated By Cadherin _GO:2000047	13	GO Biological Functions	EnrichR	0.0253881	FOXA1	PTPRU	NOTCH1	SERPINF2	BMP6	PPM1F	VEGFA	MAD2L2	TJP1	RGCC	EPCAM	DENND6A	FOXA2
Negative Regulation Of Cyclin-Dependent Protein Serine/Threonine Kinase Activity _GO:0045736	13	GO Biological Functions	EnrichR	0.0434897	HEXIM1	CEBPA	CDKN1A	CDKN1B	CDKN2A	PLK1	NR2F2	IPO7	IPO5	LATS1	LATS2	TFAP4	MEN1
Microvillus Organization _GO:0032528	12	GO Biological Functions	EnrichR	0.00176031	RAP1B	RAP2C	SLC9A3R1	RAP2A	RAP1A	RAP2B	STK26	MINK1	RAPGEF2	FXYD5	TNIK	MAP4K4
Extrinsic Apoptotic Signaling Pathway In Absence Of Ligand _GO:0097192	12	GO Biological Functions	EnrichR	0.024015	GSK3B	MOAP1	GSK3A	ERBB3	BCL2	CASP2	FAS	ITGAV	BCL2L2	BCL2L1	BOK	MCL1
Positive Regulation By Host Of Viral Transcription _GO:0043923	12	GO Biological Functions	EnrichR	0.024015	CDK9	JUN	CTDP1	SMARCB1	SNW1	TFAP4	TAF11	EP300	NUCKS1	RRP1B	CHD1	SMARCA4
Positive Regulation Of Cell Migration Involved In Sprouting Angiogenesis _GO:0090050	12	GO Biological Functions	EnrichR	0.024015	FOXC2	MAP3K3	FGFBP1	ANXA1	CIB1	GATA2	PIK3C2A	PTGS2	FGF2	HDAC9	JCAD	VEGFA
Hippo Signaling _GO:0035329	12	GO Biological Functions	EnrichR	0.0431819	YAP1	LATS1	MOB1B	WWTR1	LATS2	AMOTL2	AMOTL1	FAT4	STK4	TEAD1	SAV1	STK3
Negative Regulation Of Rho Protein Signal Transduction _GO:0035024	12	GO Biological Functions	EnrichR	0.0431819	KANK1	FLCN	ITGA3	KCTD10	CCDC125	HEG1	STMN1	TNFAIP1	DYNLL1	MET	RASIP1	SCAI
Regulation Of Brown Fat Cell Differentiation _GO:0090335	12	GO Biological Functions	EnrichR	0.0431819	FTO	FLCN	TFE3	NAPEPLD	PIM1	HNRNPU	SIX1	METRNL	PTGS2	ZBTB7B	SIRT1	RREB1
Positive Regulation Of Telomerase RNA Localization To Cajal Body _GO:1904874	11	GO Biological Functions	EnrichR	0.0219327	CCT3	CCT6A	SHQ1	TNIP1	DKC1	TCP1	CCT8	CCT7	CCT5	NOP10	CCT4
Activation Of NF-kappaB-inducing Kinase Activity _GO:0007250	11	GO Biological Functions	EnrichR	0.0420818	IRAK1	TNFSF15	TRAF6	TNFRSF10B	ZFP91	TNFRSF10A	TRAF2	MAP3K7	MALT1	TIRAP	TLR3
Regulation Of Cellular Response To Heat _GO:1900034	11	GO Biological Functions	EnrichR	0.0420818	GSK3B	DNAJC2	CREBBP	DNAJB6	DNAJC7	CHORDC1	HSF1	MAPKAPK2	EP300	SIRT1	IER5
Cytoplasmic Sequestering Of Protein _GO:0051220	10	GO Biological Functions	EnrichR	0.0390566	LATS1	NFKBIA	YWHAB	SUFU	KEAP1	FLNA	NFKBIE	PKD1	DBN1	MDFI
Positive Regulation Of Protein Localization To Chromosome, Telomeric Region _GO:1904816	10	GO Biological Functions	EnrichR	0.00692098	CCT3	CCT6A	GNL3L	DKC1	TCP1	CCT8	CCT7	CCT5	CCT4	GNL3
Cell-Cell Junction Maintenance _GO:0045217	10	GO Biological Functions	EnrichR	0.0180561	TJP1	CSF1R	KIRREL1	NLGN2	PARD6A	MYADM	F2RL1	FERMT2	INAVA	MTSS1
Regulation Of Mesenchymal Cell Proliferation _GO:0010464	9	GO Biological Functions	EnrichR	0.0338504	STAT1	MYC	CTNNBIP1	WNT5A	LRP5	PDGFA	SOX9	FGFR2	TGFBR2
Positive Regulation Of Extracellular Matrix Assembly _GO:1901203	8	GO Biological Functions	EnrichR	0.00732857	PHLDB1	RGCC	SMAD3	TGFB1	DAG1	EMILIN1	PHLDB2	CLASP2
Regulation Of Endothelial Cell Development _GO:1901550	8	GO Biological Functions	EnrichR	0.00732857	PPP1R12A	ROCK1	ROCK2	IL1B	ZDHHC21	TNF	VCL	TNFRSF1A
Amino Sugar Biosynthetic Process _GO:0046349	8	GO Biological Functions	EnrichR	0.0257605	NANP	GNPDA1	GFPT2	GFPT1	UAP1L1	PGM3	GNPNAT1	UAP1
Negative Regulation Of Lipid Localization _GO:1905953	8	GO Biological Functions	EnrichR	0.0257605	NFKBIA	IL6	NR1H2	NR1H3	ITGAV	PPARG	TNF	PTPN2
Positive Regulation Of Establishment Of Protein Localization To Telomere _GO:1904851	8	GO Biological Functions	EnrichR	0.0257605	CCT3	CCT6A	DKC1	TCP1	CCT8	CCT7	CCT5	CCT4
Positive Regulation Of Mesenchymal Cell Proliferation _GO:0002053	8	GO Biological Functions	EnrichR	0.0257605	SHH	STAT1	MYC	LRP5	PDGFA	SOX9	FGFR2	TGFBR2
Positive Regulation Of Mitochondrial Membrane Permeability _GO:0035794	8	GO Biological Functions	EnrichR	0.0257605	GSK3B	HEBP2	GSK3A	HIP1R	PPIF	ZNF205	SPG7	BOK
Adherens Junction Maintenance _GO:0034334	6	GO Biological Functions	EnrichR	0.0330861	TJP1	KIFC3	FERMT2	INAVA	MTSS1	PLEKHA7
Regulation Of Transforming Growth Factor Beta2 Production _GO:0032909	6	GO Biological Functions	EnrichR	0.0330861	SMAD4	TGFB2	CDH3	SMAD3	GATA6	HIF1A
Signal Transduction R-HSA-162582	1052	Reactome Pathway	EnrichR	1.57935e-18	ITSN2	TFRC	IFT172	ITSN1	RBPJ	MYLK	PSMD8	SYNGAP1	PSMD7	PSMD5	PSMD2	AKT3	EPSTI1	ANKFY1	WLS	MEF2A	MEF2C	FNBP1	CSNK2A2	MRTFA	FRS2	FRS3	MYL6	ZFYVE16	SPINT1	DDX39B	PRKAR1B	PSME3	PSME4	RBCK1	CRABP2	SHMT2	PDGFB	CDCA8	PDGFA	GATA3	IQGAP1	MTMR4	RDH11	NPBWR1	PDGFD	RDH10	MYO6	RDH16	PIP5K1A
Immune System R-HSA-168256	759	Reactome Pathway	EnrichR	2.60017e-05	NCKAP1	CYFIP1	WIPF2	ABCA13	PSMD8	DCAF1	PSMD7	PSMD5	PSMD2	MYC	AKT3	AP1S2	AP1S3	RNF111	GBP6	MEF2A	MEF2C	CXADR	WSB1	NUP210	NHLRC3	PRKCD	SCAMP1	ATG12	DYNC1LI1	MTAP	DYNC1LI2	RNF126	PSME3	PSME4	ORAI1	TXNIP	PRKCQ	NUP98	RBCK1	NUP205	POM121	NLRX1	SEH1L	SAR1B	IL20RB	NEDD4L	GATA3	BCL10	IQGAP1
Metabolism Of Proteins R-HSA-392499	735	Reactome Pathway	EnrichR	7.89289e-05	RPL4	RPL5	PGAP1	RPL3	TRRAP	SMC5	DCAF4	RPL9	TPGS2	PSMD8	PCMT1	PSMD7	EVA1A	TFG	PSMD5	PSMD2	MYC	NFRKB	DDX17	DAXX	WSB1	NUP210	WSB2	CSNK2A2	MRTFA	HSPG2	DYNC1LI1	DYNC1LI2	RNF128	PSME3	PSME4	TARS2	NUP98	NUP205	ENPEP	POM121	SEH1L	SAR1B	GATA6	LYPD1	CDCA8	LYPD3	XPC	MRPL14	GATA3
Disease R-HSA-1643685	653	Reactome Pathway	EnrichR	0.00799749	RB1	RPL4	NCKAP1	CYFIP1	RPL5	PATJ	RPL3	MAML2	MAML1	WIPF2	RBPJ	ABCA12	RPL9	PSMD8	GJA1	GPR176	PSMD7	TFG	MPRIP	CAPNS2	PSMD5	PSMD2	MYC	AKT3	FGFR1OP2	AP1S2	FDXR	CYP1B1	LRAT	AP1S3	VPS36	VPS39	DAXX	NUP210	HUS1	FRS2	FRS3	HSPG2	DKK1	EML4	DYNC1LI1	DYNC1LI2	ADCY9	PRKAR1B	PSME3
Gene Expression (Transcription) R-HSA-74160	619	Reactome Pathway	EnrichR	2.05965e-10	TDRKH	RB1	ZNF175	MAML2	MAML1	EHMT2	SERPINE1	NOC2L	RBPJ	RRP8	PSMD8	PSMD7	HENMT1	PSMD5	PSMD2	MYC	AKT3	PIP4K2A	MTERF1	PIP4K2B	PIP4K2C	ZNF169	RNF111	ZNF17	ZNF287	GAMT	ZNF18	DAXX	MEF2C	SAP30BP	ZNF19	NUP210	ZNF282	CSNK2A2	MED8	HUS1	ZNF14	DDX39B	DDIT3	PSME3	DDIT4	PSME4	TXNIP	PRKCQ	MAML3
Post-translational Protein Modification R-HSA-597592	585	Reactome Pathway	EnrichR	3.8563e-09	PGAP1	TRRAP	SMC5	DCAF4	TPGS2	PSMD8	PSMD7	EVA1A	TFG	PSMD5	PSMD2	MYC	NFRKB	DDX17	DAXX	WSB1	NUP210	WSB2	MRTFA	DYNC1LI1	DYNC1LI2	RNF128	PSME3	PSME4	NUP98	NUP205	POM121	SEH1L	SAR1B	LYPD1	CDCA8	LYPD3	XPC	GATA3	BCL10	HIF1A	ADAMTS15	POM121C	RAD21	ST3GAL5	NUP88	ST3GAL6	ST3GAL1	ST3GAL2	B3GALNT2
RNA Polymerase II Transcription R-HSA-73857	556	Reactome Pathway	EnrichR	5.99722e-09	RB1	ZNF175	MAML2	MAML1	EHMT2	SERPINE1	NOC2L	RBPJ	PSMD8	PSMD7	PSMD5	PSMD2	MYC	AKT3	PIP4K2A	PIP4K2B	PIP4K2C	ZNF169	RNF111	ZNF17	ZNF287	GAMT	ZNF18	DAXX	MEF2C	ZNF19	ZNF282	CSNK2A2	MED8	HUS1	ZNF14	DDX39B	DDIT3	PSME3	DDIT4	PSME4	TXNIP	PRKCQ	MAML3	ZSCAN25	RHNO1	ZNF274	ZNF394	MEAF6	NEDD4L
Generic Transcription Pathway R-HSA-212436	511	Reactome Pathway	EnrichR	4.51272e-09	RB1	ZNF175	MAML2	MAML1	EHMT2	SERPINE1	NOC2L	RBPJ	PSMD8	PSMD7	PSMD5	PSMD2	MYC	AKT3	PIP4K2A	PIP4K2B	PIP4K2C	ZNF169	RNF111	ZNF17	ZNF287	GAMT	ZNF18	DAXX	MEF2C	ZNF19	ZNF282	CSNK2A2	MED8	HUS1	ZNF14	DDIT3	PSME3	DDIT4	PSME4	TXNIP	PRKCQ	MAML3	ZSCAN25	RHNO1	ZNF274	ZNF394	MEAF6	NEDD4L	GATA3
Cytokine Signaling In Immune System R-HSA-1280215	328	Reactome Pathway	EnrichR	3.00046e-10	EIF4A1	IL1RN	EIF4A3	IFIT5	UBE2L6	IFIT1	IFIT3	CRKL	ICAM1	IFIT2	IL27RA	PSMD8	SOX2	RPS6KA3	MT2A	PSMD7	IL36B	PPP2R1B	PSMD5	TRIM29	MYC	PSMD2	RPS6KA2	AKT3	RPS6KA1	IL12A	TRIM26	BTRC	TRIM21	GBP6	MEF2A	IL15RA	MEF2C	NUP210	RSAD2	IL1R1	IL1R2	PRKCD	HLA-B	HLA-E	MTAP	IL23A	PDE12	PSME3	PSME4
Signaling By Rho GTPases, Miro GTPases And RHOBTB3 R-HSA-9716542	321	Reactome Pathway	EnrichR	2.05202e-12	ITSN2	CYFIP1	NCKAP1	CPNE8	ANKLE2	TRIO	TFRC	WIPF2	ITSN1	CCP110	MYLK	GJA1	BAIAP2L1	OPHN1	PPP2R1B	WDR91	EPSTI1	ANKFY1	CEP97	FNBP1	ACTN1	PRKCD	MRTFA	FRS2	FRS3	DYNC1LI1	TIAM1	DYNC1LI2	MYL6	DAAM1	DDX39B	WDR81	SPATA13	NUP98	PFN1	EPHA2	GRB7	TMEM87A	SEH1L	SHMT2	CDCA8	PIK3R3	TWF1	IQGAP1	SKA2
Signaling By Rho GTPases R-HSA-194315	314	Reactome Pathway	EnrichR	2.05202e-12	ITSN2	CYFIP1	NCKAP1	CPNE8	ANKLE2	TRIO	TFRC	WIPF2	ITSN1	CCP110	MYLK	GJA1	BAIAP2L1	OPHN1	PPP2R1B	WDR91	EPSTI1	ANKFY1	CEP97	FNBP1	ACTN1	PRKCD	MRTFA	FRS2	FRS3	DYNC1LI1	TIAM1	DYNC1LI2	MYL6	DAAM1	DDX39B	WDR81	SPATA13	NUP98	PFN1	EPHA2	GRB7	TMEM87A	SEH1L	SHMT2	CDCA8	PIK3R3	TWF1	IQGAP1	SKA2
Cellular Responses To Stimuli R-HSA-8953897	300	Reactome Pathway	EnrichR	0.00145504	RB1	RPL4	RPL5	SLC46A1	RPL3	EHMT2	KEAP1	NUDT2	RPL9	PSMD8	RPS6KA3	MT2A	RPS17	PSMD7	CREB3L4	PSMD5	RPL36AL	MYC	PSMD2	RPS6KA2	AKT3	CREB3L2	RPS6KA1	CHAC1	BTRC	SKP2	TRIM21	MEF2C	ATP6V1G1	NUP210	CSNK2A2	PRKCD	TINF2	DYNC1LI1	DYNC1LI2	RRAGA	DDIT3	PSME3	PSME4	CSNK2B	TXNIP	TRIB3	NUP98	KDELR3	TLN1
Metabolism Of Lipids R-HSA-556833	299	Reactome Pathway	EnrichR	0.00134445	LPGAT1	CERK	PITPNB	ECI2	CCNC	GBA2	LIPE	FDXR	CYP1B1	PIP4K2A	PIP4K2B	MLYCD	PIP4K2C	ACAD10	MFSD2A	ACOT9	STARD3	ACOT8	STARD4	CPT1A	ACOT7	STARD5	STARD7	ACSL1	CSNK2A2	MED8	MED9	ACSL4	ACSL3	PISD	RUFY1	CYP39A1	CH25H	GNPAT	INPP4B	PLPP6	CYP2U1	SOAT1	FDX1	CSNK2B	FAR1	TRIB3	PLPP3	PLPP2	PI4K2A
Cellular Responses To Stress R-HSA-2262752	296	Reactome Pathway	EnrichR	0.00109597	RB1	RPL4	RPL5	SLC46A1	RPL3	EHMT2	KEAP1	NUDT2	RPL9	PSMD8	RPS6KA3	RPS17	PSMD7	CREB3L4	PSMD5	RPL36AL	MYC	PSMD2	RPS6KA2	AKT3	CREB3L2	RPS6KA1	CHAC1	BTRC	SKP2	TRIM21	MEF2C	ATP6V1G1	NUP210	CSNK2A2	PRKCD	TINF2	DYNC1LI1	DYNC1LI2	RRAGA	DDIT3	PSME3	PSME4	CSNK2B	TXNIP	TRIB3	NUP98	KDELR3	TLN1	TP53
Vesicle-mediated Transport R-HSA-5653656	291	Reactome Pathway	EnrichR	4.5339e-08	ITSN2	SPARC	TFRC	ITSN1	GCC1	GOLGA2	RABGEF1	GJA1	GOLGA4	GJA3	TFG	AKT3	GOLGA1	AP1S2	ARFIP2	AP1S3	KIF21B	VPS36	AGFG1	TBC1D10B	COG8	FNBP1	COG5	COG4	COG3	SYTL1	COG2	CSNK1D	GAPVD1	ANK1	EREG	DYNC1LI1	DYNC1LI2	BIN1	KDELR3	KIF20A	RIN1	VPS25	RIN2	OPTN	LMAN2L	STXBP3	SAR1B	TGFA	PLA2G6
Membrane Trafficking R-HSA-199991	280	Reactome Pathway	EnrichR	5.99722e-09	ITSN2	TFRC	ITSN1	GCC1	GOLGA2	RABGEF1	GJA1	GOLGA4	GJA3	TFG	AKT3	GOLGA1	AP1S2	ARFIP2	AP1S3	KIF21B	VPS36	AGFG1	TBC1D10B	COG8	FNBP1	COG5	COG4	COG3	SYTL1	COG2	CSNK1D	GAPVD1	ANK1	EREG	DYNC1LI1	DYNC1LI2	BIN1	KDELR3	KIF20A	RIN1	VPS25	RIN2	OPTN	LMAN2L	STXBP3	SAR1B	TGFA	PLA2G6	GNS
Cell Cycle R-HSA-1640170	268	Reactome Pathway	EnrichR	0.00212831	RB1	ANKLE2	CCNH	CCP110	PPP2R2A	PSMD8	GOLGA2	PSMD7	HERC2	PPP2R1B	PSMD5	MYC	PSMD2	AKT3	CHEK1	FBXO5	BTRC	SKP2	GTSE1	DAXX	NUP210	ESCO1	CSNK2A2	TINF2	HUS1	CSNK1D	CSNK1E	ESCO2	EML4	DYNC1LI1	DYNC1LI2	PSME3	PSME4	CSNK2B	NUP98	KIF20A	TP53	OPTN	BLZF1	RHNO1	NUP205	POM121	SEH1L	SET	RRAD
Signaling By Receptor Tyrosine Kinases R-HSA-9006934	241	Reactome Pathway	EnrichR	2.03265e-09	CYFIP1	NCKAP1	SPARC	FGFRL1	CRKL	TIAL1	RPS6KA3	SYNGAP1	PPP2R1B	MYC	RPS6KA2	AKT3	STMN1	CHEK1	RPS6KA1	TNS4	TNS3	MEF2A	MEF2C	ATP6V1G1	PRKCD	FRS2	FRS3	EREG	TIAM1	ARC	SPINT1	ANOS1	TRIB3	TRIB1	GRB7	RRAD	SH2D2A	PDGFB	PDGFA	PIK3R3	TGFA	MST1R	HIF1A	NCSTN	APH1B	FLRT2	FLRT3	PDGFD	ATP6V0A2
RHO GTPase Cycle R-HSA-9012999	224	Reactome Pathway	EnrichR	8.14408e-11	ITSN2	CYFIP1	NCKAP1	CPNE8	ANKLE2	TRIO	TFRC	WIPF2	ITSN1	CCP110	GJA1	BAIAP2L1	OPHN1	WDR91	EPSTI1	ANKFY1	CEP97	FNBP1	ACTN1	FRS2	FRS3	TIAM1	DAAM1	DDX39B	WDR81	SPATA13	EPHA2	GRB7	TMEM87A	SHMT2	PIK3R3	TWF1	IQGAP1	ABR	RACGAP1	MYO6	HMOX2	SPTBN1	PRPF38B	STARD13	EGR2	JAG1	HOMER2	MCAM	STAM
Signaling By Interleukins R-HSA-449147	222	Reactome Pathway	EnrichR	3.8563e-09	IL1RN	CRKL	ICAM1	IL27RA	PSMD8	SOX2	RPS6KA3	PSMD7	IL36B	PPP2R1B	PSMD5	MYC	PSMD2	RPS6KA2	RPS6KA1	IL12A	BTRC	MEF2A	IL15RA	MEF2C	IL1R1	IL1R2	MTAP	IL23A	PSME3	PSME4	ALPK1	TP53	STX1A	NLRX1	IL20RB	PIK3R3	GATA3	HIF1A	INPP5D	LYN	JUN	YES1	TSLP	FN1	LIF	IL36G	IFNLR1	SMARCA4	IL22RA1
Cell Cycle, Mitotic R-HSA-69278	222	Reactome Pathway	EnrichR	0.000856558	RB1	ANKLE2	CCNH	CCP110	PPP2R2A	PSMD8	GOLGA2	PSMD7	PPP2R1B	PSMD5	MYC	PSMD2	AKT3	FBXO5	BTRC	SKP2	GTSE1	NUP210	ESCO1	CSNK2A2	CSNK1D	CSNK1E	ESCO2	EML4	DYNC1LI1	DYNC1LI2	PSME3	PSME4	CSNK2B	NUP98	KIF20A	TP53	OPTN	BLZF1	NUP205	POM121	SEH1L	SET	CDCA8	ARPP19	SKA2	POM121C	RAD21	CEP70	CEP72
Diseases Of Signal Transduction By Growth Factor Receptors And Second Messengers R-HSA-5663202	213	Reactome Pathway	EnrichR	7.254e-10	MAML2	MAML1	HDAC11	CCNC	RBPJ	PSMD8	GOLGA4	PSMD7	MPRIP	TFG	PPP2R1B	PSMD5	MYC	PSMD2	AKT3	FGFR1OP2	FRS2	DKK1	FRS3	EREG	EML4	PSME3	PSME4	MAML3	TLN1	CTBP2	PDGFB	PDGFA	PIK3R3	TGFA	IQGAP1	ZC3HAV1	FXR1	NCSTN	RNF213	APH1B	PLCG1	ATG7	SPTBN1	SEC31A	JAG2	LYN	CREBBP	JAG1	YES1
Transcriptional Regulation By TP53 R-HSA-3700989	180	Reactome Pathway	EnrichR	5.67708e-09	CCNK	STEAP3	CCNT2	TP53RK	CCNT1	CCNH	EHMT2	TACO1	PRDM1	NOC2L	TXN2	TP53AIP1	STK11	PPP2R1B	SESN3	SESN1	AKT3	CHEK1	SESN2	PIP4K2A	EP300	PIP4K2B	PIP4K2C	KMT5A	BNIP3L	DAXX	SUPT16H	USP7	IGFBP3	CSNK2A2	USP2	HUS1	CDC25C	GTF2F2	RRAGA	MSH2	FANCD2	KAT6A	CSNK2B	DDIT4	TP53	RHNO1	MEAF6	RRAD	COX18
Class I MHC Mediated Antigen Processing And Presentation R-HSA-983169	165	Reactome Pathway	EnrichR	0.00137564	UBE2D4	UBE3C	NCF2	FBXO27	UBE2D2	CCNF	UBE2D3	LTN1	KEAP1	RNF19B	UBE2D1	UBE2L6	UBE3A	UBE3B	UBE2Z	FBXO22	DCAF1	PSMD8	HERC4	HERC3	HERC2	PSMD7	PSMD5	PSMD2	RNF19A	BTRC	SKP2	TRIM21	RNF111	FBXO9	FBXW4	MYLIP	WSB1	FBXW11	HLA-B	UBE2E1	UBE2E2	LMO7	FBXO10	FBXO11	FBXW2	KCTD6	HLA-E	RNF41	RNF126
M Phase R-HSA-68886	161	Reactome Pathway	EnrichR	0.0062811	RB1	ANKLE2	ERCC6L	CCP110	BUB1B	UBE2D1	PPP2R2A	GOLGA2	PSMD8	TUBB6	PSMD7	PPP2R1B	PTTG1	PSMD5	PSMD2	CEP250	NEK2	FBXO5	KMT5A	RAB2A	NUP210	CSNK2A2	UBE2E1	CSNK1D	CSNK1E	VRK2	LEMD3	TUBA4A	EML4	DYNC1LI1	DYNC1LI2	CLIP1	PSME3	CSNK2B	PSME4	CHMP4C	CHMP4B	KIF20A	NUP98	BLZF1	KPNB1	MAD1L1	ANAPC2	NUP205	POM121
Intracellular Signaling By Second Messengers R-HSA-9006925	146	Reactome Pathway	EnrichR	1.98839e-05	IRS1	CLSTN1	ATN1	IRS2	IL1RAP	PSMD8	FGF5	PSMD7	PPP2R1B	PSMD5	PSMD2	AKT3	PIP4K2A	PIP4K2B	PIP4K2C	IER3	USP7	CSNK2A2	PRKCD	FRS2	EREG	RRAGA	ADCY9	PRKAR1B	PSME3	CSNK2B	PSME4	TRIB3	TP53	PSMD12	PSMD11	PSMD14	PSMD13	PDGFB	PDGFA	PIK3R3	TGFA	FOXO6	ITPR3	FOXO4	FOXO3	FOXO1	GRK2	IRAK1	UBC
Antigen Processing: Ubiquitination And Proteasome Degradation R-HSA-983168	141	Reactome Pathway	EnrichR	0.000291301	UBE2D4	UBE3C	FBXO27	UBE2D2	CCNF	UBE2D3	LTN1	KEAP1	RNF19B	UBE2D1	UBE2L6	UBE3A	UBE3B	UBE2Z	FBXO22	DCAF1	PSMD8	HERC4	HERC3	HERC2	PSMD7	PSMD5	PSMD2	RNF19A	BTRC	SKP2	TRIM21	RNF111	FBXO9	FBXW4	MYLIP	WSB1	FBXW11	UBE2E1	UBE2E2	LMO7	FBXO10	FBXO11	FBXW2	KCTD6	RNF41	RNF126	CDC34	PSME3	PSME4
PIP3 Activates AKT Signaling R-HSA-1257604	137	Reactome Pathway	EnrichR	3.98166e-07	IRS1	CLSTN1	ATN1	IRS2	IL1RAP	PSMD8	FGF5	PSMD7	PPP2R1B	PSMD5	PSMD2	AKT3	PIP4K2A	PIP4K2B	PIP4K2C	IER3	USP7	CSNK2A2	FRS2	EREG	RRAGA	PSME3	CSNK2B	PSME4	TRIB3	TP53	PSMD12	PSMD11	PSMD14	PSMD13	PDGFB	PDGFA	PIK3R3	TGFA	FOXO6	FOXO4	FOXO3	FOXO1	IRAK1	UBC	PIP5K1A	THEM4	PIP5K1C	CBX8	EGR1
Signaling By WNT R-HSA-195721	132	Reactome Pathway	EnrichR	0.00145504	VPS29	TRRAP	RORA	PSMD8	SOX2	FRAT1	PSMD7	PPP2R1B	PSMD5	MYC	PSMD2	EP300	VPS35	SOX9	BTRC	SOX6	SOX7	MAP3K7	SOX4	WLS	MEN1	TLE4	TLE3	TLE1	WNT5B	CSNK2A2	CTNNBIP1	WNT5A	CSNK1E	DKK1	PYGO2	DAAM1	PSME3	CSNK2B	PSME4	PFN1	CSNK1G2	KMT2D	PSMD12	PSMD11	CTBP2	PSMD14	PSMD13	CUL1	ITPR3
MAPK Family Signaling Cascades R-HSA-5683057	130	Reactome Pathway	EnrichR	0.0415359	CSF2	IRS1	IRS2	PSMD8	FGF5	PSMD7	SYNGAP1	PPP2R1B	FNTA	PSMD5	MYC	PSMD2	IL6R	RAG1	MAP2K1	PAQR3	FRS2	FRS3	EREG	PSME3	GPRIN1	PSME4	PRKCQ	TLN1	IL6ST	VCL	PSMD12	PSMD11	PSMD14	PSMD13	SHC1	PDGFB	PDGFA	TGFA	IQGAP1	RASAL2	FOXO3	FOXO1	RAP1B	RAP1A	UBC	RCE1	RALGDS	MARK3	SPTBN1
Asparagine N-linked Glycosylation R-HSA-446203	121	Reactome Pathway	EnrichR	0.0130686	CMAS	MANEA	GOLGA2	TFG	FPGT	NUDT14	NSF	ALG8	COG8	ALG9	TRAPPC2L	COG5	COG4	COG3	COG2	ALG14	ALG13	CSNK1D	ALG12	ALG1	ANK1	DHDDS	DPM1	DYNC1LI1	DYNC1LI2	DPM3	SLPI	TBC1D20	KDELR3	COPA	LMAN2L	SAR1B	COPB1	TGFA	UAP1	NEU4	FUT8	UBC	MLEC	ST3GAL5	ST3GAL6	ST3GAL1	SPTBN1	ST3GAL2	SEC31A
RHO GTPase Effectors R-HSA-195258	119	Reactome Pathway	EnrichR	0.00510394	CYFIP1	NCKAP1	ERCC6L	RTKN	NCF2	WIPF2	BUB1B	MYLK	ACTG1	PPP2R1B	KIF5B	MEN1	PRKCD	MRTFA	CDC25C	DHDDS	DYNC1LI1	DYNC1LI2	MYL6	CLIP1	DAAM1	NUP98	PFN1	MAD1L1	SEH1L	CDCA8	IQGAP1	KLC1	NUP160	MYL12B	SKA2	NCKIPSD	KLC4	KLC3	ABL1	RHPN1	DVL3	RHPN2	MYH10	SCAI	PLK1	ARPC5	PTK2	NDC80	DIAPH1
Deubiquitination R-HSA-5688426	119	Reactome Pathway	EnrichR	0.0168102	TRRAP	CCP110	KEAP1	UBE2D1	TOMM20	PSMD8	YY1	PSMD7	PSMD5	MYC	PSMD2	EP300	SKP2	NFRKB	MAP3K7	USP7	USP5	USP4	USP3	USP2	YOD1	RNF128	HGS	PSME3	PSME4	VDAC1	TP53	STAM2	INO80C	PSMD12	INO80D	PSMD11	PSMD14	PSMD13	BRCC3	GATA3	ADRB2	FOXO4	HIF1A	VCPIP1	UBC	NLRP3	RCE1	CLSPN	SMAD2
Organelle Biogenesis And Maintenance R-HSA-1852241	116	Reactome Pathway	EnrichR	0.024962	CRTC2	CRTC3	IFT172	CCP110	CEP250	MTERF1	NEK2	CEP97	MEF2C	CSNK1D	IFT80	CSNK1E	RPGRIP1L	LZTFL1	TUBA4A	TFAM	UNC119B	ARL6	ATP5MC2	NRF1	TTBK2	HELZ2	CEP70	CEP72	CEP192	MARK4	CEP76	PPARGC1B	BBS2	ESRRA	HSPA9	CREBBP	ODF2	PLK1	IDH2	IFT122	NR1D1	GLUD1	IFT22	TMEM11	MKS1	CDK1	CEP83	CYCS	YWHAE
MAPK1/MAPK3 Signaling R-HSA-5684996	115	Reactome Pathway	EnrichR	0.0374583	CSF2	IRS1	IRS2	PSMD8	FGF5	PSMD7	SYNGAP1	PPP2R1B	FNTA	PSMD5	PSMD2	IL6R	MAP2K1	PAQR3	FRS2	FRS3	EREG	PSME3	GPRIN1	PSME4	PRKCQ	TLN1	IL6ST	VCL	PSMD12	PSMD11	PSMD14	PSMD13	SHC1	PDGFB	PDGFA	TGFA	IQGAP1	RASAL2	RAP1B	RAP1A	UBC	RCE1	RALGDS	MARK3	SPTBN1	ICMT	FN1	BRAF	PTK2
Cell Cycle Checkpoints R-HSA-69620	113	Reactome Pathway	EnrichR	0.0349693	ERCC6L	BUB1B	UBE2D1	PSMD8	HERC2	PSMD7	PPP2R1B	PSMD5	PSMD2	CHEK1	GTSE1	PIAS4	UBE2E1	HUS1	CDC25C	DYNC1LI1	DYNC1LI2	CLIP1	PSME3	PSME4	UBE2V2	NUP98	CARD16	TP53	MAD1L1	RHNO1	ANAPC2	PSMD12	SEH1L	PSMD11	PSMD14	RRAD	PSMD13	CDCA8	BRCC3	PKMYT1	NUP160	SKA2	CCNB2	CCNB1	UBC	TP53BP1	CLSPN	PLK1	NDC80
Signaling By Nuclear Receptors R-HSA-9006931	109	Reactome Pathway	EnrichR	0.034792	FOXA1	CCNT1	YY1	CCND1	MYC	AKT3	EP300	PDK2	MYLIP	TLE3	CPT1A	GTF2F2	KCTD6	EREG	RUNX1	FKBP4	DDX5	CRABP2	CBFB	SHC1	PIK3R3	TGFA	GATA3	FOXO3	RDH11	RAD21	RDH10	LDHD	RDH16	CREBBP	JUN	JUND	CAV2	GREB1	GNG12	ESR1	PTK2	CDK9	MOV10	STAG2	AGO3	GNB2	AGO2	GNB1	BCL2
Mitotic Metaphase And Anaphase R-HSA-2555396	107	Reactome Pathway	EnrichR	0.00222358	ANKLE2	ERCC6L	BUB1B	UBE2D1	PPP2R2A	PSMD8	TUBB6	PSMD7	PPP2R1B	PTTG1	PSMD5	PSMD2	FBXO5	UBE2E1	VRK2	LEMD3	TUBA4A	DYNC1LI1	DYNC1LI2	CLIP1	PSME3	PSME4	CHMP4C	CHMP4B	NUP98	KPNB1	MAD1L1	ANAPC2	NUP205	POM121	PSMD12	SEH1L	PSMD11	PSMD14	PSMD13	CDCA8	PDS5B	PDS5A	NUP160	SKA2	CCNB2	CCNB1	RAD21	UBC	PLK1
Mitotic Anaphase R-HSA-68882	106	Reactome Pathway	EnrichR	0.00282031	ANKLE2	ERCC6L	BUB1B	UBE2D1	PPP2R2A	PSMD8	TUBB6	PSMD7	PPP2R1B	PTTG1	PSMD5	PSMD2	UBE2E1	VRK2	LEMD3	TUBA4A	DYNC1LI1	DYNC1LI2	CLIP1	PSME3	PSME4	CHMP4C	CHMP4B	NUP98	KPNB1	MAD1L1	ANAPC2	NUP205	POM121	PSMD12	SEH1L	PSMD11	PSMD14	PSMD13	CDCA8	PDS5B	PDS5A	NUP160	SKA2	CCNB2	CCNB1	RAD21	UBC	PLK1	WAPL
Programmed Cell Death R-HSA-5357801	103	Reactome Pathway	EnrichR	0.000103893	PSMD8	PSMD7	FNTA	PSMD5	PSMD2	AKT3	TNFSF10	KPNA1	DAPK3	PRKCD	TICAM1	PSME3	PSME4	CHMP4C	CHMP4B	PKP1	PRKCQ	TP53	KPNB1	PSMD12	PSMD11	PSMD14	MAGED1	PSMD13	SDCBP	PPP3R1	BCL2L11	UBC	TP53BP2	PMAIP1	BMF	CLSPN	TNFRSF10B	TNFRSF10A	PTK2	OCLN	PROC	STK24	STK26	CHMP2B	BCL2	CYCS	TP73	BCL2L1	AVEN
Neddylation R-HSA-8951664	103	Reactome Pathway	EnrichR	0.0164654	FBXO27	UBE2D2	CCNF	UBE2D3	KEAP1	UBE2D1	DCAF4	FBXO22	PSMD8	PSMD7	PSMD5	PSMD2	BTRC	SKP2	FBXO9	FBXW4	WSB1	WSB2	CISH	FBXW11	LMO7	FBXO10	FBXO11	FBXW2	KCTD6	PSME3	PSME4	CARD16	OBSL1	SQSTM1	CUL9	PSMD12	PSMD11	DCUN1D5	PSMD14	EPAS1	PSMD13	DCUN1D3	DCUN1D4	CUL1	DCUN1D2	KLHL13	HIF1A	SOCS3	COMMD9
SUMOylation R-HSA-2990846	99	Reactome Pathway	EnrichR	4.94703e-08	RORA	SMC5	NR3C1	NR3C2	HERC2	EP300	DDX17	PIAS4	PIAS3	DAXX	NUP210	NSMCE3	NSMCE2	MRTFA	HIC1	PIAS1	NUP98	TP53	DDX5	NUP205	POM121	L3MBTL2	SEH1L	CDCA8	XPC	NUP160	POM121C	RAD21	ZBED1	NUP88	TP53BP1	CBX8	TFAP2A	CREBBP	PHC2	TFAP2C	CBX5	CBX4	VDR	NUP153	ESR1	NFKB2	NFKBIA	NR4A2	HNRNPK
SUMO E3 Ligases SUMOylate Target Proteins R-HSA-3108232	97	Reactome Pathway	EnrichR	2.78543e-08	RORA	SMC5	NR3C1	NR3C2	HERC2	EP300	DDX17	PIAS4	PIAS3	DAXX	NUP210	NSMCE3	NSMCE2	MRTFA	HIC1	PIAS1	NUP98	TP53	DDX5	NUP205	POM121	L3MBTL2	SEH1L	CDCA8	XPC	NUP160	POM121C	RAD21	ZBED1	NUP88	TP53BP1	CBX8	TFAP2A	CREBBP	PHC2	TFAP2C	CBX5	CBX4	VDR	NUP153	ESR1	NFKB2	NFKBIA	NR4A2	HNRNPK
Mitotic G2-G2/M Phases R-HSA-453274	92	Reactome Pathway	EnrichR	0.000195689	YWHAE	LIN54	CDKN1A	HSP90AB1	CCNH	CETN2	CCP110	PPP2R2A	PSMD8	ACTR1A	PSMD7	TUBA1A	PPP2R1B	PSMD5	PSMD2	CNTRL	CEP250	EP300	NEK2	BTRC	GTSE1	PHLDA1	YWHAG	OFD1	BORA	PPP1R12A	FKBPL	FBXW11	TUBB	CSNK1D	HAUS6	CSNK1E	TUBG2	CDC25C	DYNLL1	TUBA4A	HAUS2	CDC25B	CCNA2	CCNA1	PSME3	PSME4	MAPRE1	TP53	SFI1
G2/M Transition R-HSA-69275	91	Reactome Pathway	EnrichR	0.000210727	YWHAE	LIN54	CDKN1A	HSP90AB1	CCNH	CETN2	CCP110	PPP2R2A	PSMD8	ACTR1A	PSMD7	TUBA1A	PPP2R1B	PSMD5	PSMD2	CNTRL	CEP250	EP300	NEK2	BTRC	GTSE1	PHLDA1	YWHAG	OFD1	BORA	PPP1R12A	FKBPL	FBXW11	TUBB	CSNK1D	HAUS6	CSNK1E	TUBG2	CDC25C	DYNLL1	TUBA4A	HAUS2	CDC25B	CCNA2	CCNA1	PSME3	PSME4	MAPRE1	TP53	SFI1
Mitotic Prometaphase R-HSA-68877	91	Reactome Pathway	EnrichR	0.000549639	YWHAE	ERCC6L	AHCTF1	NUMA1	CETN2	BUB1B	CCP110	ACTR1A	TUBA1A	PPP2R1B	CNTRL	NUF2	CEP250	PMEPA1	NEK2	SPDL1	YWHAG	NDEL1	OFD1	NUP133	TUBB	CSNK2A2	PPP2R5B	PPP2R5A	CSNK1D	HAUS6	PPP2R5D	CSNK1E	TUBG2	DYNLL1	RANGAP1	DYNLL2	TUBA4A	HAUS2	EML4	DYNC1LI1	CLIP1	DYNC1LI2	KIF2A	INCENP	CSNK2B	BIRC5	KIF2C	NUP98	MAPRE1
Interferon Signaling R-HSA-913531	91	Reactome Pathway	EnrichR	0.00712477	EIF4A1	EIF4A3	IFIT5	UBE2L6	ADAR	HOXC13	IFIT1	IFIT3	ICAM1	IFIT2	OASL	TRIM8	MT2A	TRIM29	TRIM5	TRIM2	TRIM3	TRIM26	KPNA4	ARIH1	TRIM21	KPNA1	GBP6	TRIM62	NUP210	RSAD2	NUP133	IFNGR1	IFNGR2	PRKCD	HLA-B	UBE2E1	MID1	HLA-E	GNL3	PIAS1	PPM1B	IRF3	OAS1	PDE12	IRF1	NUP50	TRIM14	NUP54	NUP98
Intra-Golgi And Retrograde Golgi-to-ER Traffic R-HSA-6811442	90	Reactome Pathway	EnrichR	0.000290946	ARF4	SYS1	GCC1	KIF11	UBE2Z	BICD1	KIF15	RAB43	GOLGA4	ACTR1A	MAN1A2	KIF5B	GOLGA1	KIF13B	ARFIP2	KIF1C	KIF1B	KIF21B	TMED7	NSF	COG8	NAA30	COG5	COG4	COG3	COG2	PLA2G4A	ARFGAP3	DYNLL1	DYNLL2	BET1L	ARFGAP2	DYNC1LI1	DYNC1LI2	RAB30	RAB36	KIF2A	KIFC1	PLIN3	KIF2C	NAA38	KDELR3	KIF20A	PAFAH1B3	PAFAH1B2
Signaling By NOTCH R-HSA-157118	88	Reactome Pathway	EnrichR	0.0299244	POGLUT1	B4GALT1	MAML2	MAML1	WWC1	HDAC11	CCNC	ARRB2	RBPJ	PSMD8	LFNG	PSMD7	CCND1	PSMD5	POFUT1	MYC	PSMD2	EP300	DLGAP5	TLE4	TLE3	PRKCI	TLE1	SIRT6	YWHAZ	RUNX1	NCOR2	ADAM17	CREB1	TFDP2	PSME3	NUMB	MAML3	TP53	NOTCH2	NOTCH3	PSMD12	HDAC2	NOTCH1	PSMD11	HDAC3	PSMD14	PSMD13	CUL1	PSEN2
Apoptosis R-HSA-109581	87	Reactome Pathway	EnrichR	0.000826881	AVEN	YWHAE	PPP1R13B	YWHAB	HMGB2	BBC3	LMNB1	PSMD8	CASP9	CASP7	PSMD7	CASP8	PPP3CC	FNTA	YWHAQ	PSMD5	CASP6	PSMD2	CASP3	AKT3	TNFSF10	DNM1L	SPTAN1	YWHAG	KPNA1	YWHAH	DFFB	DAPK3	PRKCD	TICAM1	DYNLL1	DYNLL2	YWHAZ	TFDP2	PSME3	PSME4	PKP1	PRKCQ	DSG2	TP53	KPNB1	BIRC2	PLEC	PSMD12	PSMD11
RAC1 GTPase Cycle R-HSA-9013149	86	Reactome Pathway	EnrichR	0.00136061	DOCK6	ITGB1	CYFIP1	NCKAP1	DOCK5	TRIO	TFRC	NCF2	DOCK9	WIPF2	DOCK8	RASGRF2	DOCK7	SNAP23	ARHGAP1	WASL	ARHGAP5	DOCK11	BAIAP2L1	OPHN1	ARHGDIA	EMD	LBR	GIT1	PLEKHG3	VAV3	PLEKHG1	SWAP70	PLEKHG6	ARAP2	ARHGEF19	ARHGEF18	VRK2	LEMD3	GMIP	DHDDS	TIAM1	PIK3CA	CDC42EP4	SPATA13	CDC42EP1	SOS2	ARHGEF5	EPHA2	RAB7A
Regulation Of TP53 Activity R-HSA-5633007	84	Reactome Pathway	EnrichR	1.79614e-05	PRR5	PPP1R13B	TP53RK	EHMT2	PRKAG2	PRDM1	BRCA1	CHD3	NOC2L	STK11	PPP2R1B	PPP1R13L	AKT3	CHEK1	MLST8	EP300	PIP4K2A	PIP4K2B	KMT5A	PIP4K2C	TOPBP1	PRMT5	DAXX	SUPT16H	USP7	BRD1	RMI2	RMI1	CSNK2A2	USP2	HUS1	CCNA2	CCNA1	KAT6A	CSNK2B	SGK1	TP53	RHNO1	HDAC2	PRKAA1	MEAF6	RRAD	TAF9	AURKA	PPP2CA
Cilium Assembly R-HSA-5617833	82	Reactome Pathway	EnrichR	0.0241594	YWHAE	ARF4	IFT172	CETN2	CCP110	PKD1	ACTR1A	TUBA1A	TCTN3	TCTN2	CNTRL	CEP250	NEK2	BBS7	CEP97	IFT57	TNPO1	BBS5	CC2D2A	BBS4	YWHAG	CCT3	IQCB1	OFD1	CCT2	EXOC8	IFT140	TUBB	CSNK1D	IFT80	HAUS6	CSNK1E	RPGRIP1L	DYNLL1	DYNLL2	LZTFL1	TUBA4A	HAUS2	BBS12	TCP1	EXOC5	IFT46	MAPRE1	SFI1	PAFAH1B1
Toll-like Receptor Cascades R-HSA-168898	81	Reactome Pathway	EnrichR	0.000564264	UBE2D2	UBE2D3	UBE2D1	HOXC13	EEA1	RPS6KA3	CASP8	PPP2R1B	RPS6KA2	RPS6KA1	MAP3K8	CD36	BTRC	MAP3K7	MAP2K3	MEF2A	DUSP4	MAP2K4	MAP2K1	MEF2C	CHUK	FBXW11	RIPK2	PPP2R5D	CNPY3	FOS	IRAK4	TICAM1	DUSP6	TIRAP	DUSP7	DNM3	TLR1	CREB1	MAPKAPK3	IRF3	TRAF3	TRAF6	MAPKAPK2	PELI1	PIK3C3	ALPK1	TLR5	TP53	BIRC2
Death Receptor Signaling R-HSA-73887	79	Reactome Pathway	EnrichR	1.5184e-06	YWHAE	TRIO	PRDM4	SPPL2B	RASGRF2	ITSN1	TNFAIP3	ARHGEF10L	AATF	TNF	AKAP13	CASP8	CASP10	ARHGDIA	CASP3	TNFSF10	RACK1	CASP2	MAP3K7	VAV3	PRKCI	CHUK	USP4	RIPK2	ARHGEF17	PLEKHG5	USP2	ARHGEF16	ARHGEF19	ARHGEF18	TRAF1	TNFRSF1A	TIAM1	ADAM17	ARHGEF9	TRAF6	TAX1BP1	ARHGEF1	RBCK1	ARHGEF2	SQSTM1	SOS2	ARHGEF5	BIRC2	BIRC3
Interleukin-1 Family Signaling R-HSA-446652	79	Reactome Pathway	EnrichR	0.000144194	IL1RN	IL1RAP	HOXC13	PSMD8	PSMD7	CASP8	IL36B	PSMD5	PSMD2	CASP1	MAP3K8	BTRC	MAP3K7	MAP2K4	MAP2K1	CHUK	FBXW11	IL1R1	RIPK2	IL1R2	IL18	IRAK4	IL1A	PSME3	IL1B	TRAF6	PSME4	PELI1	ALPK1	SQSTM1	TP53	USP14	PSMD12	NLRX1	PSMD11	PSMD14	PSMD13	PELI3	CUL1	NLRC5	TANK	PSMA7	RELA	IL1RL1	PSMB7
Cellular Response To Chemical Stress R-HSA-9711123	79	Reactome Pathway	EnrichR	0.0362978	GSK3B	SRXN1	NCF2	TACO1	KEAP1	NUDT2	SLC7A11	TXN2	PSMD8	MAP1LC3B	PSMD7	SIN3B	PSMD5	MYC	PSMD2	SESN1	AKT3	SESN2	EP300	UBXN7	UFD1	BTRC	SKP2	TRIM21	NCOA2	ABCC1	GPX2	NCOA6	CSNK2A2	PRKCD	GPX8	NCOR2	PSME3	CSNK2B	PSME4	TXNIP	BLVRB	PPARA	SQSTM1	ATF4	PSMD12	NOTCH1	PSMD11	HDAC3	SMARCD3
Signaling By NTRKs R-HSA-166520	77	Reactome Pathway	EnrichR	5.92177e-07	PTPRU	PTPRS	IRS1	YWHAB	NAB1	NAB2	CLTC	IRS2	CRKL	RPS6KA3	PPP2R1B	RPS6KA2	RPS6KA1	EP300	MEF2A	DUSP4	MAP2K1	MEF2C	TCF12	FRS2	PPP2R5D	FOS	FRS3	F3	DUSP6	DUSP7	DNM3	TIAM1	ARC	CREB1	MAPKAPK3	PIK3CA	VGF	MAPKAPK2	TRIB1	SGK1	CRK	RALA	RALB	RRAD	SHC1	SRC	SRF	FURIN	PPP2CA
Transport To Golgi And Subsequent Modification R-HSA-948021	77	Reactome Pathway	EnrichR	0.0062811	ARF4	B4GALT3	MCFD2	B4GALT1	MOGAT2	MANEA	AREG	GOLGA2	ACTR1A	TFG	MAN1A2	PPP6R1	PPP6R3	TMED7	SPTAN1	NSF	COG8	TRAPPC2L	COG5	COG4	COG3	COG2	CSNK1D	ARFGAP3	DYNLL1	ANK1	DYNLL2	BET1L	ARFGAP2	DYNC1LI1	DYNC1LI2	TRAPPC6A	TBC1D20	TRAPPC6B	KDELR3	B4GALT6	B4GALT4	B4GALT5	SEC22C	DCTN6	DYNC1I2	RAB1A	COPA	SEC23A	LMAN2L
Toll Like Receptor 4 (TLR4) Cascade R-HSA-166016	76	Reactome Pathway	EnrichR	2.7512e-05	UBE2D2	UBE2D3	UBE2D1	HOXC13	RPS6KA3	CASP8	PPP2R1B	RPS6KA2	RPS6KA1	MAP3K8	CD36	BTRC	MAP3K7	MAP2K3	MEF2A	DUSP4	MAP2K4	MAP2K1	MEF2C	CHUK	FBXW11	RIPK2	PPP2R5D	FOS	IRAK4	TICAM1	DUSP6	TIRAP	DUSP7	DNM3	TLR1	CREB1	MAPKAPK3	IRF3	TRAF3	TRAF6	MAPKAPK2	PELI1	ALPK1	TP53	BIRC2	BIRC3	USP14	NLRX1	PELI3
Separation Of Sister Chromatids R-HSA-2467813	76	Reactome Pathway	EnrichR	0.0225538	ERCC6L	AHCTF1	BUB1B	UBE2D1	PSMD8	PSMD7	PPP2R1B	PTTG1	PSMD5	PSMD2	NUF2	PMEPA1	SPDL1	NDEL1	NUP133	UBE2E1	PPP2R5B	PPP2R5A	PPP2R5D	DYNLL1	RANGAP1	DYNLL2	DYNC1LI1	CLIP1	DYNC1LI2	ESPL1	KIF2A	INCENP	PSME3	PSME4	BIRC5	KIF2C	NUP98	MAPRE1	MAD1L1	ANAPC2	PAFAH1B1	DYNC1I2	PSMD12	PSMD11	SEH1L	PSMD14	PSMD13	CDCA8	PDS5B
RHOA GTPase Cycle R-HSA-8980692	73	Reactome Pathway	EnrichR	0.00145504	RTKN	TRIO	TFRC	SOWAHC	RASGRF2	FAF2	SNAP23	ARHGAP1	ARHGEF10L	ARHGAP5	STK10	AKAP13	OPHN1	ARHGDIA	FLOT2	LBR	PLEKHG3	VAV3	CCDC115	ARHGEF17	PLEKHG5	PLEKHG6	ARAP2	ARHGEF19	ARHGEF18	GMIP	DHDDS	TIAM1	DAAM1	ARHGEF1	ARHGEF2	ARHGEF5	TMEM87A	ROCK1	ROCK2	ARHGEF28	IQGAP1	ABR	ARHGAP21	PGRMC2	RACGAP1	RHPN1	STOM	STX5	RHPN2
CDC42 GTPase Cycle R-HSA-9013148	73	Reactome Pathway	EnrichR	0.00233094	DOCK6	CPNE8	STEAP3	TRIO	TFRC	DOCK9	WIPF2	DOCK8	RASGRF2	ITSN1	DOCK7	SNAP23	ARHGAP1	WASL	ARHGAP5	DOCK11	SYDE1	OPHN1	SH3PXD2A	ARHGDIA	WDR91	LBR	GIT1	PLEKHG3	VAV3	PLEKHG1	FNBP1	ARHGEF16	ARAP2	ARHGEF19	KCTD3	ARFGAP3	GMIP	ARFGAP2	TIAM1	ARHGEF9	DAAM1	WDR81	CDC42EP4	SPATA13	CDC42EP1	ARHGEF5	RAB7A	ARHGAP17	IQGAP1
Signaling By NTRK1 (TRKA) R-HSA-187037	70	Reactome Pathway	EnrichR	1.67275e-07	IRS1	YWHAB	NAB1	NAB2	CLTC	IRS2	CRKL	RPS6KA3	PPP2R1B	RPS6KA2	RPS6KA1	EP300	MEF2A	DUSP4	MAP2K1	MEF2C	TCF12	FRS2	PPP2R5D	FOS	F3	DUSP6	DUSP7	DNM3	ARC	CREB1	MAPKAPK3	PIK3CA	VGF	MAPKAPK2	TRIB1	SGK1	CRK	RALA	RALB	RRAD	SHC1	SRC	SRF	PPP2CA	PPP2CB	NRAS	RAP1A	MAPK7	PLCG1
Signaling By TGFB Family Members R-HSA-9006936	70	Reactome Pathway	EnrichR	1.44578e-06	ITGB1	CCNK	CCNT2	CCNT1	ITGB5	SERPINE1	UBE2D3	UBE2D1	CCNC	MYC	EP300	ITGB8	PMEPA1	ITGAV	ITGB6	RNF111	MEN1	TGIF1	TGIF2	PARP1	FST	NOG	ARHGEF18	TGFBR1	TGFBR2	NCOR2	PPM1A	ZFYVE16	RBL1	TFDP2	PARD3	SRFBP1	PPP1R15A	USP15	NEDD4L	FURIN	MTMR4	ACVR1B	CBL	FSTL1	FSTL3	PARD6A	UBC	E2F4	RPS27A
HIV Life Cycle R-HSA-162587	68	Reactome Pathway	EnrichR	0.0212849	CCNK	CCNT2	CCNT1	ELL	CCNH	PSIP1	ELOA	ELOC	NELFA	KPNA1	SUPT16H	PDCD6IP	NUP210	NUP133	NCBP2	VPS37C	LIG4	VPS37A	VPS37B	RANGAP1	GTF2F2	NUP50	CHMP4C	CHMP4B	NUP54	NUP98	CHMP7	NUP58	NUP205	POM121	GTF2A2	SEH1L	CTDP1	RNMT	VPS4B	TAF9	NEDD4L	FURIN	GTF2E1	GTF2E2	NUP160	POM121C	UBC	RNASE7	LRIG1
Clathrin-mediated Endocytosis R-HSA-8856828	67	Reactome Pathway	EnrichR	0.00996479	ITSN2	HIP1	TFRC	SH3KBP1	ITSN1	CLTC	CLTB	STON1	ARRB2	STON2	WASL	PIK3C2A	AREG	SLC2A8	LDLRAP1	AGFG1	SH3GL1	ACTR3	ACTR2	FNBP1	WNT5A	GAPVD1	EREG	EPN2	DNM3	BIN1	HGS	STAM2	VAMP2	ARF6	HBEGF	TGFA	ADRB2	CBL	EGFR	GRK2	FCHO1	UBC	FCHO2	UBQLN1	NLRP3	SNX9	PIP5K1C	RPS27A	EPS15
Metabolism Of Steroids R-HSA-8957322	67	Reactome Pathway	EnrichR	0.0497332	TM7SF2	ARV1	CYP2R1	FDXR	LDLRAP1	LBR	PIAS4	ABCC3	STARD3	NCOA2	SREBF1	ACOT8	STARD4	STARD5	STARD3NL	NCOA6	CYP39A1	CH25H	PLPP6	ACOX2	FDX1	PPARA	SLC27A2	KPNB1	IDI1	SEC23A	MVK	SMARCD3	INSIG2	SAR1B	INSIG1	HSD17B4	HMGCR	HSD17B12	PKMYT1	ACACB	ACACA	HELZ2	CYP27B1	RXRA	HSD17B1	PMVK	SLCO1B3	HSD17B2	SC5D
ER To Golgi Anterograde Transport R-HSA-199977	66	Reactome Pathway	EnrichR	0.00282031	ARF4	MCFD2	AREG	GOLGA2	ACTR1A	TFG	PPP6R1	PPP6R3	TMED7	SPTAN1	NSF	COG8	TRAPPC2L	COG5	COG4	COG3	COG2	CSNK1D	ARFGAP3	DYNLL1	ANK1	DYNLL2	BET1L	ARFGAP2	DYNC1LI1	DYNC1LI2	TRAPPC6A	TBC1D20	TRAPPC6B	KDELR3	SEC22C	DCTN6	DYNC1I2	RAB1A	COPA	SEC23A	LMAN2L	DCTN2	STX17	SAR1B	COPB1	GOSR2	GOSR1	USO1	TGFA
PTEN Regulation R-HSA-6807070	66	Reactome Pathway	EnrichR	0.00906056	ATN1	CHD3	NR2E1	PSMD8	RPTOR	PSMD7	MECOM	PSMD5	PSMD2	AKT3	MLST8	USP7	CNOT6L	CSNK2A2	RRAGA	PSME3	CSNK2B	PSME4	PPARG	TP53	USP13	PSMD12	HDAC2	PSMD11	HDAC3	PSMD14	PSMD13	PSMA7	RNF2	HDAC7	PSMB7	MTA1	RBBP4	TNKS2	UBC	RPS27A	MTA3	MAPK3	CBX8	SUZ12	EGR1	CBX6	JUN	PHC2	CBX4
Toll Like Receptor 3 (TLR3) Cascade R-HSA-168164	65	Reactome Pathway	EnrichR	1.3799e-07	UBE2D2	UBE2D3	UBE2D1	HOXC13	RPS6KA3	CASP8	PPP2R1B	RPS6KA2	RPS6KA1	MAP3K8	BTRC	MAP3K7	MAP2K3	MEF2A	DUSP4	MAP2K4	MAP2K1	MEF2C	CHUK	FBXW11	RIPK2	PPP2R5D	FOS	TICAM1	DUSP6	DUSP7	CREB1	MAPKAPK3	IRF3	TRAF3	TRAF6	MAPKAPK2	ALPK1	TP53	BIRC2	TLR3	BIRC3	USP14	NLRX1	CUL1	NLRC5	TANK	RELA	PPP2CA	PPP2CB
MyD88-independent TLR4 Cascade R-HSA-166166	65	Reactome Pathway	EnrichR	8.93687e-07	UBE2D2	UBE2D3	UBE2D1	HOXC13	RPS6KA3	CASP8	PPP2R1B	RPS6KA2	RPS6KA1	MAP3K8	BTRC	MAP3K7	MAP2K3	MEF2A	DUSP4	MAP2K4	MAP2K1	MEF2C	CHUK	FBXW11	RIPK2	PPP2R5D	FOS	TICAM1	DUSP6	DUSP7	CREB1	MAPKAPK3	IRF3	TRAF3	TRAF6	MAPKAPK2	ALPK1	TP53	BIRC2	BIRC3	USP14	NLRX1	CUL1	NLRC5	TANK	RELA	PPP2CA	PPP2CB	MAPK8
MyD88:MAL(TIRAP) Cascade Initiated On Plasma Membrane R-HSA-166058	65	Reactome Pathway	EnrichR	7.83705e-06	HOXC13	RPS6KA3	CASP8	PPP2R1B	RPS6KA2	RPS6KA1	MAP3K8	CD36	BTRC	MAP3K7	MAP2K3	MEF2A	DUSP4	MAP2K4	MAP2K1	MEF2C	CHUK	FBXW11	RIPK2	PPP2R5D	FOS	IRAK4	DUSP6	TIRAP	DUSP7	TLR1	CREB1	MAPKAPK3	TRAF6	MAPKAPK2	PELI1	ALPK1	TP53	USP14	NLRX1	PELI3	CUL1	NLRC5	TANK	RELA	PPP2CA	PPP2CB	MAPK8	SOCS1	MAPK7
Beta-catenin Independent WNT Signaling R-HSA-3858494	65	Reactome Pathway	EnrichR	0.0225538	CLTC	CLTB	RORA	ARRB2	PSMD8	PPP3CA	PSMD7	PSMD5	MYC	PSMD2	RAC2	MAP3K7	WNT5B	WNT5A	DAAM1	PSME3	PSME4	PFN1	PLCB1	PSMD12	PSMD11	PSMD14	PSMD13	ITPR3	PRICKLE1	NLK	PSMA7	PSMB7	PPP3R1	NRAS	GNG2	PARD6A	GNG5	GNG4	UBC	DVL3	RPS27A	WNT4	FZD1	TCF7L2	FZD2	SMURF2	FZD4	SMURF1	RYK
Toll Like Receptor 9 (TLR9) Cascade R-HSA-168138	64	Reactome Pathway	EnrichR	1.44578e-06	HOXC13	EEA1	RPS6KA3	CASP8	PPP2R1B	RPS6KA2	RPS6KA1	MAP3K8	BTRC	MAP3K7	MAP2K3	MEF2A	DUSP4	MAP2K4	MAP2K1	MEF2C	CHUK	FBXW11	RIPK2	PPP2R5D	FOS	IRAK4	TICAM1	DUSP6	DUSP7	CREB1	MAPKAPK3	TRAF6	MAPKAPK2	PELI1	PIK3C3	ALPK1	TP53	USP14	NLRX1	PELI3	CUL1	NLRC5	TANK	RELA	PPP2CA	PPP2CB	MAPK8	MAPK7	IRAK1
TRAF6 Mediated Induction Of NFkB And MAP Kinases Upon TLR7/8 Or 9 Activation R-HSA-975138	62	Reactome Pathway	EnrichR	1.04937e-06	HOXC13	RPS6KA3	CASP8	PPP2R1B	RPS6KA2	RPS6KA1	MAP3K8	BTRC	MAP3K7	MAP2K3	MEF2A	DUSP4	MAP2K4	MAP2K1	MEF2C	CHUK	FBXW11	RIPK2	PPP2R5D	FOS	IRAK4	TICAM1	DUSP6	DUSP7	CREB1	MAPKAPK3	TRAF6	MAPKAPK2	PELI1	ALPK1	TP53	USP14	NLRX1	PELI3	CUL1	NLRC5	TANK	RELA	PPP2CA	PPP2CB	MAPK8	MAPK7	IRAK1	IRAK2	UBC
MyD88 Dependent Cascade Initiated On Endosome R-HSA-975155	62	Reactome Pathway	EnrichR	1.5184e-06	HOXC13	RPS6KA3	CASP8	PPP2R1B	RPS6KA2	RPS6KA1	MAP3K8	BTRC	MAP3K7	MAP2K3	MEF2A	DUSP4	MAP2K4	MAP2K1	MEF2C	CHUK	FBXW11	RIPK2	PPP2R5D	FOS	IRAK4	TICAM1	DUSP6	DUSP7	CREB1	MAPKAPK3	TRAF6	MAPKAPK2	PELI1	ALPK1	TP53	USP14	NLRX1	PELI3	CUL1	NLRC5	TANK	RELA	PPP2CA	PPP2CB	MAPK8	MAPK7	IRAK1	IRAK2	UBC
Toll Like Receptor 7/8 (TLR7/8) Cascade R-HSA-168181	62	Reactome Pathway	EnrichR	2.47624e-06	HOXC13	RPS6KA3	CASP8	PPP2R1B	RPS6KA2	RPS6KA1	MAP3K8	BTRC	MAP3K7	MAP2K3	MEF2A	DUSP4	MAP2K4	MAP2K1	MEF2C	CHUK	FBXW11	RIPK2	PPP2R5D	FOS	IRAK4	TICAM1	DUSP6	DUSP7	CREB1	MAPKAPK3	TRAF6	MAPKAPK2	PELI1	ALPK1	TP53	USP14	NLRX1	PELI3	CUL1	NLRC5	TANK	RELA	PPP2CA	PPP2CB	MAPK8	MAPK7	IRAK1	IRAK2	UBC
Interleukin-1 Signaling R-HSA-9020702	62	Reactome Pathway	EnrichR	0.000212228	IL1RN	IL1RAP	HOXC13	PSMD8	PSMD7	CASP8	PSMD5	PSMD2	MAP3K8	BTRC	MAP3K7	MAP2K4	MAP2K1	CHUK	FBXW11	IL1R1	RIPK2	IL1R2	IRAK4	IL1A	PSME3	IL1B	TRAF6	PSME4	PELI1	ALPK1	SQSTM1	TP53	USP14	PSMD12	NLRX1	PSMD11	PSMD14	PSMD13	PELI3	CUL1	NLRC5	TANK	PSMA7	RELA	PSMB7	IRAK1	IRAK2	UBC	RPS27A
RHO GTPases Activate Formins R-HSA-5663220	62	Reactome Pathway	EnrichR	0.000995602	ITGB1	ERCC6L	AHCTF1	BUB1B	ACTG1	PPP2R1B	NUF2	SPDL1	NDEL1	NUP133	PPP2R5B	MRTFA	PPP2R5A	PPP2R5D	DYNLL1	RANGAP1	RHOC	DYNLL2	RHOB	DYNC1LI1	CLIP1	DYNC1LI2	DAAM1	KIF2A	INCENP	BIRC5	KIF2C	NUP98	PFN1	MAPRE1	MAD1L1	PAFAH1B1	DYNC1I2	SEH1L	SRC	SRF	CDCA8	CENPA	NUP160	SKA2	PPP2CA	PPP2CB	DVL3	BUB3	SCAI
Late Phase Of HIV Life Cycle R-HSA-162599	62	Reactome Pathway	EnrichR	0.0289138	CCNK	CCNT2	CCNT1	ELL	CCNH	ELOA	ELOC	NELFA	SUPT16H	PDCD6IP	NUP210	NUP133	NCBP2	VPS37C	VPS37A	VPS37B	RANGAP1	GTF2F2	NUP50	CHMP4C	CHMP4B	NUP54	NUP98	CHMP7	NUP58	NUP205	POM121	GTF2A2	SEH1L	CTDP1	RNMT	VPS4B	TAF9	NEDD4L	FURIN	GTF2E1	GTF2E2	NUP160	POM121C	UBC	RNASE7	NUP88	POLR2H	RPS27A	TAF9B
MyD88 Cascade Initiated On Plasma Membrane R-HSA-975871	62	Reactome Pathway	EnrichR	8.88186e-08	HOXC13	RPS6KA3	CASP8	PPP2R1B	RPS6KA2	RPS6KA1	MAP3K8	BTRC	MAP3K7	DUSP4	MAP2K3	MEF2A	MAP2K4	MAP2K1	MEF2C	CHUK	FBXW11	RIPK2	PPP2R5D	FOS	IRAK4	DUSP6	DUSP7	CREB1	MAPKAPK3	TRAF6	MAPKAPK2	PELI1	ALPK1	TLR5	TP53	USP14	NLRX1	PELI3	CUL1	NLRC5	TANK	RELA	PPP2CA	PPP2CB	MAPK8	MAPK7	IRAK1	IRAK2	UBC
Fc Epsilon Receptor (FCERI) Signaling R-HSA-2454202	60	Reactome Pathway	EnrichR	0.0242804	UBE2D2	UBE2D1	PSMD8	PPP3CA	PSMD7	PSMD5	PSMD2	BTRC	MAP3K7	VAV3	MAP2K4	CHUK	FBXW11	FOS	GAB2	CDC34	PIK3CA	SLC7A8	PSME3	TRAF6	PSME4	PRKCQ	CARD11	PSMD12	PSMD11	PSMD14	PSMD13	SHC1	CUL1	ITPR3	BCL10	MALT1	PSMA7	RELA	PSMB7	PPP3R1	MAPK8	NRAS	UBC	FYN	PLCG1	MAP2K7	RPS27A	MAPK3	LYN
Signaling By TGF-beta Receptor Complex R-HSA-170834	59	Reactome Pathway	EnrichR	1.62384e-07	ITGB1	CCNK	CCNT2	CCNT1	ITGB5	SERPINE1	UBE2D3	UBE2D1	CCNC	MYC	EP300	ITGB8	PMEPA1	ITGAV	ITGB6	RNF111	MEN1	TGIF1	TGIF2	PARP1	ARHGEF18	TGFBR1	TGFBR2	NCOR2	PPM1A	RBL1	TFDP2	PARD3	SRFBP1	PPP1R15A	USP15	NEDD4L	FURIN	CBL	MTMR4	PARD6A	UBC	E2F4	RPS27A	SKIL	MAPK3	SMAD2	WWTR1	SMAD4	TGFB2
Rab Regulation Of Trafficking R-HSA-9007101	58	Reactome Pathway	EnrichR	0.015104	YWHAE	RAB3A	GDI1	GDI2	RAB43	RABGEF1	MAP1LC3B	AKT3	DENND5A	SBF1	TBC1D10B	RAB8B	DENND2C	TRAPPC2L	SYTL1	GAPVD1	RAB32	TRAPPC6A	RABEP1	TBC1D20	TRAPPC6B	RAB35	TBC1D25	DENND6A	RIN1	RAB7B	RIN2	OPTN	ARF6	RAB7A	RAB1A	DENND3	GGA2	RAB21	GGA1	ALS2CL	TBC1D13	TBC1D14	CHML	RAB6A	TBC1D15	RAB4A	ANKRD27	TRAPPC1	RIC1
Transcriptional Regulation By RUNX2 R-HSA-8878166	57	Reactome Pathway	EnrichR	0.0136754	RB1	GSK3B	CDKN1A	NR3C1	AREG	GLI3	PSMD8	PSMD7	CCND1	PSMD5	PSMD2	AKT3	SOX9	SKP2	RUNX2	RUNX1	MAF	PSME3	PSME4	ITGA5	YAP1	PSMD12	PSMD11	HDAC3	CBFB	PSMD14	DLX5	PSMD13	SRC	DLX6	SATB2	CUL1	TWIST2	PPM1D	PSMA7	PSMB7	CCNB1	UBC	ABL1	RPS27A	PPARGC1B	MAPK3	ESRRA	WWTR1	SMAD4
Negative Regulation Of PI3K/AKT Network R-HSA-199418	56	Reactome Pathway	EnrichR	0.00694512	IRS1	CLSTN1	IRS2	IL1RAP	AREG	FGF5	PPP2R1B	AKT3	RAC2	PIP4K2A	PIP4K2B	PIP4K2C	IER3	PPP2R5B	RHOG	PPP2R5A	FRS2	NRG1	PPP2R5D	GAB2	IRAK4	EREG	PIK3CA	LCK	NRG4	TRAF6	TRIB3	HBEGF	PHLPP2	RNMT	SRC	PDGFB	PDGFA	PIK3R3	TGFA	EGFR	PPP2CA	IL1RL1	PPP2CB	IRAK1	ERBB3	ERBB2	PIP5K1A	THEM4	FYN
Regulation Of Lipid Metabolism By PPARalpha R-HSA-400206	56	Reactome Pathway	EnrichR	0.0176789	SLC27A1	ALAS1	FHL2	CCNC	RORA	MED15	MED18	MED17	GLIPR1	MED13	CPT2	SIN3B	MED10	EP300	CD36	NCOA2	SREBF1	CPT1A	ACSL1	NCOA6	MED8	MED9	MED29	NCOR2	MED22	THRAP3	MED21	TRIB3	PPARG	ANGPTL4	PPARA	HDAC3	SMARCD3	PEX11A	NRF1	HMGCR	PKMYT1	NPAS2	HELZ2	RXRB	RXRA	MED30	FAM120B	PPARGC1B	ESRRA
Resolution Of Sister Chromatid Cohesion R-HSA-2500257	55	Reactome Pathway	EnrichR	0.00234818	ERCC6L	AHCTF1	BUB1B	PPP2R1B	NUF2	PMEPA1	SPDL1	NDEL1	NUP133	PPP2R5B	PPP2R5A	PPP2R5D	DYNLL1	RANGAP1	DYNLL2	DYNC1LI1	CLIP1	DYNC1LI2	KIF2A	INCENP	BIRC5	KIF2C	NUP98	MAPRE1	MAD1L1	PAFAH1B1	DYNC1I2	SEH1L	CDCA8	PDS5B	PDS5A	CENPA	NUP160	SKA2	PPP2CA	CCNB2	PPP2CB	CCNB1	RAD21	BUB3	CLASP2	CENPT	DYNC1H1	NDE1	PLK1
Golgi-to-ER Retrograde Transport R-HSA-8856688	55	Reactome Pathway	EnrichR	0.00906055	ARF4	KIF11	UBE2Z	BICD1	KIF15	ACTR1A	KIF5B	KIF13B	KIF1C	KIF1B	KIF21B	TMED7	NSF	PLA2G4A	ARFGAP3	DYNLL1	DYNLL2	ARFGAP2	DYNC1LI1	DYNC1LI2	KIF2A	KIFC1	KIF2C	KDELR3	KIF20A	PAFAH1B3	PAFAH1B2	PAFAH1B1	DCTN6	DYNC1I2	RAB1A	COPA	DCTN2	COPB1	KLC1	PLA2G6	AGPAT3	NAPG	KLC4	KLC3	RACGAP1	RAB6A	DYNC1H1	GALNT2	GALNT1
PPARA Activates Gene Expression R-HSA-1989781	55	Reactome Pathway	EnrichR	0.0193871	SLC27A1	ALAS1	FHL2	CCNC	RORA	MED15	MED18	MED17	GLIPR1	MED13	CPT2	MED10	EP300	CD36	NCOA2	SREBF1	CPT1A	ACSL1	NCOA6	MED8	MED9	MED29	NCOR2	MED22	THRAP3	MED21	TRIB3	PPARG	ANGPTL4	PPARA	HDAC3	SMARCD3	PEX11A	NRF1	HMGCR	PKMYT1	NPAS2	HELZ2	RXRB	RXRA	MED30	FAM120B	PPARGC1B	ESRRA	CDK19
Cell-Cell Communication R-HSA-1500931	55	Reactome Pathway	EnrichR	0.034792	ITGB1	PATJ	ITGB4	TESK1	ILK	LAMC2	WASL	CLDN1	PVR	CDH6	CDH2	NCK2	SPTAN1	KIRREL1	PRKCI	ACTN1	ACTN4	CD2AP	CLDN4	PIK3CA	CLDN14	PARD3	CDH11	CLDN12	PXDN	CLDN18	ITGA6	CD47	PLEC	COL17A1	FBLIM1	SRC	IQGAP1	PARD6B	PARD6A	CTNNA1	FLNA	PTK2B	FYN	SPTBN1	VASP	CADM1	LAMB3	PARVA	PTPN11
P75 NTR Receptor-Mediated Signaling R-HSA-193704	54	Reactome Pathway	EnrichR	0.000156458	YWHAE	TRIO	PRDM4	RASGRF2	ITSN1	ARHGEF10L	AATF	AKAP13	ARHGDIA	CASP3	CASP2	VAV3	PRKCI	RIPK2	ARHGEF17	PLEKHG5	ARHGEF16	ARHGEF19	ARHGEF18	TIAM1	ADAM17	ARHGEF9	TRAF6	ARHGEF1	ARHGEF2	SOS2	SQSTM1	ARHGEF5	BEX3	HDAC2	HDAC3	MAGED1	PSEN2	PSEN1	RELA	RTN4	GNA13	ABR	FGD4	MAPK8	NCSTN	APH1B	BCL2L11	IRAK1	UBC
KEAP1-NFE2L2 Pathway R-HSA-9755511	52	Reactome Pathway	EnrichR	0.003103	GSK3B	SRXN1	KEAP1	SLC7A11	PSMD8	MAP1LC3B	PSMD7	PSMD5	MYC	PSMD2	SESN1	AKT3	SESN2	EP300	UBXN7	UFD1	BTRC	SKP2	TRIM21	CSNK2A2	PRKCD	PSME3	CSNK2B	PSME4	SQSTM1	ATF4	PSMD12	NOTCH1	PSMD11	PSMD14	PSMD13	CUL1	PSMA7	PSMB7	PRDX1	UBC	RPS27A	CREBBP	CDKN2A	IDH1	TXNRD1	GSR	PSMB8	PSMB9	NPLOC4
PI5P, PP2A And IER3 Regulate PI3K/AKT Signaling R-HSA-6811558	52	Reactome Pathway	EnrichR	0.0118933	IRS1	CLSTN1	IRS2	IL1RAP	AREG	FGF5	PPP2R1B	RAC2	PIP4K2A	PIP4K2B	PIP4K2C	IER3	PPP2R5B	RHOG	PPP2R5A	FRS2	NRG1	PPP2R5D	GAB2	IRAK4	EREG	PIK3CA	LCK	NRG4	TRAF6	HBEGF	RNMT	SRC	PDGFB	PDGFA	PIK3R3	TGFA	EGFR	PPP2CA	IL1RL1	PPP2CB	IRAK1	ERBB3	ERBB2	PIP5K1A	FYN	PIP5K1C	MAPK3	IL33	PTPN11
CLEC7A (Dectin-1) Signaling R-HSA-5607764	52	Reactome Pathway	EnrichR	0.00234818	UBE2D2	UBE2D1	PSMD8	PYCARD	PPP3CA	PSMD7	CASP8	PSMD5	PSMD2	BTRC	MAP3K7	CHUK	FBXW11	PRKCD	CDC34	PSME3	IL1B	TRAF6	PSME4	CARD11	PSMD12	PSMD11	PSMD14	PSMD13	SRC	CUL1	ITPR3	BCL10	MALT1	PSMA7	RELA	RELB	PSMB7	PPP3R1	CLEC7A	UBC	RPS27A	NFATC3	NFATC2	NFATC1	NFKB1	PSMB8	NFKB2	PSMB9	NFKBIA
Interleukin-4 And Interleukin-13 Signaling R-HSA-6785807	51	Reactome Pathway	EnrichR	0.0225538	ITGB1	CDKN1A	CXCL8	RORA	TNF	ICAM1	SOX2	CCND1	MYC	IL12A	CD36	TIMP1	IL13RA2	IL6R	IL4R	ANXA1	MMP1	MMP3	IL18	FOS	MMP9	IL1A	IL23A	IL1B	FSCN1	BIRC5	RHOU	TP53	LAMA5	CEBPD	GATA3	FOXO3	PTGS2	HIF1A	FOXO1	SOCS3	SOCS1	S1PR1	STAT6	MCL1	HSPA8	TGFB1	STAT1	STAT3	FN1
Transcriptional Regulation By RUNX3 R-HSA-8878159	51	Reactome Pathway	EnrichR	0.00145504	CDKN1A	MAML2	MAML1	RBPJ	PSMD8	PSMD7	CCND1	PSMD5	MYC	PSMD2	EP300	TEAD1	BRD2	RUNX1	PSME3	MAML3	TP53	YAP1	PSMD12	NOTCH1	PSMD11	CBFB	PSMD14	PSMD13	SRC	CXXC1	FOXO3	PSMA7	PSMB7	NRAS	BCL2L11	UBC	RPS27A	TCF7L2	WWTR1	CREBBP	SMAD4	ZFHX3	JAG1	SMAD3	TGFB1	SMURF2	CDKN2A	SMURF1	PSMB8
Signaling By VEGF R-HSA-194138	50	Reactome Pathway	EnrichR	0.0140661	PRR5	CYFIP1	NCKAP1	NRP1	NRP2	NCF2	HSPB1	HOXC13	SHB	SYNGAP1	AKT3	MLST8	NCK2	ITGAV	VAV3	SPHK1	PRKCD	PGF	MAPKAPK3	PIK3CA	MAPKAPK2	PXDN	TRIB3	CRK	ROCK1	ROCK2	SRC	SH2D2A	ITPR3	NRAS	CTNNA1	THEM4	PTK2B	FYN	RICTOR	PLCG1	AAMP	WASF2	VEGFB	VEGFC	BAIAP2	MAPK14	PTK2	MAPK12	MAPK13
PI3K/AKT Signaling In Cancer R-HSA-2219528	50	Reactome Pathway	EnrichR	0.0241594	PRR5	GSK3B	CDKN1A	GSK3A	CDKN1B	IRS1	CLSTN1	IRS2	AREG	FGF5	CASP9	AKT3	MLST8	RAC2	CHUK	RHOG	FRS2	NRG1	GAB2	EREG	CREB1	PIK3CA	LCK	NRG4	AKT1S1	HBEGF	RNMT	SRC	PDGFB	FOXO6	PDGFA	PIK3R3	TGFA	FOXO4	FOXO3	FOXO1	EGFR	ERBB3	ERBB2	FYN	RICTOR	PTPN11	ESR1	NR4A1	KITLG
EML4 And NUDC In Mitotic Spindle Formation R-HSA-9648025	49	Reactome Pathway	EnrichR	0.00805681	ERCC6L	AHCTF1	BUB1B	PPP2R1B	NUF2	SPDL1	NDEL1	NUP133	PPP2R5B	PPP2R5A	PPP2R5D	DYNLL1	RANGAP1	DYNLL2	EML4	DYNC1LI1	CLIP1	DYNC1LI2	KIF2A	INCENP	BIRC5	KIF2C	NUP98	MAPRE1	MAD1L1	PAFAH1B1	DYNC1I2	SEH1L	CDCA8	CENPA	NUP160	SKA2	PPP2CA	PPP2CB	BUB3	CLASP2	CENPT	NEK9	DYNC1H1	NDE1	NEK7	PLK1	NDC80	KIF18A	CENPF
EPH-Ephrin Signaling R-HSA-2682334	48	Reactome Pathway	EnrichR	0.00346361	ROCK1	ROCK2	SRC	ARHGEF28	CLTC	ITSN1	CLTB	PSEN2	WASL	PSEN1	EFNA5	MYL12A	ACTG1	MYL12B	EFNB2	EFNB1	SDCBP	NCSTN	SYNGAP1	APH1B	VPS72	NCK2	FYN	EPHB2	MYH10	EPHB4	GIT1	EPHB3	ACTR3	VAV3	LYN	ACTR2	EPHA4	YES1	LIMK2	LIMK1	AP2B1	ARPC5	MMP9	PTK2	EFNA1	TIAM1	MYL6	ARPC2	GPRIN1
Interleukin-17 Signaling R-HSA-448424	47	Reactome Pathway	EnrichR	5.34488e-07	CUL1	PPP2CA	RPS6KA3	PPP2CB	MAPK8	MAPK7	PPP2R1B	IRAK1	IRAK2	RPS6KA2	RPS6KA1	UBC	MAP3K8	BTRC	MAP2K7	RPS27A	MAP3K7	MAP2K6	MAPK3	DUSP4	MAP2K3	MEF2A	MAP2K4	MAP2K1	MEF2C	JUN	CHUK	FBXW11	RIPK2	PPP2R5D	FOS	IL17RE	MAPK14	IL17RC	DUSP6	NFKB1	DUSP7	IL17RA	CREB1	MAPKAPK3	TNIP2	TRAF6	MAPKAPK2	UBE2N	TAB3
RAC3 GTPase Cycle R-HSA-9013423	47	Reactome Pathway	EnrichR	0.0096641	ITGB1	CYFIP1	NCKAP1	TRIO	TFRC	NCF2	SNAP23	AMIGO2	ARHGAP1	ARHGAP17	ARHGAP5	SYDE1	ABR	ARHGAP21	BAIAP2L1	PGRMC2	OPHN1	RACGAP1	NHS	ABL2	SLITRK5	EMD	LBR	WASF2	YKT6	GIT1	IL32	JAG1	SWAP70	MCAM	ARAP2	ERBIN	VRK2	LEMD3	BAIAP2	MPP7	VANGL1	TIAM1	DIAPH3	TAOK3	ABI1	CDC42EP1	DSG2	ESYT1	FERMT2
RAC2 GTPase Cycle R-HSA-9013404	46	Reactome Pathway	EnrichR	0.00415908	ITGB1	CYFIP1	NCKAP1	ANKLE2	TRIO	TFRC	NCF2	ARHGAP1	PIK3R3	ARHGAP17	IQGAP1	SYDE1	ABR	ARHGAP21	BAIAP2L1	PGRMC2	OPHN1	RACGAP1	ARHGDIA	RAC2	NHS	SLITRK5	EMD	LBR	WASF2	GIT1	VAV3	SWAP70	MCAM	ERBIN	VRK2	LEMD3	DEF6	MPP7	VANGL1	TIAM1	DIAPH3	PIK3CA	TAOK3	CDC42EP4	ABI1	CDC42EP1	DSG2	ESYT1	EPHA2
Unattached Kinetochores Signal Amplification Via A MAD2 Inhibitory Signal R-HSA-141444	46	Reactome Pathway	EnrichR	0.0163504	DYNC1I2	AHCTF1	ERCC6L	SEH1L	BUB1B	CDCA8	CENPA	NUP160	SKA2	PPP2CA	PPP2CB	PPP2R1B	NUF2	SPDL1	BUB3	NDEL1	CLASP2	CENPT	DYNC1H1	NUP133	NDE1	PLK1	PPP2R5B	PPP2R5A	PPP2R5D	DYNLL1	RANGAP1	DYNLL2	NDC80	DYNC1LI1	CLIP1	DYNC1LI2	CENPF	KIF18A	KIF2A	INCENP	TAOK1	CENPK	CENPL	BIRC5	KIF2C	NUP98	MAPRE1	MAD1L1	SPC24
Protein Folding R-HSA-391251	46	Reactome Pathway	EnrichR	0.0289138	HDAC3	TUBA1C	TUBA1B	TUBB6	GNA15	TUBA1A	GNG2	GNG5	GNG4	CCT8	CCT7	CCT5	RGS7	CCT4	CCT3	FBXW4	NOP56	CCT2	VBP1	SPHK1	TUBB	CSNK2A2	STAT3	TBCD	GNG12	TUBB4B	FBXW2	TUBA4A	CCT6A	TUBB2B	TUBB2A	RGS9BP	GNB2	CSNK2B	TCP1	XRN2	GNB1	TBCE	GNB4	PFDN1	PFDN2	FBXL3	FKBP9	KIFC3	PFDN4
Anchoring Of Basal Body To Plasma Membrane R-HSA-5620912	46	Reactome Pathway	EnrichR	0.0345288	YWHAE	DYNC1I2	DCTN2	CETN2	CCP110	TTBK2	ACTR1A	TUBA1A	TCTN3	TCTN2	CEP70	CNTRL	CEP250	CEP72	NEK2	CEP192	CEP97	MARK4	CEP76	CC2D2A	YWHAG	IQCB1	OFD1	DYNC1H1	ODF2	TUBB	NDE1	PLK1	CSNK1D	HAUS6	CSNK1E	RPGRIP1L	DYNLL1	TUBB4B	TUBA4A	HAUS2	RAB11A	CDK1	MKS1	CEP83	CEP162	B9D1	MAPRE1	SFI1	PAFAH1B1
Unfolded Protein Response (UPR) R-HSA-381119	45	Reactome Pathway	EnrichR	0.0115488	ACADVL	GSK3A	CEBPB	CXCL8	FKBP14	SHC1	GOSR2	CEBPG	CXXC1	PARN	EXTL2	SERP1	TATDN2	EXOSC4	CREB3L4	CREB3L2	DNAJB9	SEC31A	IGFBP1	MBTPS1	ZBTB17	ACD	NFYA	DIS3	WFS1	EDEM1	GFPT1	PPP2R5B	EIF2AK3	ASNS	EIF2S2	EIF2S1	ERN1	CTDSP2	DDIT3	DNAJB11	CREBRF	SRPRA	HDGF	KDELR3	CALR	TLN1	ATF3	DCP2	ATF4
Regulation Of TP53 Activity Thru Phosphorylation R-HSA-6804756	45	Reactome Pathway	EnrichR	0.0143478	PRKAA1	TP53RK	RRAD	TAF9	PRKAG2	BRCA1	NOC2L	AURKA	STK11	NUAK1	CHEK1	TP53INP1	UBC	RBBP8	TOPBP1	RPS27A	TAF9B	PLK3	RMI2	SUPT16H	TAF15	RMI1	TAF13	CSNK2A2	TAF11	HUS1	HIPK1	MAPK14	CCNA2	CCNA1	TPX2	CDK5	RPA3	CSNK2B	CDK2	MDM2	RAD17	TAF7	MDM4	TP53	TAF2	RHNO1	CDK5R1	RAD9A	TAF1
MAP Kinase Activation R-HSA-450294	44	Reactome Pathway	EnrichR	2.46972e-07	CUL1	PPP2CA	RPS6KA3	PPP2CB	MAPK8	MAPK7	PPP2R1B	IRAK1	IRAK2	RPS6KA2	RPS6KA1	UBC	MAP3K8	BTRC	MAP2K7	RPS27A	MAP3K7	MAP2K6	MAPK3	DUSP4	MAP2K3	MEF2A	MAP2K4	MAP2K1	MEF2C	JUN	CHUK	FBXW11	RIPK2	PPP2R5D	FOS	MAPK14	DUSP6	NFKB1	DUSP7	CREB1	MAPKAPK3	TNIP2	TRAF6	MAPKAPK2	UBE2N	TAB3	TAB2	TAB1
Antiviral Mechanism By IFN-stimulated Genes R-HSA-1169410	44	Reactome Pathway	EnrichR	0.00487915	EIF4A1	NUP205	POM121	RNASEL	SEH1L	EIF4A3	UBE2L6	IFIT1	NUP160	OASL	POM121C	RNASE7	UBC	FLNA	KPNA4	FLNB	NUP88	ARIH1	PLCG1	RPS27A	EIF4E	KPNA1	MAPK3	NUP133	NUP210	STAT1	UBE2E1	EIF2AK2	NUP153	GNL3	PPM1B	IRF3	OAS1	PDE12	NUP50	NEDD4	UBE2N	NUP54	NUP98	ABCE1	KPNB1	NUP58	EIF4G2	EIF4G1
Transcriptional Regulation Of White Adipocyte Differentiation R-HSA-381340	44	Reactome Pathway	EnrichR	0.0062811	CEBPA	CEBPB	HDAC3	SMARCD3	CEBPD	CCNC	MED15	TNF	MED18	RELA	MED17	HELZ2	MED13	RXRA	MED30	MED10	FAM120B	EP300	CD36	ZNF467	NCOA2	SREBF1	CDK19	CREBBP	EGR2	TGFB1	NCOA6	MED8	MED9	NR2F2	KLF4	MED29	NFKB1	MED13L	NCOR2	MED22	CDK8	KLF5	THRAP3	MED21	ZNF638	PPARG	ANGPTL4	PPARA
Regulation Of PLK1 Activity At G2/M Transition R-HSA-2565942	44	Reactome Pathway	EnrichR	0.0127305	YWHAE	DYNC1I2	DCTN2	CETN2	CUL1	CCP110	AURKA	CCNB2	ACTR1A	CCNB1	TUBA1A	CNTRL	CEP70	UBC	CEP250	CEP72	NEK2	CEP192	BTRC	RPS27A	CEP76	YWHAG	OFD1	DYNC1H1	BORA	PPP1R12A	FBXW11	ODF2	TUBB	NDE1	PLK1	CSNK1D	HAUS6	CSNK1E	DYNLL1	TUBB4B	HAUS2	TUBA4A	CDK1	MAPRE1	SFI1	OPTN	PAFAH1B1	SDCCAG8
Chaperonin-mediated Protein Folding R-HSA-390466	44	Reactome Pathway	EnrichR	0.0230353	HDAC3	TUBA1C	TUBA1B	TUBB6	GNA15	TUBA1A	GNG2	GNG5	GNG4	CCT8	CCT7	CCT5	RGS7	CCT4	CCT3	FBXW4	NOP56	CCT2	VBP1	SPHK1	TUBB	CSNK2A2	STAT3	GNG12	TUBB4B	FBXW2	TUBA4A	CCT6A	TUBB2B	TUBB2A	RGS9BP	GNB2	CSNK2B	TCP1	XRN2	GNB1	GNB4	PFDN1	PFDN2	FBXL3	FKBP9	KIFC3	PFDN4	TP53
VEGFA-VEGFR2 Pathway R-HSA-4420097	44	Reactome Pathway	EnrichR	0.0375927	PRR5	CYFIP1	NCKAP1	ROCK1	NCF2	ROCK2	SRC	SH2D2A	HSPB1	ITPR3	HOXC13	SHB	NRAS	SYNGAP1	AKT3	MLST8	NCK2	CTNNA1	PTK2B	THEM4	ITGAV	FYN	RICTOR	PLCG1	WASF2	VAV3	SPHK1	PRKCD	BAIAP2	MAPK14	MAPK12	PTK2	MAPK13	VEGFA	MAPKAPK3	PIK3CA	AXL	MAPKAPK2	PXDN	ABI1	CTNNB1	TRIB3	CRK	BCAR1
Nuclear Events (Kinase And Transcription Factor Activation) R-HSA-198725	43	Reactome Pathway	EnrichR	4.76359e-07	RRAD	NAB1	SRF	NAB2	PPP2CA	RPS6KA3	PPP2CB	MAPK7	PPP2R1B	RPS6KA2	RPS6KA1	EP300	MEF2D	MAPK3	DUSP4	MEF2A	EGR1	MEF2C	EGR2	EGR3	JUND	EGR4	TCF12	PPP2R5D	FOS	MAPK14	F3	DUSP6	DUSP7	FOSL1	ARC	REST	CREB1	VGF	CDK5	ID2	MAPKAPK2	FOSB	ID3	SGK1	TRIB1	CDK5R2	CDK5R1
Signaling By NOTCH1 R-HSA-1980143	42	Reactome Pathway	EnrichR	0.00128821	HDAC2	HDAC3	NOTCH1	MAML2	MAML1	HDAC11	CUL1	PSEN2	CCNC	DTX2	ARRB2	PSEN1	RBPJ	DTX4	HDAC9	HIF1A	HDAC7	DLL4	NEURL1B	NCSTN	APH1B	MYC	UBC	EP300	RPS27A	TLE4	JAG2	TLE3	CREBBP	TLE1	JAG1	MIB1	NCOR2	CDK8	HEYL	ADAM17	ITCH	SNW1	NEURL1	NUMB	CNTN1	MAML3
RAB GEFs Exchange GTP For GDP On RABs R-HSA-8876198	42	Reactome Pathway	EnrichR	0.045915	YWHAE	RAB1A	RAB3A	GDI1	GDI2	DENND3	RAB21	RABGEF1	ALS2CL	AKT3	DENND5A	CHML	SBF1	RAB6A	RAB8B	DENND2C	TRAPPC2L	ANKRD27	RIC1	TRAPPC1	CCZ1B	TRAPPC10	TRAPPC4	GAPVD1	RAB32	RAB10	TRAPPC6A	RAB14	TRAPPC6B	RAB35	RAB18	RAB3GAP2	RAB9A	DENND6A	RAB7B	RIN1	RIN2	RAB5A	MON1A	RAB3GAP1	RAB7A	MON1B
Circadian Clock R-HSA-400253	41	Reactome Pathway	EnrichR	0.000427952	CRTC2	CRTC3	HDAC3	SMARCD3	SERPINE1	BHLHE41	CUL1	HSD17B4	RORA	NR3C1	HIF1A	NPAS2	HELZ2	RXRA	NFIL3	NOCT	NAMPT	NRIP1	UBC	EP300	NLRP3	BTRC	RPS27A	MEF2D	NCOA2	SREBF1	CPT1A	MEF2C	CREBBP	NCOA6	CSNK1D	CSNK1E	NR1D1	SIRT1	PER2	PER1	CREB1	BHLHE40	CRY1	FBXL3	PPARA
RHOC GTPase Cycle R-HSA-9013106	41	Reactome Pathway	EnrichR	0.00187889	CCDC187	RTKN	TFRC	ROCK1	ROCK2	ARHGEF28	ARHGAP1	ARHGEF10L	IQGAP1	ARHGAP5	AKAP13	STK10	ABR	ARHGAP21	OPHN1	RACGAP1	ARHGDIA	FLOT2	STOM	STX5	LBR	ACBD5	STARD13	CAVIN1	ARHGEF17	MCAM	ERBIN	MACO1	MYO9B	RHOC	DHDDS	FMNL3	VANGL1	ANLN	DIAPH1	DIAPH3	FMNL2	DAAM1	DLC1	ARHGEF1	ARHGEF5
Cell Death Signaling Via NRAGE, NRIF And NADE R-HSA-204998	41	Reactome Pathway	EnrichR	0.00257487	YWHAE	BEX3	TRIO	MAGED1	RASGRF2	ITSN1	PSEN2	ARHGEF10L	PSEN1	AATF	GNA13	AKAP13	ABR	FGD4	MAPK8	NCSTN	APH1B	BCL2L11	CASP3	UBC	CASP2	ECT2	RPS27A	VAV3	ARHGEF35	PRPF38B	ARHGEF37	ARHGEF17	PLEKHG5	ARHGEF39	ARHGEF16	ARHGEF19	ARHGEF18	TIAM1	ARHGEF9	TRAF6	ARHGEF1	ARHGEF2	SOS2	SQSTM1	ARHGEF5
COPI-mediated Anterograde Transport R-HSA-6807878	41	Reactome Pathway	EnrichR	0.013037	DCTN6	ARF4	DYNC1I2	RAB1A	COPA	DCTN2	COPB1	GOSR2	GOSR1	USO1	NAPG	GOLGA2	ACTR1A	STX5	CD59	TMED7	SPTAN1	YKT6	CD55	SPTBN1	NSF	DYNC1H1	COG8	COG5	COG4	COG3	COG2	ARFGAP3	DYNLL1	ANK1	DYNLL2	BET1L	ARFGAP2	ARCN1	DYNC1LI1	DYNC1LI2	TMEM115	CAPZA1	CAPZA2	COPG2	KDELR3
Signaling By MET R-HSA-6806834	40	Reactome Pathway	EnrichR	6.94323e-05	ITGB1	LAMA5	SH3KBP1	LAMA1	RNMT	SHC1	SRC	DOCK7	LAMC2	PTPRJ	CBL	CRKL	RAP1B	NRAS	RAP1A	UBC	LRIG1	TNS4	RPS27A	TNS3	EPS15	SH3GL1	PTPN1	RAB4A	LAMB3	ITGA3	ITGA2	STAT3	RANBP9	LAMB1	PTPN11	STAM	PTK2	PIK3CA	SPINT1	HGS	CRK	STAM2	PTPN2	ARF6
RHOB GTPase Cycle R-HSA-9013026	40	Reactome Pathway	EnrichR	0.00104516	RTKN	TFRC	ROCK1	SOWAHC	ROCK2	ARHGEF28	SNAP23	ARHGAP1	ARHGEF10L	ARHGAP5	AKAP13	STK10	ABR	ARHGAP21	OPHN1	RACGAP1	FLOT2	STOM	RHPN2	ECT2	PRPF38B	STARD13	CAVIN1	ARHGEF17	MCAM	PCDH7	ERBIN	MYO9B	MYO9A	DHDDS	RHOB	VANGL1	ANLN	DIAPH1	DIAPH3	DAAM1	DLC1	ARHGEF1	ARHGEF2	ARHGEF5
Degradation Of Beta-Catenin By Destruction Complex R-HSA-195253	40	Reactome Pathway	EnrichR	0.0457302	AMER1	GSK3B	PSMD12	PSMD11	CTBP2	PSMD14	PSMD13	CUL1	PSMA7	PSMD8	PPP2CA	PPP2CB	PSMB7	FRAT1	PSMD7	PPP2R1B	PSMD5	MYC	PSMD2	UBC	BTRC	RPS27A	TLE4	TLE3	TCF7L2	ZRANB1	TLE1	CSNK1A1	AXIN1	PPP2R5B	PPP2R5A	PPP2R5D	PSMB8	PSMB9	PROC	PSMC6	PSMC4	PSME3	PSME4	CTNNB1
Protein Ubiquitination R-HSA-8852135	39	Reactome Pathway	EnrichR	0.0154751	PCNA	UBA6	UBE2D2	UBE2D3	UBE2D1	BCL10	RTF1	UBE2Z	CDC73	UBE2Q2	HLTF	TMEM129	UBC	RPS27A	RNF152	RNF20	USP7	USP5	UBE2B	HLA-B	UBE2E1	PEX2	UBE2A	UCHL3	PEX12	PEX13	RNF40	UBE2W	RRAGA	CDC34	SELENOS	UBE2R2	UBE2S	UBE2T	UBE2V2	WAC	UBE2N	PAF1	RAD18
FCERI Mediated NF-kB Activation R-HSA-2871837	39	Reactome Pathway	EnrichR	0.0234878	PSMD12	PSMD11	PSMD14	PSMD13	UBE2D2	CUL1	UBE2D1	BCL10	MALT1	PSMA7	RELA	PSMD8	PSMB7	PSMD7	PSMD5	PSMD2	UBC	BTRC	RPS27A	MAP3K7	LYN	CHUK	FBXW11	NFKB1	PSMB8	PSMB9	NFKBIA	CDC34	PSMC6	PSMC4	PSME3	TRAF6	PSME4	UBE2N	TAB3	PRKCQ	TAB2	TAB1	CARD11
Nucleotide-binding Domain, Leucine Rich Repeat Containing NLR Signaling Pathways R-HSA-168643	38	Reactome Pathway	EnrichR	1.42574e-06	HSP90AB1	TNFAIP3	HOXC13	RELA	TXN2	CASP9	PANX1	PYCARD	CASP8	IRAK1	IRAK2	CASP4	CASP1	CASP2	NLRP3	NLRP1	MAP3K7	AAMP	MAP2K6	CHUK	RIPK2	MAPK14	MAPK12	NFKB1	MAPK13	NFKB2	CYLD	ITCH	TRAF6	BCL2	UBE2N	TXNIP	TAB3	TAB2	TAB1	BIRC2	BIRC3	BCL2L1
ISG15 Antiviral Mechanism R-HSA-1169408	38	Reactome Pathway	EnrichR	0.0215377	EIF4A1	NUP205	POM121	SEH1L	EIF4A3	UBE2L6	IFIT1	NUP160	POM121C	RNASE7	UBC	KPNA4	FLNB	NUP88	ARIH1	PLCG1	RPS27A	EIF4E	KPNA1	MAPK3	NUP133	NUP210	STAT1	UBE2E1	EIF2AK2	NUP153	GNL3	PPM1B	IRF3	NUP50	NEDD4	UBE2N	NUP54	NUP98	KPNB1	NUP58	EIF4G2	EIF4G1
G Alpha (12/13) Signaling Events R-HSA-416482	38	Reactome Pathway	EnrichR	0.0361387	TRIO	ROCK1	ROCK2	RASGRF2	ITSN1	ARHGEF10L	ADRA1B	GNA13	AKAP13	ABR	FGD4	GNG2	GNG5	GNG4	GNA12	ECT2	VAV3	ARHGEF35	PRPF38B	ARHGEF37	ARHGEF17	PLEKHG5	ARHGEF39	ARHGEF16	ARHGEF19	ARHGEF18	RHOC	GNG12	RHOB	TIAM1	ARHGEF9	GNB2	GNB1	GNB4	ARHGEF1	ARHGEF2	SOS2	ARHGEF5
Nuclear Events Mediated By NFE2L2 R-HSA-9759194	38	Reactome Pathway	EnrichR	0.0361387	GSK3B	PSMD12	NOTCH1	PSMD11	SRXN1	PSMD14	PSMD13	CUL1	SLC7A11	PSMA7	PSMD8	PSMB7	PSMD7	PSMD5	MYC	PSMD2	PRDX1	UBC	EP300	BTRC	RPS27A	CREBBP	CDKN2A	IDH1	TXNRD1	GSR	PSMB8	PSMB9	PSMC6	PSMC4	PSME3	MAFG	PCDHB16	MAFK	GCLM	SQSTM1	ATF4	NFE2L2
Oncogenic MAPK Signaling R-HSA-6802957	38	Reactome Pathway	EnrichR	0.0361387	YWHAB	FAM114A2	SRC	ARRB2	IQGAP1	ZC3HAV1	TENT4A	DUSP16	FXR1	RAP1B	SPRED2	KIAA1549	SPRED1	NRAS	DUSP10	BCL2L11	RAP1A	MPRIP	SHOC2	ATG7	CAMK2G	MARK3	MAPK3	MAP2K1	KSR1	VWF	FN1	BRAF	DUSP8	DUSP9	DUSP6	QKI	DUSP7	NF1	AGGF1	TLN1	KDM7A	VCL
Downstream Signaling Events Of B Cell Receptor (BCR) R-HSA-1168372	38	Reactome Pathway	EnrichR	0.0452813	PSMD12	PSMD11	PSMD14	PSMD13	CUL1	BCL10	MALT1	PSMA7	RELA	PSMD8	PPP3CA	PSMB7	NRAS	PPP3R1	PSMD7	PSMD5	PSMD2	UBC	BTRC	RPS27A	MAP3K7	CHUK	FBXW11	NFATC3	NFATC2	NFATC1	NFKB1	PSMB8	PSMB9	FKBP1A	NFKBIA	PSMC6	PSMC4	PSME3	PSME4	NFKBIE	CARD11	NFKBIB
Extra-nuclear Estrogen Signaling R-HSA-9009391	37	Reactome Pathway	EnrichR	0.0225983	CDKN1B	SHC1	SRC	SRF	GNAI3	PIK3R3	TGFA	ZDHHC21	FOXO3	AREG	EGFR	GNAI1	NRAS	GNG2	CCND1	GNG5	GNG4	AKT3	MAPK3	PRMT1	CAV2	SPHK1	MMP3	FOS	GNG12	MMP9	ESR1	PTK2	EREG	CREB1	PIK3CA	GNB2	GNB1	BCL2	GNB4	STRN	HBEGF
RHOG GTPase Cycle R-HSA-9013408	37	Reactome Pathway	EnrichR	0.0287189	ITGB1	CYFIP1	DOCK5	ANKLE2	TRIO	TFRC	SHMT2	ITSN1	ARHGAP1	ARHGAP5	ARHGAP21	PGRMC2	OPHN1	ARHGDIA	STX5	EMD	LBR	YKT6	PLEKHG3	VAV3	MCAM	ARHGEF16	RHOG	ERBIN	VRK2	ARFGAP3	LEMD3	MPP7	KTN1	VANGL1	DIAPH3	CDC42EP1	DSG2	ESYT1	ARHGEF5	EPHA2	RAB7A
Nuclear Envelope (NE) Reassembly R-HSA-2995410	37	Reactome Pathway	EnrichR	0.034792	AHCTF1	ANKLE2	NUP205	POM121	SEH1L	PPP2R2A	NUP160	LMNB1	PPP2CA	TUBA1C	CCNB2	TUBA1B	TUBB6	CCNB1	TUBA1A	TNPO1	EMD	LBR	NUP133	TUBB	VRK2	LEMD3	RANGAP1	TUBB4B	TUBA4A	TUBB2B	TUBB2A	CHMP2B	CHMP4C	CDK1	CHMP4B	NUP54	NUP98	CHMP7	KPNB1	NUP58	RAN
Transcriptional Activity Of SMAD2/SMAD3:SMAD4 Heterotrimer R-HSA-2173793	36	Reactome Pathway	EnrichR	5.30042e-06	CCNK	CCNT2	CCNT1	SERPINE1	UBE2D3	UBE2D1	NEDD4L	CCNC	FURIN	MYC	UBC	EP300	E2F4	RPS27A	SKIL	RNF111	MEN1	MAPK3	TGIF1	SMAD2	WWTR1	SMAD4	TGIF2	SMAD3	PARP1	SMURF2	STAT1	NCOR2	CDK9	SKI	PPM1A	CDK8	RBL1	SNW1	TFDP2	TRIM33
FOXO-mediated Transcription R-HSA-9614085	36	Reactome Pathway	EnrichR	0.00550101	CDKN1A	HDAC2	BTG1	CDKN1B	CITED2	YWHAB	FOXO6	FOXO4	NR3C1	FOXO3	FOXO1	BBC3	TXN2	STK11	BCL2L11	YWHAQ	AKT3	EP300	YWHAG	PLXNA4	IGFBP1	SMAD2	SREBF1	CREBBP	SMAD4	SMAD3	NFYA	GADD45A	FBXO32	KLF4	SIRT1	YWHAZ	SIRT3	DDIT3	CCNG2	TXNIP
AURKA Activation By TPX2 R-HSA-8854518	36	Reactome Pathway	EnrichR	0.0317612	YWHAE	DYNC1I2	DCTN2	CETN2	CCP110	HMMR	AURKA	ACTR1A	TUBA1A	CNTRL	CEP70	CEP250	CEP72	NEK2	CEP192	CEP76	YWHAG	OFD1	DYNC1H1	ODF2	TUBB	NDE1	PLK1	CSNK1D	HAUS6	CSNK1E	DYNLL1	TUBB4B	HAUS2	TUBA4A	TPX2	CDK1	MAPRE1	SFI1	PAFAH1B1	SDCCAG8
Signaling By ALK Fusions And Activated Point Mutants R-HSA-9725370	35	Reactome Pathway	EnrichR	0.000230876	CEBPB	HIP1	IRS1	SHC1	CLTC	CUL1	RRBP1	KLC1	ATIC	RNF213	TFG	KIF5B	PLCG1	MAPK3	SEC31A	NPM1	TPM4	TPM3	BCL11A	STAT3	EIF2AK3	FN1	MSN	FRS2	LMO7	FRS3	EML4	PPM1B	PPFIBP1	PIK3CA	MYH9	BIRC6	STRN	SQSTM1	VCL
Intrinsic Pathway For Apoptosis R-HSA-109606	34	Reactome Pathway	EnrichR	0.000668747	AVEN	YWHAE	PPP1R13B	YWHAB	BBC3	CASP9	CASP7	MAPK8	PPP3R1	CASP8	PPP3CC	BCL2L11	YWHAQ	CASP3	AKT3	TP53BP2	PMAIP1	BMF	BAK1	BID	YWHAG	YWHAH	MAPK3	CDKN2A	STAT3	DYNLL1	DYNLL2	YWHAZ	TFDP2	BCL2	CYCS	TP53	BCL2L1	TP73
Semaphorin Interactions R-HSA-373755	34	Reactome Pathway	EnrichR	0.0144641	ITGB1	SEMA5A	GSK3B	NRP1	SEMA7A	HSP90AB1	ROCK1	RNMT	ROCK2	SEMA3A	RND1	MYL12B	RRAS	VPS72	DPYSL2	DPYSL3	ERBB2	PLXNA2	PLXNA1	FYN	PIP5K1C	MYH10	PLXNA4	SEMA4A	SEMA4D	LIMK2	LIMK1	RHOC	RHOB	MYL6	CDK5	MYH9	TLN1	CDK5R1
COPII-mediated Vesicle Transport R-HSA-204005	34	Reactome Pathway	EnrichR	0.0232186	RAB1A	MCFD2	SEC23A	LMAN2L	STX17	SAR1B	GOSR2	USO1	TGFA	AREG	NAPG	GOLGA2	TFG	PPP6R1	PPP6R3	STX5	CD59	YKT6	SEC31A	NSF	ANKRD28	SEC24B	TRAPPC2L	SEC24A	TRAPPC1	SEC16A	TRAPPC10	TRAPPC4	CSNK1D	TRAPPC6A	CNIH1	TBC1D20	TRAPPC6B	SEC22C
Constitutive Signaling By NOTCH1 HD+PEST Domain Mutants R-HSA-2894862	32	Reactome Pathway	EnrichR	0.00972357	HDAC2	HDAC3	NOTCH1	MAML2	MAML1	HDAC11	CUL1	PSEN2	CCNC	PSEN1	RBPJ	HDAC9	HDAC7	DLL4	NEURL1B	NCSTN	APH1B	MYC	UBC	EP300	RPS27A	JAG2	CREBBP	JAG1	MIB1	NCOR2	CDK8	HEYL	ADAM17	SNW1	NEURL1	MAML3
Regulation Of PTEN Gene Transcription R-HSA-8943724	32	Reactome Pathway	EnrichR	0.0221245	HDAC2	HDAC3	ATN1	CHD3	NR2E1	RNF2	HDAC7	RPTOR	MTA1	MECOM	RBBP4	MLST8	MTA3	MAPK3	CBX8	SUZ12	EGR1	CBX6	JUN	PHC2	CBX4	GATAD2B	GATAD2A	RRAGA	REST	RHEB	SNAI2	PPARG	LAMTOR2	TP53	LAMTOR3	RCOR1
Cytosolic Sensors Of Pathogen-Associated DNA R-HSA-1834949	32	Reactome Pathway	EnrichR	0.034792	CRCP	CGAS	DTX4	RELA	DHX36	UBC	EP300	STAT6	LRRFIP1	POLR2H	RPS27A	TRIM21	POLR2L	CREBBP	CHUK	POLR3GL	XRCC5	TICAM1	NFKB1	NFKB2	NFKBIA	POLR3A	IRF3	POLR3D	POLR3E	POLR1D	CTNNB1	POLR3H	TLR3	MYD88	TRIM56	NFKBIB
Regulation Of Cholesterol Biosynthesis By SREBP (SREBF) R-HSA-1655829	31	Reactome Pathway	EnrichR	0.00783634	IDI1	SEC23A	MVK	SMARCD3	INSIG2	SAR1B	INSIG1	HMGCR	PKMYT1	ACACB	ACACA	TM7SF2	HELZ2	RXRA	PMVK	SC5D	NCOA2	SREBF1	MBTPS1	CREBBP	SEC24B	SEC24A	NFYA	NCOA6	CYP51A1	SQLE	GPAM	SCD	PPARA	KPNB1	RAN
RHOQ GTPase Cycle R-HSA-9013406	31	Reactome Pathway	EnrichR	0.0234878	CPNE8	STEAP3	TFRC	ITSN1	SNAP23	ARHGAP1	ARHGAP17	WASL	IQGAP1	ARHGAP5	SYDE1	ARHGAP21	GJA1	OPHN1	ARL13B	STOM	GIT1	PLEKHG3	FNBP1	CDC42BPA	MPP7	SLC4A7	VANGL1	ARHGEF9	DIAPH3	GFOD1	CDC42EP4	DLC1	TRIP10	CDC42EP1	RAB7A
RAB Geranylgeranylation R-HSA-8873719	31	Reactome Pathway	EnrichR	0.0457302	RAB1A	RAB3A	RAB22A	RAB43	RAB21	RAB40B	RAB40C	RAB26	RAB23	RAB29	CHML	RAB6A	RAB8B	RAB2A	RAB2B	RAB4A	RABGGTB	RAB11A	RAB32	RAB10	PTP4A2	RAB30	RAB36	RAB14	RAB35	RAB18	RAB19	RAB9A	RAB7B	RAB5A	RAB7A
Apoptotic Execution Phase R-HSA-75153	30	Reactome Pathway	EnrichR	0.0062811	ROCK1	SATB1	HMGB2	LMNB1	CASP7	CASP8	FNTA	CASP6	CASP3	CLSPN	DNM1L	SPTAN1	KPNA1	BCAP31	DFFB	GSN	PRKCD	PTK2	TJP1	OCLN	PROC	STK24	STK26	PKP1	CTNNB1	DSG2	PRKCQ	BIRC2	KPNB1	PLEC
RHOD GTPase Cycle R-HSA-9013405	30	Reactome Pathway	EnrichR	0.0062811	CPNE8	STEAP3	ARHGAP1	MOSPD2	ARHGAP17	ARHGAP5	ADD3	TOR1AIP1	LMNB1	AKAP12	ARHGAP21	HINT2	PGRMC2	RACGAP1	EFHD2	ANKFY1	PLXNA1	EMD	LBR	ACTN1	MCAM	VRK2	LEMD3	SLC4A7	VANGL1	DIAPH1	DIAPH3	ESYT1	DBN1	RAB7A
Cyclin D Associated Events In G1 R-HSA-69231	29	Reactome Pathway	EnrichR	0.00208866	RB1	CDKN1A	CDKN1B	CCNH	SRC	CUL1	PPP2R2A	CKS1B	PPP2CA	PPP2CB	CCND1	PPP2R1B	UBC	ABL1	E2F2	E2F3	E2F4	RPS27A	SKP2	LYN	CDKN2C	CDKN2A	PTK6	CDK7	CDK6	RBL1	TFDP2	CDK2	MNAT1
Signaling By EGFR R-HSA-177929	29	Reactome Pathway	EnrichR	0.00468	SH3KBP1	SHC1	SRC	TGFA	PTPRK	CBL	AREG	EGFR	NRAS	UBC	LRIG1	PLCG1	RPS27A	AAMP	EPS15	PAG1	SH3GL1	PTPN11	PTPN12	STAM	EREG	ADAM17	PIK3CA	HGS	PXDN	SPRY2	SPRY1	STAM2	HBEGF
Synthesis Of PIPs At Plasma Membrane R-HSA-1660499	29	Reactome Pathway	EnrichR	0.00906055	MTMR2	MTMR14	CLSTN1	MTMR9	PIK3R3	PIK3C2G	PIK3C2A	MTMR6	PIK3C2B	MTM1	INPP5D	INPP5J	PIP4K2A	PIP5K1A	PIP4K2B	PIP4K2C	PIP5K1C	RAB4A	PLEKHA1	PLEKHA5	PLEKHA6	PLEKHA3	SYNJ2	RUFY1	INPP4B	PIK3CA	RAB14	RAB5A	PI4K2A
NRAGE Signals Death Thru JNK R-HSA-193648	29	Reactome Pathway	EnrichR	0.0435136	TRIO	MAGED1	RASGRF2	ITSN1	ARHGEF10L	AATF	GNA13	AKAP13	ABR	FGD4	MAPK8	BCL2L11	ECT2	VAV3	ARHGEF35	PRPF38B	ARHGEF37	ARHGEF17	PLEKHG5	ARHGEF39	ARHGEF16	ARHGEF19	ARHGEF18	TIAM1	ARHGEF9	ARHGEF1	ARHGEF2	SOS2	ARHGEF5
Regulated Necrosis R-HSA-5218859	29	Reactome Pathway	EnrichR	0.0435136	TANK	SDCBP	CASP8	CASP3	CASP4	UBC	CASP1	TNFSF10	FLOT2	BAK1	RPS27A	PDCD6IP	IL18	TNFRSF10B	TNFRSF10A	CFLAR	GNL3	IL1A	IL1B	IRF1	CHMP2B	CHMP4C	PELI1	CHMP4B	CYCS	CHMP7	TP53	BIRC2	BIRC3
Signaling By NOTCH3 R-HSA-9012852	28	Reactome Pathway	EnrichR	0.00972357	NOTCH3	NOTCH1	MAML2	MAML1	WWC1	PSEN2	PSEN1	RBPJ	EGFR	DLL4	NEURL1B	NCSTN	APH1B	UBC	EP300	RPS27A	DLGAP5	JAG2	CREBBP	JAG1	STAT1	PBX1	MIB1	HEYL	SNW1	NEURL1	TACC3	MAML3
NGF-stimulated Transcription R-HSA-9031628	27	Reactome Pathway	EnrichR	0.000251849	RRAD	NAB1	SRF	NAB2	EP300	MEF2D	EGR1	EGR2	EGR3	JUND	EGR4	TCF12	FOS	F3	FOSL1	ARC	REST	CREB1	CDK5	VGF	ID2	FOSB	ID3	SGK1	TRIB1	CDK5R2	CDK5R1
TGF-beta Receptor Signaling Activates SMADs R-HSA-2173789	27	Reactome Pathway	EnrichR	0.00359565	ITGB1	PPP1R15A	USP15	ITGB5	NEDD4L	FURIN	CBL	MTMR4	UBC	ITGB8	PMEPA1	ITGAV	ITGB6	RPS27A	SMAD2	SMAD4	TGFB2	SMAD3	TGFB1	SMURF2	SMURF1	TGFBR1	TGFBR2	FKBP1A	BAMBI	SRFBP1	UBE2M
Retrograde Transport At Trans-Golgi-Network R-HSA-6811440	27	Reactome Pathway	EnrichR	0.0145253	SYS1	TMF1	STX16	RHOBTB3	GCC1	NAPG	RAB43	ARFRP1	GOLGA4	GOLGA1	STX6	VTI1A	ARFIP2	RAB6A	NSF	COG8	NAA30	RIC1	COG5	COG4	COG3	COG2	IGF2R	AKR1B10	PLIN3	RAB9A	NAA38
Transcriptional Activation Of Mitochondrial Biogenesis R-HSA-2151201	27	Reactome Pathway	EnrichR	0.0407513	CRTC2	ALAS1	CRTC3	HDAC3	SMARCD3	NRF1	HELZ2	RXRA	MTERF1	MEF2D	PPARGC1B	ESRRA	NCOA2	MEF2C	CREBBP	NCOA6	TWNK	IDH2	SIRT5	NR1D1	PPRC1	SIRT3	GLUD1	CREB1	TFAM	CYCS	PPARA
NOD1/2 Signaling Pathway R-HSA-168638	26	Reactome Pathway	EnrichR	8.34567e-06	TNFAIP3	HOXC13	CASP9	CASP8	IRAK1	IRAK2	CASP4	CASP1	CASP2	AAMP	MAP3K7	MAP2K6	CHUK	RIPK2	MAPK14	MAPK12	MAPK13	CYLD	ITCH	TRAF6	UBE2N	TAB3	TAB2	TAB1	BIRC2	BIRC3
TP53 Regulates Transcription Of Cell Death Genes R-HSA-5633008	26	Reactome Pathway	EnrichR	0.00799749	STEAP3	PPP1R13B	NDRG1	BBC3	TP53AIP1	PIDD1	AIFM2	CASP10	CASP6	TP53INP1	CASP1	TP53BP2	CASP2	PMAIP1	BID	PRELID3A	BNIP3L	CREBBP	PRELID1	IGFBP3	TNFRSF10B	TNFRSF10A	RABGGTB	BIRC5	TP53	TP73
TP53 Regulates Transcription Of Cell Cycle Genes R-HSA-6791312	26	Reactome Pathway	EnrichR	0.034792	CDKN1A	CDKN1B	PCNA	AURKA	CCNB1	EP300	E2F4	E2F7	E2F8	PLK3	NPM1	CNOT6L	PRMT1	GADD45A	PLK2	CDC25C	CCNA2	CNOT4	CCNA1	RBL1	RGCC	TFDP2	CDK2	CDK1	CNOT8	TP53
Apoptotic Cleavage Of Cellular Proteins R-HSA-111465	25	Reactome Pathway	EnrichR	0.00145504	ROCK1	SATB1	LMNB1	CASP7	CASP8	FNTA	CASP6	CASP3	CLSPN	SPTAN1	BCAP31	GSN	PRKCD	PTK2	TJP1	OCLN	PROC	STK24	STK26	CTNNB1	PKP1	DSG2	PRKCQ	BIRC2	PLEC
Negative Regulation Of MAPK Pathway R-HSA-5675221	25	Reactome Pathway	EnrichR	0.0061209	YWHAB	DUSP16	PPP2CA	PPP2CB	NRAS	DUSP10	PPP2R1B	UBC	RPS27A	MARK3	MAPK3	DUSP4	DUSP5	MAP2K1	KSR1	PAQR3	PPP2R5B	PPP2R5A	BRAF	PPP2R5D	DUSP8	DUSP9	DUSP6	MAPK12	DUSP7
Non-integrin membrane-ECM Interactions R-HSA-3000171	25	Reactome Pathway	EnrichR	0.0061209	DDR1	ITGB1	LAMA5	ITGB5	SDC4	ITGB4	LAMA1	SDC3	NTN4	PDGFB	PDGFA	LAMC2	THBS1	DAG1	ITGAV	TGFB1	LAMB3	ACTN1	ITGA2	TRAPPC4	LAMB1	HSPG2	SDC1	ITGA6	AGRN
TAK1-dependent IKK And NF-kappa-B Activation R-HSA-445989	25	Reactome Pathway	EnrichR	0.0226306	USP14	NLRX1	NLRC5	HOXC13	TANK	RELA	CASP8	IRAK1	IRAK2	UBC	RPS27A	MAP3K7	CHUK	RIPK2	NFKB1	NFKB2	NFKBIA	TRAF6	UBE2N	TAB3	TAB2	TAB1	ALPK1	TP53	NFKBIB
NOTCH1 Intracellular Domain Regulates Transcription R-HSA-2122947	25	Reactome Pathway	EnrichR	0.0498352	HDAC2	HDAC3	NOTCH1	MAML2	MAML1	HDAC11	CUL1	CCNC	RBPJ	HDAC9	HIF1A	HDAC7	MYC	UBC	EP300	RPS27A	TLE4	TLE3	CREBBP	TLE1	NCOR2	CDK8	HEYL	SNW1	MAML3
COPI-independent Golgi-to-ER Retrograde Traffic R-HSA-6811436	24	Reactome Pathway	EnrichR	0.000451095	DCTN6	DYNC1I2	DYNC1H1	DCTN2	GALNT2	GALNT1	PLA2G4A	PLA2G6	DYNLL1	BICD1	DYNLL2	AGPAT3	DYNC1LI1	ACTR1A	DYNC1LI2	CAPZA1	CAPZA2	RAB18	RAB3GAP2	RAB6A	PAFAH1B3	PAFAH1B2	RAB3GAP1	PAFAH1B1
SMAD2/SMAD3:SMAD4 Heterotrimer Regulates Transcription R-HSA-2173796	24	Reactome Pathway	EnrichR	0.00145504	SMAD2	TGIF1	WWTR1	CCNK	SMAD4	CCNT2	SMAD3	TGIF2	CCNT1	SERPINE1	CCNC	FURIN	CDK9	CDK8	RBL1	TFDP2	MYC	UBC	EP300	E2F4	RPS27A	RNF111	MAPK3	MEN1
HSP90 Chaperone Cycle For Steroid Hormone Receptors (SHR) In Presence Of Ligand R-HSA-3371497	24	Reactome Pathway	EnrichR	0.00415908	DCTN6	DYNC1I2	DYNC1H1	HSPA8	HSP90AB1	DCTN2	HSPA1L	HSPA2	NR3C1	DYNLL1	AREG	DYNLL2	NR3C2	STIP1	DYNC1LI1	ACTR1A	DYNC1LI2	DNAJA4	CAPZA1	CAPZA2	DNAJA2	FKBP4	HSPA1B	HSPA1A
Formation Of Incision Complex In GG-NER R-HSA-5696395	24	Reactome Pathway	EnrichR	0.0181495	PIAS3	PARP1	CCNH	PARP2	CETN2	XPA	XPC	RAD23B	GTF2H5	DDB2	PIAS1	CUL4A	CDK7	ERCC4	ERCC1	RPA3	UBC	ERCC2	UBE2N	UBE2V2	ERCC5	RPS27A	MNAT1	RNF111
Signaling By SCF-KIT R-HSA-1433557	24	Reactome Pathway	EnrichR	0.0181495	LYN	GRB7	PTPRU	YES1	SRC	STAT1	STAT3	PIK3R3	PTPN11	GAB2	CBL	MMP9	NRAS	FER	KITLG	SOCS1	PIK3CA	LCK	CHEK1	GRB10	FYN	PTPN6	SOCS6	SH2B3
Sphingolipid De Novo Biosynthesis R-HSA-1660661	24	Reactome Pathway	EnrichR	0.033416	CERS3	CERS4	SAMD8	PPM1L	SGMS1	SPHK1	SGMS2	SGPP2	SGPP1	ALDH3A2	ALDH3B2	FA2H	SGPL1	SPTLC2	VAPA	ALDH3B1	ACER3	DEGS1	KDSR	PLPP3	PLPP2	CSNK1G2	PLPP1	CERS2
TNF Signaling R-HSA-75893	24	Reactome Pathway	EnrichR	0.033416	CHUK	USP4	SPPL2B	USP2	TNFAIP3	CFLAR	TRAF1	TANK	TNF	TNFRSF1A	CYLD	ADAM17	CASP8	UBC	RACK1	TAX1BP1	TAB3	TAB2	RBCK1	TAB1	RPS27A	MAP3K7	BIRC2	BIRC3
SUMOylation Of DNA Replication Proteins R-HSA-4615885	24	Reactome Pathway	EnrichR	0.0410843	TOP2A	PIAS4	PIAS3	NUP205	POM121	PCNA	SEH1L	NUP133	NUP210	CDCA8	NUP153	RANGAP1	NUP160	AURKA	POM121C	INCENP	NUP50	RNASE7	BIRC5	NUP88	NUP54	NUP98	TOP1	NUP58
Activation Of BH3-only Proteins R-HSA-114452	23	Reactome Pathway	EnrichR	8.69434e-05	YWHAE	PPP1R13B	YWHAB	DYNLL1	DYNLL2	YWHAZ	BBC3	MAPK8	PPP3R1	BCL2L11	PPP3CC	YWHAQ	TFDP2	AKT3	TP53BP2	BCL2	PMAIP1	BMF	BID	TP53	YWHAG	YWHAH	TP73
Downregulation Of SMAD2/3:SMAD4 Transcriptional Activity R-HSA-2173795	23	Reactome Pathway	EnrichR	0.000204701	SMAD2	TGIF1	WWTR1	SMAD4	SMAD3	TGIF2	PARP1	SMURF2	STAT1	SERPINE1	UBE2D3	NEDD4L	UBE2D1	NCOR2	SKI	PPM1A	SNW1	UBC	RPS27A	SKIL	RNF111	TRIM33	MAPK3
Signaling By WNT In Cancer R-HSA-4791275	23	Reactome Pathway	EnrichR	0.000856558	AMER1	GSK3B	TCF7L2	CTBP2	CSNK1A1	FZD4	LRP5	AXIN1	KREMEN1	PPP2R5B	FZD8	PPP2R5A	PPP2R5D	KREMEN2	DKK1	LRP6	PPP2CA	PPP2CB	PORCN	PROC	PPP2R1B	TNKS2	CTNNB1
Regulation Of TP53 Expression And Degradation R-HSA-6806003	23	Reactome Pathway	EnrichR	0.00655208	PRR5	DAXX	USP7	CDKN2A	USP2	PRDM1	PPP2CA	CCNA2	PPP2CB	CCNA1	PPP2R1B	AKT3	UBC	CDK2	MLST8	CDK1	MDM2	RICTOR	MDM4	RFFL	RPS27A	SGK1	TP53
RND1 GTPase Cycle R-HSA-9696273	23	Reactome Pathway	EnrichR	0.034792	GRB7	ANKRD26	TFRC	HOMER2	PLEKHG5	RRAS2	FRS2	RASAL2	ARHGAP5	LEMD3	FRS3	RND1	ALDH3A2	VANGL1	STIP1	CCDC88A	VANGL2	DLG5	EPSTI1	FLOT2	PLXNA1	FAM83B	EPHA2
Regulation Of TP53 Degradation R-HSA-6804757	22	Reactome Pathway	EnrichR	0.0101553	PRR5	DAXX	USP7	CDKN2A	USP2	PPP2CA	CCNA2	PPP2CB	CCNA1	PPP2R1B	AKT3	UBC	CDK2	MLST8	CDK1	MDM2	RICTOR	MDM4	RFFL	RPS27A	SGK1	TP53
Cooperation Of Prefoldin And TriC/CCT In Actin And Tubulin Folding R-HSA-389958	21	Reactome Pathway	EnrichR	0.00712477	CCT3	CCT2	VBP1	TUBB	TUBB4B	TUBA4A	CCT6A	TUBA1C	TUBA1B	TUBB6	TUBB2B	TUBA1A	TUBB2A	TCP1	PFDN1	PFDN2	CCT8	CCT7	PFDN4	CCT5	CCT4
EPHB-mediated Forward Signaling R-HSA-3928662	21	Reactome Pathway	EnrichR	0.0107686	ACTR3	LYN	ACTR2	YES1	ROCK1	ROCK2	SRC	ARHGEF28	LIMK2	ITSN1	LIMK1	WASL	ARPC5	PTK2	ACTG1	TIAM1	SYNGAP1	ARPC2	VPS72	GPRIN1	FYN
RHOBTB GTPase Cycle R-HSA-9706574	21	Reactome Pathway	EnrichR	0.0161416	RNF20	CCT2	HSP90AB1	RBM15	ROCK1	ROCK2	ACTN1	TMOD3	TWF1	MSI2	ACTG1	RHOBTB2	CCT6A	DDX39B	TRA2B	COPS2	MYO6	PDE5A	HNRNPC	CCT7	DBN1
Transcriptional Regulation By AP-2 (TFAP2) Family Of Transcription Factors R-HSA-8864260	21	Reactome Pathway	EnrichR	0.0225538	TFAP2A	KDM5B	CDKN1A	CREBBP	NPM1	TFAP2C	CITED2	CITED4	ATAD2	TGFA	KCTD1	ESR1	EGFR	HSPD1	VEGFA	YY1	MYC	ERBB2	EP300	PITX2	KCTD15
Prefoldin Mediated Transfer Of Substrate To CCT/TriC R-HSA-389957	20	Reactome Pathway	EnrichR	0.00143886	CCT3	CCT2	VBP1	TUBB	TUBB4B	TUBA4A	CCT6A	TUBA1C	TUBB6	TUBB2B	TUBA1A	TUBB2A	TCP1	PFDN1	PFDN2	CCT8	CCT7	PFDN4	CCT5	CCT4
MAPK Targets/ Nuclear Events Mediated By MAP Kinases R-HSA-450282	20	Reactome Pathway	EnrichR	0.00462913	DUSP4	MEF2A	JUN	MEF2C	PPP2R5D	FOS	MAPK14	DUSP6	DUSP7	PPP2CA	PPP2CB	RPS6KA3	MAPK8	MAPK7	CREB1	PPP2R1B	RPS6KA2	RPS6KA1	MAPKAPK2	MAPK3
Activated NOTCH1 Transmits Signal To Nucleus R-HSA-2122948	20	Reactome Pathway	EnrichR	0.00739917	JAG2	NOTCH1	JAG1	PSEN2	DTX2	ARRB2	PSEN1	DTX4	MIB1	DLL4	NEURL1B	NCSTN	ADAM17	ITCH	APH1B	UBC	NEURL1	CNTN1	NUMB	RPS27A
Signaling By NOTCH2 R-HSA-1980145	20	Reactome Pathway	EnrichR	0.0114376	NOTCH2	JAG2	JAG1	MAML2	MAML1	PSEN2	PSEN1	RBPJ	MIB1	DLL4	NEURL1B	NCSTN	APH1B	CREB1	UBC	NEURL1	CNTN1	EP300	MAML3	RPS27A
Oncogene Induced Senescence R-HSA-2559585	20	Reactome Pathway	EnrichR	0.0168102	RB1	CDKN2C	CDKN2A	ETS1	ETS2	MOV10	CDK6	AGO3	TFDP2	UBC	MDM2	E2F2	E2F3	ETF1	MDM4	RPS27A	TP53	TNRC6A	MAPK3	TNRC6B
Signaling To ERKs R-HSA-187687	20	Reactome Pathway	EnrichR	0.0168102	RALA	MAP2K1	RALB	BCL11B	SHC1	SRC	YWHAB	BRAF	FRS2	MAPK14	MAPK12	CRKL	MAPK13	NRAS	RAP1A	MAPKAPK3	MAPKAPK2	RALGDS	CRK	MAPK3
Negative Regulators Of DDX58/IFIH1 Signaling R-HSA-936440	20	Reactome Pathway	EnrichR	0.0340993	NLRX1	UBE2D2	UBE2D3	NLRC5	TNFAIP3	UBE2D1	UBE2L6	ATG12	IFIH1	RNF135	CYLD	ITCH	RNF216	IRF3	TRAF3	PCBP2	UBC	TAX1BP1	RPS27A	ATG5
RUNX1 Interacts With Co-Factors Whose Precise Effect On RUNX1 Targets Is Not Known R-HSA-8939243	20	Reactome Pathway	EnrichR	0.0340993	CBX8	SMARCD1	CBX6	PHC2	SMARCC1	SMARCB1	SMARCD3	CBFB	CBX4	ACTL6A	CSNK2A2	ARID1A	SMARCA2	RNF2	RUNX1	SMARCA4	RYBP	CSNK2B	EP300	YAF2
Disassembly Of Destruction Complex And Recruitment Of AXIN To Membrane R-HSA-4641262	19	Reactome Pathway	EnrichR	0.00755264	AMER1	FZD1	GSK3B	FZD2	CSNK1A1	LRP5	AXIN1	PPP2R5B	PPP2R5A	PPP2R5D	LRP6	PPP2CA	PPP2CB	FRAT1	PROC	PPP2R1B	DVL3	CTNNB1	CSNK1G2
Cyclin A/B1/B2 Associated Events During G2/M Transition R-HSA-69273	18	Reactome Pathway	EnrichR	0.0024238	CCNH	PLK1	PPP2R2A	PKMYT1	CDC25C	CDC25B	PPP2CA	CCNA2	CCNB2	PPP2CB	CCNA1	CCNB1	CDK7	WEE1	PPP2R1B	CDK2	CDK1	MNAT1
Constitutive Signaling By AKT1 E17K In Cancer R-HSA-5674400	18	Reactome Pathway	EnrichR	0.00462913	PRR5	GSK3B	CDKN1A	GSK3A	CDKN1B	CHUK	FOXO6	FOXO4	FOXO3	FOXO1	CASP9	NR4A1	CREB1	AKT3	AKT1S1	MLST8	MDM2	RICTOR
MET Promotes Cell Motility R-HSA-8875878	18	Reactome Pathway	EnrichR	0.0125364	ITGB1	LAMA5	LAMB3	LAMA1	RNMT	SRC	ITGA3	ITGA2	DOCK7	LAMC2	LAMB1	PTK2	CRKL	RAP1B	RAP1A	TNS4	TNS3	CRK
SUMOylation Of Intracellular Receptors R-HSA-4090294	18	Reactome Pathway	EnrichR	0.018904	PIAS4	PIAS3	THRA	VDR	NR1H2	NR1H3	RORA	NR3C1	AREG	ESR1	NR3C2	PIAS1	NR4A2	RXRA	NR5A2	RARA	PPARG	PPARA
Synthesis Of Active Ubiquitin: Roles Of E1 And E2 Enzymes R-HSA-8866652	18	Reactome Pathway	EnrichR	0.0279329	USP7	UBE2B	USP5	UBA6	UBE2D2	UBE2E1	UBE2D1	UBE2A	UBE2Z	UCHL3	UBE2W	CDC34	UBE2R2	UBE2Q2	UBE2S	UBE2T	UBC	RPS27A
EGFR Downregulation R-HSA-182971	18	Reactome Pathway	EnrichR	0.0362978	SH3KBP1	TGFA	PTPRK	PTPN12	STAM	CBL	AREG	EGFR	EREG	HGS	UBC	SPRY2	SPRY1	RPS27A	EPS15	STAM2	SH3GL1	HBEGF
Defective Intrinsic Pathway For Apoptosis R-HSA-9734009	17	Reactome Pathway	EnrichR	0.00460663	YWHAE	JUN	CDKN2A	CDC25C	FOXO3	CDC25B	LMNB1	GOLGA2	PRDX2	BCL2L11	CDK5	CAPNS2	PRDX1	CAPN2	CAPN1	TP53	CDK5R1
Formation Of Tubulin Folding Intermediates By CCT/TriC R-HSA-389960	17	Reactome Pathway	EnrichR	0.0128053	CCT3	CCT2	TUBB	TUBB4B	TUBA4A	CCT6A	TUBA1C	TUBA1B	TUBB6	TUBB2B	TUBA1A	TUBB2A	TCP1	CCT8	CCT7	CCT5	CCT4
TNFR1-induced NFkappaB Signaling Pathway R-HSA-5357956	17	Reactome Pathway	EnrichR	0.0128053	CHUK	USP4	USP2	TNFAIP3	TRAF1	TANK	TNF	TNFRSF1A	CYLD	RACK1	TAB3	TAB2	RBCK1	TAB1	MAP3K7	BIRC2	BIRC3
RAF-independent MAPK1/3 Activation R-HSA-112409	16	Reactome Pathway	EnrichR	0.00767186	DUSP4	DUSP5	MAP2K1	PTPN11	DUSP8	DUSP16	DUSP9	DUSP6	DUSP7	IL6	DUSP10	PEA15	CDK1	IL6ST	IL6R	MAPK3
Downregulation Of TGF-beta Receptor Signaling R-HSA-2173788	16	Reactome Pathway	EnrichR	0.0320603	PPP1R15A	SMAD2	USP15	SMAD3	TGFB1	SMURF2	SMURF1	NEDD4L	MTMR4	TGFBR1	TGFBR2	BAMBI	UBC	PMEPA1	SRFBP1	RPS27A
Signaling By Hippo R-HSA-2028269	15	Reactome Pathway	EnrichR	0.00404107	YAP1	YWHAE	WWTR1	YWHAB	WWC1	STK4	SAV1	LATS1	MOB1B	TJP1	LATS2	STK24	CASP3	AMOTL2	AMOTL1
TP53 Regulates Transcription Of Genes Involved In Cytochrome C Release R-HSA-6803204	15	Reactome Pathway	EnrichR	0.00404107	BNIP3L	CREBBP	PRELID1	STEAP3	PPP1R13B	BBC3	TP53AIP1	AIFM2	TP53INP1	TP53BP2	PMAIP1	BID	TP53	PRELID3A	TP73
Deregulated CDK5 Triggers Neurodegenerative Pathways In Alzheimers Disease Models R-HSA-8862803	15	Reactome Pathway	EnrichR	0.00752192	YWHAE	JUN	CDC25C	FOXO3	CDC25B	LMNB1	GOLGA2	PRDX2	BCL2L11	CDK5	CAPNS2	PRDX1	CAPN2	CAPN1	CDK5R1
ERK/MAPK Targets R-HSA-198753	15	Reactome Pathway	EnrichR	0.0130686	DUSP4	MEF2A	MEF2C	PPP2R5D	MAPK14	DUSP6	DUSP7	PPP2CA	PPP2CB	RPS6KA3	MAPK7	PPP2R1B	RPS6KA2	RPS6KA1	MAPK3
BBSome-mediated Cargo-Targeting To Cilium R-HSA-5620922	15	Reactome Pathway	EnrichR	0.0217219	BBS2	CCT3	CCT2	ARL6	SMOX	LZTFL1	TTC8	BBS12	TCP1	BBS7	CCT8	BBS5	BBS4	CCT5	CCT4
RHOBTB2 GTPase Cycle R-HSA-9013418	15	Reactome Pathway	EnrichR	0.0217219	CCT2	HSP90AB1	ACTN1	TMOD3	TWF1	MSI2	ACTG1	RHOBTB2	CCT6A	DDX39B	TRA2B	MYO6	HNRNPC	CCT7	DBN1
Estrogen-dependent Nuclear Events Downstream Of ESR-membrane Signaling R-HSA-9634638	15	Reactome Pathway	EnrichR	0.0334054	CDKN1B	SRF	TGFA	FOS	FOXO3	AREG	EGFR	PTK2	EREG	CREB1	CCND1	AKT3	BCL2	HBEGF	MAPK3
Interleukin-6 Family Signaling R-HSA-6783589	15	Reactome Pathway	EnrichR	0.0334054	IL11	CTF1	IL11RA	STAT1	STAT3	LIF	LIFR	PTPN11	CBL	OSMR	SOCS3	IL6	CLCF1	IL6ST	IL6R
RUNX2 Regulates Osteoblast Differentiation R-HSA-8940973	15	Reactome Pathway	EnrichR	0.0334054	RB1	YAP1	WWTR1	HDAC3	YES1	CBFB	SRC	SATB2	AREG	GLI3	RUNX2	COL1A1	MAF	ABL1	MAPK3
Sema4D In Semaphorin Signaling R-HSA-400685	15	Reactome Pathway	EnrichR	0.0334054	ROCK1	SEMA4D	RNMT	ROCK2	LIMK2	LIMK1	RHOC	MYL12B	RHOB	RND1	MYL6	RRAS	ERBB2	MYH9	MYH10
NOTCH3 Activation And Transmission Of Signal To Nucleus R-HSA-9013507	15	Reactome Pathway	EnrichR	0.0464716	JAG2	NOTCH3	JAG1	PSEN2	PSEN1	EGFR	MIB1	DLL4	NEURL1B	NCSTN	APH1B	UBC	NEURL1	TACC3	RPS27A
Activated TAK1 Mediates P38 MAPK Activation R-HSA-450302	14	Reactome Pathway	EnrichR	0.00712477	MAP2K3	RIPK2	MAPK14	IRAK1	MAPKAPK3	IRAK2	TRAF6	MAPKAPK2	UBE2N	TAB3	TAB2	TAB1	MAP3K7	MAP2K6
Negative Regulation Of MET Activity R-HSA-6807004	14	Reactome Pathway	EnrichR	0.0221245	PTPN1	RNMT	SH3KBP1	PTPRJ	STAM	CBL	HGS	UBC	LRIG1	RPS27A	EPS15	STAM2	PTPN2	SH3GL1
NOTCH2 Activation And Transmission Of Signal To Nucleus R-HSA-2979096	14	Reactome Pathway	EnrichR	0.0221245	JAG2	NOTCH2	JAG1	PSEN2	PSEN1	MIB1	DLL4	NEURL1B	NCSTN	APH1B	NEURL1	UBC	CNTN1	RPS27A
Laminin Interactions R-HSA-3000157	14	Reactome Pathway	EnrichR	0.0347121	ITGB1	COL18A1	LAMA5	LAMB3	ITGA3	ITGB4	LAMA1	ITGA2	LAMB1	LAMC2	NID1	HSPG2	ITGA6	ITGAV
Response Of EIF2AK1 (HRI) To Heme Deficiency R-HSA-9648895	13	Reactome Pathway	EnrichR	0.00106759	PPP1R15A	CEBPB	EIF2AK1	CEBPG	ASNS	EIF2S2	EIF2S1	DDIT3	GRB10	TRIB3	CHAC1	ATF3	ATF4
Beta-catenin Phosphorylation Cascade R-HSA-196299	13	Reactome Pathway	EnrichR	0.00655208	AMER1	GSK3B	CSNK1A1	AXIN1	PPP2R5B	PPP2R5A	PPP2R5D	PPP2CA	PPP2CB	FRAT1	PROC	PPP2R1B	CTNNB1
Listeria Monocytogenes Entry Into Host Cells R-HSA-8876384	13	Reactome Pathway	EnrichR	0.0221847	RNMT	SH3KBP1	SRC	STAM	CBL	HGS	UBC	CTNNB1	RPS27A	CBLL1	EPS15	STAM2	SH3GL1
Sema4D Induced Cell Migration And Growth-Cone Collapse R-HSA-416572	13	Reactome Pathway	EnrichR	0.034792	ROCK1	SEMA4D	ROCK2	LIMK2	LIMK1	RHOC	MYL12B	RHOB	RND1	MYL6	ERBB2	MYH9	MYH10
Syndecan Interactions R-HSA-3000170	13	Reactome Pathway	EnrichR	0.034792	ITGB1	TGFB1	ITGB5	SDC4	ITGB4	ACTN1	ITGA2	TRAPPC4	SDC3	THBS1	SDC1	ITGA6	ITGAV
CTNNB1 S33 Mutants Not Phosphorylated R-HSA-5358747	12	Reactome Pathway	EnrichR	0.0059183	AMER1	PPP2CA	GSK3B	PPP2CB	PROC	PPP2R1B	CSNK1A1	AXIN1	PPP2R5B	PPP2R5A	CTNNB1	PPP2R5D
FOXO-mediated Transcription Of Cell Cycle Genes R-HSA-9617828	12	Reactome Pathway	EnrichR	0.0221245	SMAD2	CDKN1A	SMAD4	BTG1	CDKN1B	SMAD3	GADD45A	CCNG2	FOXO4	FOXO3	KLF4	FOXO1
JNK (c-Jun Kinases) Phosphorylation And Activation Mediated By Activated Human TAK1 R-HSA-450321	12	Reactome Pathway	EnrichR	0.034792	MAP2K4	MAPK8	IRAK1	RIPK2	IRAK2	TRAF6	UBE2N	TAB3	TAB2	TAB1	MAP2K7	MAP3K7
TP53 Regulates Transcription Of Genes Involved In G2 Cell Cycle Arrest R-HSA-6804114	12	Reactome Pathway	EnrichR	0.034792	CCNB1	PCNA	RBL1	TFDP2	GADD45A	PRMT1	CDK1	EP300	E2F4	CDC25C	TP53	AURKA
Chk1/Chk2(Cds1) Mediated Inactivation Of Cyclin B:Cdk1 Complex R-HSA-75035	11	Reactome Pathway	EnrichR	0.00462913	YWHAE	CCNB1	WEE1	YWHAQ	YWHAB	CHEK1	CDK1	CDC25C	YWHAZ	YWHAG	YWHAH
APC Truncation Mutants Have Impaired AXIN Binding R-HSA-5467337	11	Reactome Pathway	EnrichR	0.0106265	AMER1	PPP2CA	GSK3B	PPP2CB	PROC	PPP2R1B	CSNK1A1	AXIN1	PPP2R5B	PPP2R5A	PPP2R5D
Activation Of BAD And Translocation To Mitochondria R-HSA-111447	11	Reactome Pathway	EnrichR	0.0217219	YWHAE	PPP3R1	PPP3CC	YWHAQ	YWHAB	AKT3	BCL2	BID	YWHAZ	YWHAG	YWHAH
Cell-extracellular Matrix Interactions R-HSA-446353	11	Reactome Pathway	EnrichR	0.034792	ITGB1	VASP	FBLIM1	ACTN1	PXDN	TESK1	ILK	FLNA	PARVA	FERMT2	LIMS1
CRMPs In Sema3A Signaling R-HSA-399956	11	Reactome Pathway	EnrichR	0.034792	GSK3B	NRP1	CDK5	SEMA3A	DPYSL2	DPYSL3	PLXNA2	PLXNA1	FYN	PLXNA4	CDK5R1
FOXO-mediated Transcription Of Cell Death Genes R-HSA-9614657	11	Reactome Pathway	EnrichR	0.034792	CREBBP	STK11	BCL2L11	NFYA	CITED2	DDIT3	EP300	FOXO4	FOXO3	FOXO1	BBC3
MAP3K8 (TPL2)-dependent MAPK1/3 Activation R-HSA-5684264	11	Reactome Pathway	EnrichR	0.034792	MAP2K4	MAP2K1	CHUK	FBXW11	TNIP2	UBC	CUL1	MAP3K8	BTRC	RPS27A	NFKB1
p75NTR Signals Via NF-kB R-HSA-193639	11	Reactome Pathway	EnrichR	0.034792	NFKBIA	PRKCI	IRAK1	RIPK2	TRAF6	UBC	RPS27A	SQSTM1	NFKB1	RELA	MYD88
Regulation Of KIT Signaling R-HSA-1433559	11	Reactome Pathway	EnrichR	0.034792	LYN	KITLG	YES1	SOCS1	SRC	LCK	FYN	PTPN6	CBL	SOCS6	SH2B3
TGF-beta Receptor Signaling In EMT (Epithelial To Mesenchymal Transition) R-HSA-2173791	11	Reactome Pathway	EnrichR	0.034792	FKBP1A	TGFB1	PARD6A	SMURF1	PARD3	UBC	ARHGEF18	CGN	RPS27A	TGFBR1	TGFBR2
Golgi Cisternae Pericentriolar Stack Reorganization R-HSA-162658	10	Reactome Pathway	EnrichR	0.034792	RAB2A	GOLGA2	RAB1A	CCNB2	CCNB1	PLK1	USO1	CDK1	BLZF1	MAPK3
Regulation Of IFNG Signaling R-HSA-877312	10	Reactome Pathway	EnrichR	0.034792	PTPN1	SOCS3	SOCS1	IFNGR1	STAT1	IFNGR2	PTPN11	PTPN6	PTPN2	PIAS1
SEMA3A-Plexin Repulsion Signaling By Inhibiting Integrin Adhesion R-HSA-399955	10	Reactome Pathway	EnrichR	0.034792	NRP1	RRAS	SEMA3A	PLXNA2	PLXNA1	FYN	PIP5K1C	TLN1	PLXNA4	RND1
ALK Mutants Bind TKIs R-HSA-9700645	10	Reactome Pathway	EnrichR	0.00884454	EML4	NPM1	PPM1B	HIP1	BCL11A	CLTC	EIF2AK3	FN1	BIRC6	STRN
p38MAPK Events R-HSA-171007	10	Reactome Pathway	EnrichR	0.00884454	NRAS	RALA	RALB	MAPKAPK3	SRC	MAPKAPK2	MAPK14	RALGDS	MAPK12	MAPK13
PECAM1 Interactions R-HSA-210990	10	Reactome Pathway	EnrichR	0.00884454	LYN	YES1	LCK	SRC	INPP5D	FYN	ITGAV	PTPN11	PTPN6	PLCG1
Regulation Of FOXO Transcriptional Activity By Acetylation R-HSA-9617629	9	Reactome Pathway	EnrichR	0.00655208	CREBBP	EP300	TXNIP	FOXO4	FOXO3	SIRT1	FOXO1	SIRT3	TXN2
TICAM1,TRAF6-dependent Induction Of TAK1 Complex R-HSA-9014325	9	Reactome Pathway	EnrichR	0.0169284	TRAF6	UBC	TAB3	TAB2	TAB1	RPS27A	TICAM1	MAP3K7	TLR3
Uptake And Function Of Anthrax Toxins R-HSA-5210891	9	Reactome Pathway	EnrichR	0.0169284	MAP2K3	MAP2K4	MAP2K1	PDCD6IP	FURIN	ANTXR2	MAP2K7	ANTXR1	MAP2K6
Maturation Of Nucleoprotein R-HSA-9683610	9	Reactome Pathway	EnrichR	0.034792	PARP10	GSK3B	GSK3A	PARP4	PARP16	HOXC13	PARP14	PARP9	PARP8
Regulation Of Localization Of FOXO Transcription Factors R-HSA-9614399	9	Reactome Pathway	EnrichR	0.034792	YWHAQ	YWHAB	AKT3	FOXO6	FOXO4	FOXO3	YWHAZ	FOXO1	YWHAG
BH3-only Proteins Associate With And Inactivate Anti-Apoptotic BCL-2 Members R-HSA-111453	8	Reactome Pathway	EnrichR	0.0131051	BCL2L11	STAT3	BCL2	PMAIP1	BMF	BID	BBC3	BCL2L1
Folding Of Actin By CCT/TriC R-HSA-390450	8	Reactome Pathway	EnrichR	0.0332686	CCT3	CCT6A	CCT2	TCP1	CCT8	CCT7	CCT5	CCT4
IRAK2 Mediated Activation Of TAK1 Complex R-HSA-937042	8	Reactome Pathway	EnrichR	0.0332686	IRAK2	TRAF6	UBC	TAB3	TAB2	TAB1	RPS27A	MAP3K7
RUNX3 Regulates p14-ARF R-HSA-8951936	8	Reactome Pathway	EnrichR	0.0332686	BRD2	NRAS	TGFB1	CBFB	CCND1	CDKN2A	EP300	RUNX1
Signaling By TGF-beta Receptor Complex In Cancer R-HSA-3304351	7	Reactome Pathway	EnrichR	0.0262995	FKBP1A	SMAD2	SMAD4	SMAD3	TGFB1	TGFBR1	TGFBR2
CLEC7A/inflammasome Pathway R-HSA-5660668	6	Reactome Pathway	EnrichR	0.0167154	PYCARD	CASP8	IL1B	MALT1	NFKB1	RELA
RUNX1 Regulates Estrogen Receptor Mediated Transcription R-HSA-8931987	6	Reactome Pathway	EnrichR	0.0167154	CBFB	GPAM	AXIN1	ESR1	KCTD6	RUNX1
G2/M DNA Replication Checkpoint R-HSA-69478	5	Reactome Pathway	EnrichR	0.034792	CCNB2	CCNB1	WEE1	CDK1	PKMYT1
LRR FLII-interacting Protein 1 (LRRFIP1) Activates Type I IFN Production R-HSA-3134973	5	Reactome Pathway	EnrichR	0.034792	CREBBP	IRF3	CTNNB1	EP300	LRRFIP1
NR1H2 And NR1H3 Regulate Gene Expression To Limit Cholesterol Uptake R-HSA-9031525	5	Reactome Pathway	EnrichR	0.034792	RXRB	MYLIP	RXRA	NR1H2	NR1H3
TFAP2 (AP-2) Family Regulates Transcription Of Cell Cycle Factors R-HSA-8866911	5	Reactome Pathway	EnrichR	0.034792	TFAP2A	KDM5B	CDKN1A	TFAP2C	MYC
[truncated: 1,007 more columns]

## Sheet: CTPPIN ontology
Supplementary Table 5:- Gene Ontology and Reactome Pathway analysis of CTPPIN (Immunological response associated terms) in human.
Term	Count	Adjusted P-value	Ontology	Database	Genes
regulation of transcription by RNA polymerase II (GO:0006357)	23	0.00485888	GO biological Function	EnrichR	CBX7	CREBBP	HDAC2	CBX4	PARP1	HDAC1	PCGF3	RELA	COPS5	TFDP1	SIN3B	SUMO1	CDK4	KAT6A	ORC2	KAT8	EP300	PIN1	KAT7	EPC2	RPS27A	TP53	MCPH1
negative regulation of transcription, DNA-templated (GO:0045892)	21	3.04185e-07	GO biological Function	EnrichR	CBX7	CREBBP	HDAC2	CBX4	PARP1	RING1	HDAC1	ADIPOQ	PHC3	RELA	ING4	SIN3B	SUMO1	KAT6A	ORC2	KAT8	EP300	KAT7	RPS27A	TP53	MCPH1
regulation of transcription, DNA-templated (GO:0006355)	21	0.0217808	GO biological Function	EnrichR	CDT1	CREBBP	HDAC2	CBX4	RING1	HDAC1	ADIPOQ	PCGF3	PHC3	RELA	ING4	PPP2CA	TFDP1	SUMO1	KAT6A	SPIN1	KAT8	EP300	KAT7	EPC2	TP53
positive regulation of transcription, DNA-templated (GO:0045893)	16	0.00297826	GO biological Function	EnrichR	CREBBP	HDAC2	PARP1	HDAC1	RELA	COPS5	TFDP1	KAT6A	SPIN1	KAT8	EP300	PIN1	KAT7	RPS27A	TP53	ASF1A
protein modification by small protein removal (GO:0070646)	15	7.00971e-10	GO biological Function	EnrichR	USP7	TOR1A	GPS1	COPS7B	BRCC3	COPS4	CCNA2	COPS3	COPS6	COPS5	COPS2	EP300	COPS8	RPS27A	TP53
nucleotide-excision repair (GO:0006289)	14	2.77655e-14	GO biological Function	EnrichR	USP7	PARP1	GPS1	COPS7B	COPS4	COPS3	COPS6	COPS5	COPS2	EP300	COPS8	RPS27A	TP53	POLE
DNA metabolic process (GO:0006259)	14	8.15698e-09	GO biological Function	EnrichR	CDT1	USP7	DNMT1	PARP1	SUMO1	ORC3	ORC2	MCM3	MCM4	MCM6	RPS27A	POLE	ASF1A	MCM2
negative regulation of nucleic acid-templated transcription (GO:1903507)	14	3.01963e-06	GO biological Function	EnrichR	HDAC2	CBX4	RING1	HDAC1	ADIPOQ	PHC3	RELA	ING4	SUMO1	KAT6A	COPS2	KAT8	KAT7	TP53
negative regulation of transcription by RNA polymerase II (GO:0000122)	14	0.000127669	GO biological Function	EnrichR	CBX7	CREBBP	HDAC2	CBX4	PARP1	HDAC1	RELA	SIN3B	SUMO1	ORC2	EP300	RPS27A	TP53	MCPH1
positive regulation of transcription by RNA polymerase II (GO:0045944)	14	0.00213453	GO biological Function	EnrichR	CREBBP	HDAC2	PARP1	HDAC1	RELA	COPS5	TFDP1	KAT6A	KAT8	EP300	PIN1	KAT7	RPS27A	TP53
cellular protein modification process (GO:0006464)	14	0.00574568	GO biological Function	EnrichR	UBL4A	PARP1	GPS1	COPS7B	COPS4	PPP2CA	COPS3	COPS6	COPS5	SERP1	CDK4	COPS2	RBBP7	COPS8
chromosome organization (GO:0051276)	13	7.91307e-13	GO biological Function	EnrichR	CDT1	HDAC2	PARP1	HDAC1	GPS1	COPS7B	COPS4	COPS3	COPS6	COPS5	COPS2	COPS8	RPS27A
negative regulation of cellular macromolecule biosynthetic process (GO:2000113)	13	6.29427e-05	GO biological Function	EnrichR	HDAC2	CBX4	RING1	HDAC1	ADIPOQ	PHC3	RELA	ING4	SUMO1	KAT6A	KAT8	KAT7	TP53
protein insertion into ER membrane (GO:0045048)	12	9.71989e-17	GO biological Function	EnrichR	UBL4A	ALDH3A2	CYB5A	SERP1	VAPA	SEC61G	SGTA	STX5	SEC61B	UBE2J2	EMD	VAMP2
endoplasmic reticulum organization (GO:0007029)	12	2.78231e-13	GO biological Function	EnrichR	ALDH3A2	CYB5A	SERP1	VAPA	SEC61G	SGTA	TOR1AIP2	STX5	SEC61B	UBE2J2	EMD	VAMP2
protein localization to organelle (GO:0033365)	12	6.64713e-10	GO biological Function	EnrichR	ALDH3A2	CYB5A	TOR1A	SERP1	VAPA	SEC61G	SGTA	STX5	SEC61B	UBE2J2	EMD	VAMP2
protein insertion into membrane (GO:0051205)	11	1.71824e-15	GO biological Function	EnrichR	ALDH3A2	CYB5A	SERP1	VAPA	SEC61G	SGTA	STX5	SEC61B	UBE2J2	EMD	VAMP2
transcription-coupled nucleotide-excision repair (GO:0006283)	11	9.12849e-12	GO biological Function	EnrichR	COPS4	COPS3	USP7	COPS6	COPS5	GPS1	COPS2	EP300	COPS7B	RPS27A	COPS8
cellular macromolecule biosynthetic process (GO:0034645)	11	1.35283e-05	GO biological Function	EnrichR	ING4	COPS5	ORC3	ORC2	MCM3	MCM4	KAT7	MCM6	RPS27A	POLE	MCM2
proteasome-mediated ubiquitin-dependent protein catabolic process (GO:0043161)	11	1.59413e-05	GO biological Function	EnrichR	PTTG1	ANAPC7	ANAPC16	CDC27	SGTA	SEC61B	UBE2J2	RPS27A	ANAPC1	ANAPC10	ANAPC2
regulation of intracellular signal transduction (GO:1902531)	11	0.000194533	GO biological Function	EnrichR	USP7	HDAC2	MEAF6	RBBP4	HDAC1	KAT6A	EP300	PIN1	RBBP7	TP53	RELA
nucleotide-excision repair, DNA damage recognition (GO:0000715)	10	1.71824e-15	GO biological Function	EnrichR	COPS4	COPS3	COPS6	COPS5	PARP1	GPS1	COPS2	COPS7B	COPS8	RPS27A
protein-DNA complex assembly (GO:0065004)	10	1.37022e-07	GO biological Function	EnrichR	CDT1	PARP1	ORC3	ORC2	MCM3	MCM4	MCM6	RPS27A	ASF1A	MCM2
regulation of signal transduction by p53 class mediator (GO:1901796)	10	2.87006e-07	GO biological Function	EnrichR	USP7	HDAC2	MEAF6	RBBP4	HDAC1	KAT6A	EP300	PIN1	RBBP7	TP53
regulation of cell population proliferation (GO:0042127)	10	0.0302648	GO biological Function	EnrichR	ING4	HDAC2	KITLG	RBBP4	CDK4	HDAC1	DNAJA2	COPS8	TP53	RELA
protein deneddylation (GO:0000338)	9	1.3097e-17	GO biological Function	EnrichR	COPS4	COPS3	COPS6	COPS5	TOR1A	COPS2	GPS1	COPS7B	COPS8
DNA replication (GO:0006260)	9	1.81249e-07	GO biological Function	EnrichR	ING4	ORC3	ORC2	MCM3	MCM4	KAT7	MCM6	POLE	MCM2
DNA-dependent DNA replication (GO:0006261)	9	7.20336e-07	GO biological Function	EnrichR	CDT1	ORC3	ORC2	MCM3	MCM4	MCM6	RPS27A	POLE	MCM2
modification-dependent protein catabolic process (GO:0019941)	9	1.95442e-05	GO biological Function	EnrichR	COPS3	PTTG1	ANAPC7	ANAPC16	CDC27	RPS27A	ANAPC1	ANAPC10	ANAPC2
post-translational protein modification (GO:0043687)	9	0.000861818	GO biological Function	EnrichR	COPS4	COPS3	COPS6	COPS5	COPS2	GPS1	COPS7B	RBBP7	COPS8
regulation of cellular macromolecule biosynthetic process (GO:2000112)	9	0.00574568	GO biological Function	EnrichR	CCNA2	PPP2CA	CREBBP	ORC3	SPIN1	EP300	KAT7	TP53	RELA
positive regulation of nucleic acid-templated transcription (GO:1903508)	9	0.00960202	GO biological Function	EnrichR	CREBBP	HDAC2	HDAC1	KAT6A	SPIN1	KAT8	EP300	TP53	RELA
DNA replication initiation (GO:0006270)	8	1.1381e-09	GO biological Function	EnrichR	CDT1	ORC3	ORC2	MCM3	MCM4	MCM6	POLE	MCM2
pre-replicative complex assembly (GO:0036388)	8	6.79901e-08	GO biological Function	EnrichR	CDT1	ORC3	ORC2	MCM3	MCM4	MCM6	RPS27A	MCM2
histone acetylation (GO:0016573)	8	1.37022e-07	GO biological Function	EnrichR	ING4	CREBBP	MEAF6	KAT6A	HAT1	EP300	KAT8	KAT7
anaphase-promoting complex-dependent catabolic process (GO:0031145)	8	4.2106e-07	GO biological Function	EnrichR	PTTG1	ANAPC7	ANAPC16	CDC27	RPS27A	ANAPC1	ANAPC10	ANAPC2
histone modification (GO:0016570)	8	4.14239e-06	GO biological Function	EnrichR	CCNA2	CREBBP	HDAC2	SIN3B	HDAC1	KAT6A	KAT8	EP300
regulation of mitotic cell cycle phase transition (GO:1901990)	8	8.9255e-05	GO biological Function	EnrichR	ANAPC7	ANAPC16	DCTN2	CDC27	RPS27A	ANAPC1	ANAPC10	ANAPC2
mitotic cell cycle phase transition (GO:0044772)	8	0.000174133	GO biological Function	EnrichR	CCNA2	ANAPC7	NASP	DCTN2	CDK4	CDC27	POLE	ANAPC1
ubiquitin-dependent protein catabolic process (GO:0006511)	8	0.00479438	GO biological Function	EnrichR	COPS3	PTTG1	ANAPC7	ANAPC16	CDC27	ANAPC1	ANAPC10	ANAPC2
regulation of nucleic acid-templated transcription (GO:1903506)	8	0.0123918	GO biological Function	EnrichR	PPP2CA	CREBBP	COPS2	SPIN1	EP300	KAT7	TP53	RELA
regulation of exit from mitosis (GO:0007096)	7	6.06716e-08	GO biological Function	EnrichR	ANAPC16	ANAPC7	CDC27	RPS27A	ANAPC10	ANAPC1	ANAPC2
regulation of cell cycle phase transition (GO:1901987)	7	1.35283e-05	GO biological Function	EnrichR	ANAPC7	ANAPC16	CDC27	TP53	ANAPC1	ANAPC10	ANAPC2
regulation of mitotic cell cycle (GO:0007346)	7	0.000499473	GO biological Function	EnrichR	ANAPC7	ANAPC16	CDC27	PIN1	ANAPC1	ANAPC10	ANAPC2
membrane organization (GO:0061024)	7	0.00276582	GO biological Function	EnrichR	TOR1A	SERP1	VAPA	TOR1AIP2	RPS27A	EMD	VAMP2
protein deubiquitination (GO:0016579)	7	0.0047184	GO biological Function	EnrichR	CCNA2	USP7	COPS5	EP300	BRCC3	RPS27A	TP53
DNA repair (GO:0006281)	7	0.00745076	GO biological Function	EnrichR	SUMO1	PARP1	BRCC3	RPS27A	TP53	POLE	ASF1A
protein polyubiquitination (GO:0000209)	7	0.0094598	GO biological Function	EnrichR	ANAPC7	CDC27	UBE2J2	RPS27A	ANAPC1	ANAPC10	ANAPC2
negative regulation of programmed cell death (GO:0043069)	7	0.0217294	GO biological Function	EnrichR	HDAC2	COPS5	CBX4	HDAC1	RPS27A	TP53	RELA
protein modification by small protein conjugation (GO:0032446)	7	0.0284227	GO biological Function	EnrichR	USP7	ANAPC7	ANAPC16	SUMO1	CDC27	UBE2J2	RPS27A
histone H4 acetylation (GO:0043967)	6	4.83427e-06	GO biological Function	EnrichR	ING4	MEAF6	HAT1	EP300	KAT8	KAT7
protein-containing complex assembly (GO:0065003)	6	0.0173985	GO biological Function	EnrichR	CREBBP	HDAC1	EP300	STX5	TP53	VAMP2
pre-replicative complex assembly involved in nuclear cell cycle DNA replication (GO:0006267)	5	1.22323e-08	GO biological Function	EnrichR	ORC3	MCM3	MCM4	MCM6	MCM2
nuclear DNA replication (GO:0033260)	5	8.10386e-08	GO biological Function	EnrichR	ORC3	MCM3	MCM4	MCM6	MCM2
internal peptidyl-lysine acetylation (GO:0018393)	5	8.60203e-06	GO biological Function	EnrichR	CREBBP	KAT6A	EP300	KAT8	KAT7
protein K11-linked ubiquitination (GO:0070979)	5	9.70639e-06	GO biological Function	EnrichR	ANAPC7	CDC27	ANAPC10	ANAPC1	ANAPC2
protein acetylation (GO:0006473)	5	1.29687e-05	GO biological Function	EnrichR	ING4	CREBBP	KAT6A	HAT1	EP300
negative regulation of G0 to G1 transition (GO:0070317)	5	3.01756e-05	GO biological Function	EnrichR	TFDP1	RBBP4	RING1	RBBP7	PHC3
DNA replication-independent nucleosome assembly (GO:0006336)	5	3.36762e-05	GO biological Function	EnrichR	RBBP4	NASP	HAT1	RBBP7	ASF1A
regulation of G0 to G1 transition (GO:0070316)	5	4.25023e-05	GO biological Function	EnrichR	TFDP1	RBBP4	RING1	RBBP7	PHC3
DNA duplex unwinding (GO:0032508)	5	0.00010636	GO biological Function	EnrichR	PARP1	MCM4	MCM6	RPS27A	MCM2
regulation of DNA replication (GO:0006275)	5	0.000123748	GO biological Function	EnrichR	CCNA2	PPP2CA	CDT1	ORC3	KAT7
negative regulation of cell cycle process (GO:0010948)	5	0.000285082	GO biological Function	EnrichR	TFDP1	RING1	RBBP4	RBBP7	PHC3
regulation of gene expression, epigenetic (GO:0040029)	5	0.000861818	GO biological Function	EnrichR	DNMT1	RBBP4	EP300	RBBP7	SF3B1
G1/S transition of mitotic cell cycle (GO:0000082)	5	0.000984625	GO biological Function	EnrichR	CDT1	TFDP1	NASP	CDK4	POLE
double-strand break repair via homologous recombination (GO:0000724)	5	0.00177021	GO biological Function	EnrichR	PARP1	MCM3	MCM4	MCM6	MCM2
response to UV (GO:0009411)	5	0.001923	GO biological Function	EnrichR	CREBBP	PARP1	EP300	TP53	RELA
positive regulation of intracellular protein transport (GO:0090316)	5	0.00873855	GO biological Function	EnrichR	TFDP1	UBE2J2	TP53	EMD	VAMP2
apoptotic process (GO:0006915)	5	0.0363935	GO biological Function	EnrichR	ING4	PPP2CA	PARP1	EP300	MCM2
positive regulation of DNA-binding transcription factor activity (GO:0051091)	5	0.0433923	GO biological Function	EnrichR	COPS5	TFDP1	EP300	RPS27A	RELA
DNA replication-dependent nucleosome assembly (GO:0006335)	4	4.43397e-06	GO biological Function	EnrichR	NASP	RBBP4	HAT1	ASF1A
DNA replication-dependent nucleosome organization (GO:0034723)	4	4.43397e-06	GO biological Function	EnrichR	NASP	RBBP4	HAT1	ASF1A
mitotic DNA replication (GO:1902969)	4	4.43397e-06	GO biological Function	EnrichR	MCM3	MCM4	MCM6	MCM2
double-strand break repair via break-induced replication (GO:0000727)	4	9.36861e-06	GO biological Function	EnrichR	MCM3	MCM4	MCM6	MCM2
DNA replication-independent nucleosome organization (GO:0034724)	4	1.26641e-05	GO biological Function	EnrichR	NASP	RBBP4	HAT1	ASF1A
histone H4-K5 acetylation (GO:0043981)	4	1.97949e-05	GO biological Function	EnrichR	ING4	MEAF6	KAT8	KAT7
histone H4-K8 acetylation (GO:0043982)	4	1.97949e-05	GO biological Function	EnrichR	ING4	MEAF6	KAT8	KAT7
regulation of mitotic sister chromatid separation (GO:0010965)	4	2.56519e-05	GO biological Function	EnrichR	ANAPC7	PTTG1	CDC27	ANAPC1
histone H4-K16 acetylation (GO:0043984)	4	4.921e-05	GO biological Function	EnrichR	ING4	MEAF6	KAT8	KAT7
DNA packaging (GO:0006323)	4	0.000110309	GO biological Function	EnrichR	RBBP4	KAT6A	HAT1	TP53
protein acylation (GO:0043543)	4	0.000680578	GO biological Function	EnrichR	ING4	CREBBP	KAT6A	EP300
ATP-dependent chromatin remodeling (GO:0043044)	4	0.000861818	GO biological Function	EnrichR	HDAC2	RBBP4	NASP	HDAC1
histone H3 acetylation (GO:0043966)	4	0.000861818	GO biological Function	EnrichR	ING4	MEAF6	KAT6A	KAT7
nucleosome assembly (GO:0006334)	4	0.00271531	GO biological Function	EnrichR	RBBP4	NASP	HAT1	ASF1A
positive regulation of mitotic cell cycle phase transition (GO:1901992)	4	0.00271531	GO biological Function	EnrichR	TFDP1	ANAPC7	CDK4	CDC27
cell cycle G1/S phase transition (GO:0044843)	4	0.00360055	GO biological Function	EnrichR	CCNA2	NASP	CDK4	POLE
cellular response to light stimulus (GO:0071482)	4	0.00490689	GO biological Function	EnrichR	CREBBP	PARP1	EP300	TP53
DNA damage response, signal transduction by p53 class mediator (GO:0030330)	4	0.00571036	GO biological Function	EnrichR	ING4	TFDP1	EP300	TP53
cellular response to UV (GO:0034644)	4	0.00626965	GO biological Function	EnrichR	CREBBP	PARP1	EP300	TP53
regulation of organelle organization (GO:0033043)	4	0.00717245	GO biological Function	EnrichR	CDT1	EP300	STX5	F11R
ERAD pathway (GO:0036503)	4	0.0091883	GO biological Function	EnrichR	TOR1A	SGTA	SEC61B	UBE2J2
regulation of transcription from RNA polymerase II promoter in response to stress (GO:0043618)	4	0.0091883	GO biological Function	EnrichR	CREBBP	EP300	RPS27A	TP53
regulation of type I interferon production (GO:0032479)	4	0.00973033	GO biological Function	EnrichR	CREBBP	EP300	PIN1	RELA
hemopoiesis (GO:0030097)	4	0.0116095	GO biological Function	EnrichR	KITLG	KAT6A	KAT8	TP53
regulation of transforming growth factor beta receptor signaling pathway (GO:0017015)	4	0.0132799	GO biological Function	EnrichR	CREBBP	EP300	PIN1	RPS27A
cellular response to peptide hormone stimulus (GO:0071375)	4	0.0159588	GO biological Function	EnrichR	PARP1	ADIPOQ	VAMP2	RELA
positive regulation of protein-containing complex assembly (GO:0031334)	4	0.0216973	GO biological Function	EnrichR	CDT1	SUMO1	PARP1	TP53
negative regulation of growth (GO:0045926)	4	0.0251189	GO biological Function	EnrichR	ING4	PPP2CA	RBBP7	TP53
cellular response to insulin stimulus (GO:0032869)	4	0.0270433	GO biological Function	EnrichR	PARP1	ADIPOQ	ATP6V1C1	VAMP2
cellular response to hypoxia (GO:0071456)	4	0.0278935	GO biological Function	EnrichR	CREBBP	EP300	RPS27A	TP53
histone H4-K12 acetylation (GO:0043983)	3	4.98568e-05	GO biological Function	EnrichR	ING4	MEAF6	KAT7
metaphase/anaphase transition of cell cycle (GO:0044784)	3	4.98568e-05	GO biological Function	EnrichR	ANAPC7	CDC27	ANAPC1
metaphase/anaphase transition of mitotic cell cycle (GO:0007091)	3	4.98568e-05	GO biological Function	EnrichR	ANAPC7	CDC27	ANAPC1
mitotic DNA replication initiation (GO:1902975)	3	4.98568e-05	GO biological Function	EnrichR	MCM3	MCM4	MCM2
nuclear cell cycle DNA replication initiation (GO:1902315)	3	4.98568e-05	GO biological Function	EnrichR	MCM3	MCM4	MCM2
internal protein amino acid acetylation (GO:0006475)	3	0.000123748	GO biological Function	EnrichR	HAT1	EP300	KAT7
peptidyl-lysine acetylation (GO:0018394)	3	0.000245721	GO biological Function	EnrichR	CREBBP	EP300	KAT7
posttranslational protein targeting to endoplasmic reticulum membrane (GO:0006620)	3	0.00043283	GO biological Function	EnrichR	SEC61G	SGTA	SEC61B
DNA unwinding involved in DNA replication (GO:0006268)	3	0.000975836	GO biological Function	EnrichR	MCM4	MCM6	MCM2
DNA strand elongation involved in DNA replication (GO:0006271)	3	0.00135292	GO biological Function	EnrichR	MCM3	MCM4	POLE
embryonic digit morphogenesis (GO:0042733)	3	0.00135292	GO biological Function	EnrichR	CREBBP	HDAC2	HDAC1
beta-catenin-TCF complex assembly (GO:1904837)	3	0.00485888	GO biological Function	EnrichR	CREBBP	HDAC1	EP300
regulation of gluconeogenesis (GO:0006111)	3	0.00485888	GO biological Function	EnrichR	USP7	ADIPOQ	EP300
CENP-A containing chromatin organization (GO:0061641)	3	0.00510135	GO biological Function	EnrichR	RBBP4	NASP	RBBP7
CENP-A containing nucleosome assembly (GO:0034080)	3	0.00510135	GO biological Function	EnrichR	RBBP4	NASP	RBBP7
negative regulation of gene expression, epigenetic (GO:0045814)	3	0.00510135	GO biological Function	EnrichR	DNMT1	RBBP4	RBBP7
chromatin remodeling at centromere (GO:0031055)	3	0.00574568	GO biological Function	EnrichR	RBBP4	NASP	RBBP7
modulation by host of symbiont process (GO:0051851)	3	0.00574568	GO biological Function	EnrichR	SAP30BP	HDAC1	EP300
embryonic limb morphogenesis (GO:0030326)	3	0.00783354	GO biological Function	EnrichR	HDAC2	CREBBP	HDAC1
centromere complex assembly (GO:0034508)	3	0.00841178	GO biological Function	EnrichR	RBBP4	NASP	RBBP7
histone exchange (GO:0043486)	3	0.0089268	GO biological Function	EnrichR	RBBP4	NASP	RBBP7
protein deacetylation (GO:0006476)	3	0.0132555	GO biological Function	EnrichR	HDAC2	SIN3B	HDAC1
regulation of cellular protein localization (GO:1903827)	3	0.0132799	GO biological Function	EnrichR	TOR1A	PARP1	PIN1
regulation of fibroblast proliferation (GO:0048145)	3	0.0132799	GO biological Function	EnrichR	CDK4	EMD	TP53
histone deacetylation (GO:0016575)	3	0.0138456	GO biological Function	EnrichR	HDAC2	SIN3B	HDAC1
mitotic nuclear membrane organization (GO:0101024)	3	0.0169903	GO biological Function	EnrichR	PPP2CA	SUMO1	EMD
mitotic nuclear membrane reassembly (GO:0007084)	3	0.0169903	GO biological Function	EnrichR	PPP2CA	SUMO1	EMD
nuclear membrane reassembly (GO:0031468)	3	0.0195184	GO biological Function	EnrichR	PPP2CA	SUMO1	EMD
DNA damage response, signal transduction by p53 class mediator resulting in cell cycle arrest (GO:0006977)	3	0.0212355	GO biological Function	EnrichR	TFDP1	EP300	TP53
positive regulation of establishment of protein localization to mitochondrion (GO:1903749)	3	0.0212355	GO biological Function	EnrichR	TFDP1	UBE2J2	TP53
positive regulation of gene expression, epigenetic (GO:0045815)	3	0.0216973	GO biological Function	EnrichR	EP300	SF3B1	ASF1A
regulation of DNA-templated transcription, initiation (GO:2000142)	3	0.0249963	GO biological Function	EnrichR	CDK4	TP53	RELA
regulation of transcription initiation from RNA polymerase II promoter (GO:0060260)	3	0.0270433	GO biological Function	EnrichR	CDK4	TP53	RELA
mitotic G1 DNA damage checkpoint signaling (GO:0031571)	3	0.0278935	GO biological Function	EnrichR	TFDP1	EP300	TP53
regulation of myeloid cell differentiation (GO:0045637)	3	0.0308817	GO biological Function	EnrichR	CREBBP	HDAC1	EP300
myeloid leukocyte differentiation (GO:0002573)	3	0.0336008	GO biological Function	EnrichR	PARP1	CDK4	EP300
chromatin assembly (GO:0031497)	3	0.0358782	GO biological Function	EnrichR	RBBP4	TP53	ASF1A
ubiquitin-dependent ERAD pathway (GO:0030433)	3	0.0358782	GO biological Function	EnrichR	SGTA	SEC61B	UBE2J2
regulation of transcription from RNA polymerase II promoter in response to hypoxia (GO:0061418)	3	0.0377326	GO biological Function	EnrichR	CREBBP	EP300	RPS27A
positive regulation of type I interferon production (GO:0032481)	3	0.0397319	GO biological Function	EnrichR	CREBBP	EP300	RELA
protein modification process (GO:0036211)	3	0.0404923	GO biological Function	EnrichR	UBL4A	SERP1	PARP1
epidermis development (GO:0008544)	3	0.0457689	GO biological Function	EnrichR	ALDH3A2	HDAC2	HDAC1
response to insulin (GO:0032868)	3	0.0470322	GO biological Function	EnrichR	PARP1	ADIPOQ	VAMP2
maintenance of DNA methylation (GO:0010216)	2	0.00469087	GO biological Function	EnrichR	DNMT1	USP7
regulation of DNA-dependent DNA replication initiation (GO:0030174)	2	0.00469087	GO biological Function	EnrichR	CDT1	KAT7
histone H3-K14 acetylation (GO:0044154)	2	0.00571036	GO biological Function	EnrichR	MEAF6	KAT7
posttranslational protein targeting to membrane, translocation (GO:0031204)	2	0.00571036	GO biological Function	EnrichR	SEC61G	SEC61B
DNA damage response, signal transduction by p53 class mediator resulting in transcription of p21 class mediator (GO:0006978)	2	0.0101709	GO biological Function	EnrichR	ING4	TP53
histone H4 deacetylation (GO:0070933)	2	0.0101709	GO biological Function	EnrichR	HDAC2	HDAC1
DNA damage response, signal transduction resulting in transcription (GO:0042772)	2	0.0121736	GO biological Function	EnrichR	ING4	TP53
chromatin assembly or disassembly (GO:0006333)	2	0.0132799	GO biological Function	EnrichR	RBBP4	TP53
early endosome to Golgi transport (GO:0034498)	2	0.0132799	GO biological Function	EnrichR	SNX1	STX5
positive regulation of metaphase/anaphase transition of cell cycle (GO:1902101)	2	0.0132799	GO biological Function	EnrichR	ANAPC7	CDC27
positive regulation of mitotic metaphase/anaphase transition (GO:0045842)	2	0.0132799	GO biological Function	EnrichR	ANAPC7	CDC27
positive regulation of mitotic sister chromatid separation (GO:1901970)	2	0.0132799	GO biological Function	EnrichR	ANAPC7	CDC27
regulation of DNA-dependent DNA replication (GO:0090329)	2	0.0132799	GO biological Function	EnrichR	CDT1	KAT7
negative regulation of gluconeogenesis (GO:0045721)	2	0.0153975	GO biological Function	EnrichR	ADIPOQ	EP300
histone H3 deacetylation (GO:0070932)	2	0.0195184	GO biological Function	EnrichR	HDAC2	HDAC1
positive regulation of protein export from nucleus (GO:0046827)	2	0.0195184	GO biological Function	EnrichR	EMD	TP53
N-terminal protein amino acid acetylation (GO:0006474)	2	0.0215904	GO biological Function	EnrichR	CREBBP	EP300
odontogenesis of dentin-containing tooth (GO:0042475)	2	0.0215904	GO biological Function	EnrichR	HDAC2	HDAC1
positive regulation of transcription of Notch receptor target (GO:0007221)	2	0.023054	GO biological Function	EnrichR	CREBBP	EP300
histone H2A monoubiquitination (GO:0035518)	2	0.023054	GO biological Function	EnrichR	RING1	PCGF3
positive regulation of DNA replication (GO:0045740)	2	0.023054	GO biological Function	EnrichR	CDT1	KAT7
tail-anchored membrane protein insertion into ER membrane (GO:0071816)	2	0.023054	GO biological Function	EnrichR	UBL4A	SGTA
DNA conformation change (GO:0071103)	2	0.0249963	GO biological Function	EnrichR	KAT6A	HAT1
DNA strand elongation (GO:0022616)	2	0.0249963	GO biological Function	EnrichR	MCM3	MCM4
negative regulation of fibroblast proliferation (GO:0048147)	2	0.0249963	GO biological Function	EnrichR	EMD	TP53
regulation of delayed rectifier potassium channel activity (GO:1902259)	2	0.0249963	GO biological Function	EnrichR	SUMO1	VAMP2
histone deubiquitination (GO:0016578)	2	0.0270433	GO biological Function	EnrichR	USP7	BRCC3
nuclear membrane organization (GO:0071763)	2	0.0270433	GO biological Function	EnrichR	TOR1A	EMD
granulocyte differentiation (GO:0030851)	2	0.0291072	GO biological Function	EnrichR	CDK4	EP300
intrinsic apoptotic signaling pathway in response to DNA damage by p53 class mediator (GO:0042771)	2	0.031096	GO biological Function	EnrichR	EP300	TP53
nuclear envelope organization (GO:0006998)	2	0.031096	GO biological Function	EnrichR	TOR1A	EMD
positive regulation of transcription from RNA polymerase II promoter involved in cellular response to chemical stimulus (GO:1901522)	2	0.031096	GO biological Function	EnrichR	EP300	RELA
negative regulation of small molecule metabolic process (GO:0062014)	2	0.0336008	GO biological Function	EnrichR	ADIPOQ	EP300
nucleotide-excision repair, DNA duplex unwinding (GO:0000717)	2	0.0336008	GO biological Function	EnrichR	PARP1	RPS27A
regulation of protein export from nucleus (GO:0046825)	2	0.0359171	GO biological Function	EnrichR	EMD	TP53
positive regulation of cellular response to transforming growth factor beta stimulus (GO:1903846)	2	0.0377326	GO biological Function	EnrichR	CREBBP	EP300
positive regulation of transforming growth factor beta receptor signaling pathway (GO:0030511)	2	0.0377326	GO biological Function	EnrichR	CREBBP	EP300
negative regulation of stress fiber assembly (GO:0051497)	2	0.0377326	GO biological Function	EnrichR	PPFIA1	F11R
nucleotide-excision repair, DNA gap filling (GO:0006297)	2	0.0377326	GO biological Function	EnrichR	RPS27A	POLE
negative regulation of cellular carbohydrate metabolic process (GO:0010677)	2	0.0402008	GO biological Function	EnrichR	ADIPOQ	EP300
response to hexose (GO:0009746)	2	0.0402008	GO biological Function	EnrichR	ADIPOQ	VAMP2
positive regulation of protein insertion into mitochondrial membrane involved in apoptotic signaling pathway (GO:1900740)	2	0.0420109	GO biological Function	EnrichR	TFDP1	TP53
regulation of protein insertion into mitochondrial membrane involved in apoptotic signaling pathway (GO:1900739)	2	0.0420109	GO biological Function	EnrichR	TFDP1	TP53
cellular response to drug (GO:0035690)	2	0.0420109	GO biological Function	EnrichR	ADIPOQ	TP53
global genome nucleotide-excision repair (GO:0070911)	2	0.0420109	GO biological Function	EnrichR	PARP1	RPS27A
regulation of mitotic metaphase/anaphase transition (GO:0030071)	2	0.0420109	GO biological Function	EnrichR	ANAPC7	CDC27
stress-activated protein kinase signaling cascade (GO:0031098)	2	0.0445085	GO biological Function	EnrichR	KAT7	RPS27A
negative regulation of actin filament bundle assembly (GO:0032232)	2	0.0445085	GO biological Function	EnrichR	PPFIA1	F11R
nucleotide-binding oligomerization domain containing signaling pathway (GO:0070423)	2	0.0470322	GO biological Function	EnrichR	RPS27A	RELA
Gene Expression (Transcription) R-HSA-74160	33	1.93138e-12	Raectome Pathway	EnrichR	DNMT1	HDAC2	ANAPC16	MEAF6	HDAC1	ANAPC10	RELA	PPP2CA	SIN3B	SUMO1	RBBP4	CDC27	EP300	RBBP7	RPS27A	SF3B1	UBL4A	SAP30BP	USP7	CREBBP	ANAPC7	CBX4	PARP1	RING1	PHC3	CCNA2	TFDP1	CDK4	KAT6A	COMMD3-BMI1	TP53	ANAPC1	ANAPC2
Metabolism Of Proteins R-HSA-392499	31	1.36003e-08	Raectome Pathway	EnrichR	DNMT1	HDAC2	DCTN2	HDAC1	GPS1	BRCC3	UBE2J2	RELA	SUMO1	SEC61G	EP300	STX5	SEC61B	RBBP7	RPS27A	USP7	CREBBP	CBX4	PARP1	RING1	PHC3	COPS4	CCNA2	COPS3	COPS6	COPS5	COPS2	COMMD3-BMI1	COPS8	TP53	VAMP2
Generic Transcription Pathway R-HSA-212436	30	2.46939e-12	Raectome Pathway	EnrichR	HDAC2	ANAPC16	MEAF6	HDAC1	ANAPC10	RELA	PPP2CA	SIN3B	SUMO1	RBBP4	CDC27	EP300	RBBP7	RPS27A	UBL4A	USP7	CREBBP	ANAPC7	CBX4	PARP1	RING1	PHC3	CCNA2	TFDP1	CDK4	KAT6A	COMMD3-BMI1	TP53	ANAPC1	ANAPC2
RNA Polymerase II Transcription R-HSA-73857	30	1.83287e-11	Raectome Pathway	EnrichR	HDAC2	ANAPC16	MEAF6	HDAC1	ANAPC10	RELA	PPP2CA	SIN3B	SUMO1	RBBP4	CDC27	EP300	RBBP7	RPS27A	UBL4A	USP7	CREBBP	ANAPC7	CBX4	PARP1	RING1	PHC3	CCNA2	TFDP1	CDK4	KAT6A	COMMD3-BMI1	TP53	ANAPC1	ANAPC2
Cell Cycle R-HSA-1640170	28	1.01903e-16	Raectome Pathway	EnrichR	ANAPC16	DCTN2	HDAC1	BRCC3	ANAPC10	PPP2CA	PTTG1	SUMO1	RBBP4	ORC3	CDC27	EP300	RBBP7	RPS27A	POLE	EMD	CDT1	ANAPC7	CCNA2	TFDP1	CDK4	MCM3	MCM4	MCM6	TP53	ANAPC1	ANAPC2	MCPH1
Post-translational Protein Modification R-HSA-597592	28	1.26447e-09	Raectome Pathway	EnrichR	DNMT1	HDAC2	DCTN2	HDAC1	GPS1	BRCC3	UBE2J2	RELA	SUMO1	EP300	STX5	RBBP7	RPS27A	USP7	CREBBP	CBX4	PARP1	RING1	PHC3	COPS4	CCNA2	COPS3	COPS6	COPS5	COPS2	COMMD3-BMI1	COPS8	TP53
Signal Transduction R-HSA-162582	28	0.000117167	Raectome Pathway	EnrichR	HDAC2	HDAC1	GPS1	F11R	RELA	PPP2CA	RBBP4	EP300	STX5	RBBP7	RPS27A	EMD	ATP6V1C1	USP7	CREBBP	CBX4	PARP1	RING1	PHC3	ALDH3A2	COPS4	KITLG	TFDP1	VAPA	CDK4	COPS2	COMMD3-BMI1	TP53
Cellular Responses To Stress R-HSA-2262752	27	9.73262e-15	Raectome Pathway	EnrichR	ANAPC16	DCTN2	ANAPC10	RELA	SERP1	SIN3B	RBBP4	CDC27	EP300	RBBP7	RPS27A	ATP6V1C1	UBL4A	CREBBP	ANAPC7	CBX4	RING1	PHC3	CCNA2	TFDP1	CDK4	DNAJA2	COMMD3-BMI1	TP53	ANAPC1	ASF1A	ANAPC2
Cellular Responses To Stimuli R-HSA-8953897	27	1.34514e-14	Raectome Pathway	EnrichR	ANAPC16	DCTN2	ANAPC10	RELA	SERP1	SIN3B	RBBP4	CDC27	EP300	RBBP7	RPS27A	ATP6V1C1	UBL4A	CREBBP	ANAPC7	CBX4	RING1	PHC3	CCNA2	TFDP1	CDK4	DNAJA2	COMMD3-BMI1	TP53	ANAPC1	ASF1A	ANAPC2
Cell Cycle, Mitotic R-HSA-69278	26	7.8636e-17	Raectome Pathway	EnrichR	ANAPC16	DCTN2	HDAC1	ANAPC10	PPP2CA	PTTG1	SUMO1	RBBP4	ORC3	CDC27	EP300	RPS27A	POLE	EMD	CDT1	ANAPC7	CCNA2	TFDP1	CDK4	MCM3	MCM4	MCM6	TP53	ANAPC1	ANAPC2	MCPH1
Disease R-HSA-1643685	23	7.70311e-05	Raectome Pathway	EnrichR	DNMT1	CREBBP	HDAC2	ANAPC7	ANAPC16	PARP1	HDAC1	ANAPC10	RELA	PPP2CA	KITLG	TFDP1	SUMO1	RBBP4	CDK4	CDC27	EP300	RBBP7	RPS27A	TP53	ANAPC1	VAMP2	ANAPC2
Cellular Senescence R-HSA-2559583	19	1.88875e-18	Raectome Pathway	EnrichR	ANAPC7	ANAPC16	CBX4	RING1	PHC3	ANAPC10	RELA	CCNA2	TFDP1	RBBP4	CDK4	CDC27	COMMD3-BMI1	RBBP7	RPS27A	TP53	ANAPC1	ASF1A	ANAPC2
Immune System R-HSA-168256	19	0.0105939	Raectome Pathway	EnrichR	CREBBP	ANAPC7	DCTN2	UBE2J2	ANAPC10	RELA	PPP2CA	SUMO1	VAPA	SEC61G	CDC27	EP300	SEC61B	RPS27A	TP53	ANAPC1	ATP6V1C1	VAMP2	ANAPC2
S Phase R-HSA-69242	17	4.59112e-16	Raectome Pathway	EnrichR	CDT1	ANAPC7	ANAPC16	ANAPC10	CCNA2	TFDP1	RBBP4	CDK4	ORC3	CDC27	MCM3	MCM4	MCM6	RPS27A	POLE	ANAPC1	ANAPC2
DNA Repair R-HSA-73894	16	7.1436e-11	Raectome Pathway	EnrichR	USP7	PARP1	GPS1	BRCC3	COPS4	CCNA2	COPS3	COPS6	COPS5	SUMO1	COPS2	EP300	COPS8	RPS27A	TP53	POLE
Cell Cycle Checkpoints R-HSA-69620	15	1.20574e-10	Raectome Pathway	EnrichR	ANAPC7	ANAPC16	BRCC3	ANAPC10	CCNA2	PPP2CA	ORC3	CDC27	MCM3	MCM4	MCM6	RPS27A	TP53	ANAPC1	ANAPC2
Transcriptional Regulation By TP53 R-HSA-3700989	15	3.30041e-09	Raectome Pathway	EnrichR	UBL4A	USP7	CREBBP	HDAC2	MEAF6	HDAC1	CCNA2	PPP2CA	TFDP1	RBBP4	KAT6A	EP300	RBBP7	RPS27A	TP53
Synthesis Of DNA R-HSA-69239	14	6.09253e-14	Raectome Pathway	EnrichR	CDT1	ANAPC7	ANAPC16	ANAPC10	CCNA2	ORC3	CDC27	MCM3	MCM4	MCM6	RPS27A	POLE	ANAPC1	ANAPC2
DNA Replication R-HSA-69306	14	1.93735e-12	Raectome Pathway	EnrichR	CDT1	ANAPC7	ANAPC16	ANAPC10	CCNA2	ORC3	CDC27	MCM3	MCM4	MCM6	RPS27A	POLE	ANAPC1	ANAPC2
Chromatin Modifying Enzymes R-HSA-3247509	14	2.53921e-10	Raectome Pathway	EnrichR	CREBBP	HDAC2	MEAF6	HDAC1	RELA	ING4	RBBP4	CDK4	KAT6A	HAT1	KAT8	EP300	KAT7	RBBP7
PIP3 Activates AKT Signaling R-HSA-1257604	14	1.0235e-09	Raectome Pathway	EnrichR	USP7	HDAC2	CBX4	RING1	HDAC1	PHC3	PPP2CA	KITLG	RBBP4	VAPA	COMMD3-BMI1	RBBP7	RPS27A	TP53
Intracellular Signaling By Second Messengers R-HSA-9006925	14	5.00095e-09	Raectome Pathway	EnrichR	USP7	HDAC2	CBX4	RING1	HDAC1	PHC3	PPP2CA	KITLG	RBBP4	VAPA	COMMD3-BMI1	RBBP7	RPS27A	TP53
Switching Of Origins To A Post-Replicative State R-HSA-69052	13	4.94024e-14	Raectome Pathway	EnrichR	CDT1	ANAPC7	ANAPC16	ANAPC10	CCNA2	ORC3	CDC27	MCM3	MCM4	MCM6	RPS27A	ANAPC1	ANAPC2
Nucleotide Excision Repair R-HSA-5696398	13	4.60773e-13	Raectome Pathway	EnrichR	USP7	PARP1	GPS1	COPS4	COPS3	COPS6	COPS5	SUMO1	COPS2	EP300	COPS8	RPS27A	POLE
DNA Replication Pre-Initiation R-HSA-69002	13	2.81691e-12	Raectome Pathway	EnrichR	CDT1	ANAPC7	ANAPC16	ANAPC10	ORC3	CDC27	MCM3	MCM4	MCM6	RPS27A	POLE	ANAPC1	ANAPC2
G1/S Transition R-HSA-69206	13	3.20073e-12	Raectome Pathway	EnrichR	CDT1	HDAC1	CCNA2	PPP2CA	TFDP1	RBBP4	CDK4	ORC3	MCM3	MCM4	MCM6	RPS27A	POLE
Mitotic G1 Phase And G1/S Transition R-HSA-453279	13	1.26816e-11	Raectome Pathway	EnrichR	CDT1	HDAC1	CCNA2	PPP2CA	TFDP1	RBBP4	CDK4	ORC3	MCM3	MCM4	MCM6	RPS27A	POLE
Protein Localization R-HSA-9609507	13	4.55651e-11	Raectome Pathway	EnrichR	UBL4A	CYB5A	SGTA	UBE2J2	ALDH3A2	SERP1	VAPA	SEC61G	STX5	SEC61B	RPS27A	EMD	VAMP2
SUMO E3 Ligases SUMOylate Target Proteins R-HSA-3108232	13	5.95876e-11	Raectome Pathway	EnrichR	DNMT1	CREBBP	HDAC2	CBX4	PARP1	RING1	HDAC1	PHC3	RELA	SUMO1	EP300	COMMD3-BMI1	TP53
SUMOylation R-HSA-2990846	13	8.6436e-11	Raectome Pathway	EnrichR	DNMT1	CREBBP	HDAC2	CBX4	PARP1	RING1	HDAC1	PHC3	RELA	SUMO1	EP300	COMMD3-BMI1	TP53
M Phase R-HSA-68886	13	4.80827e-07	Raectome Pathway	EnrichR	ANAPC7	ANAPC16	DCTN2	ANAPC10	PPP2CA	PTTG1	SUMO1	CDC27	RPS27A	EMD	ANAPC1	ANAPC2	MCPH1
Insertion Of Tail-Anchored Proteins Into Endoplasmic Reticulum Membrane R-HSA-9609523	12	4.66935e-20	Raectome Pathway	EnrichR	UBL4A	ALDH3A2	CYB5A	SERP1	VAPA	SEC61G	SGTA	STX5	SEC61B	UBE2J2	EMD	VAMP2
Assembly Of Pre-Replicative Complex R-HSA-68867	12	8.97765e-12	Raectome Pathway	EnrichR	CDT1	ANAPC7	ANAPC16	ORC3	CDC27	MCM3	MCM4	MCM6	RPS27A	ANAPC1	ANAPC10	ANAPC2
PTEN Regulation R-HSA-6807070	12	1.07313e-10	Raectome Pathway	EnrichR	USP7	HDAC2	CBX4	RING1	RBBP4	VAPA	HDAC1	COMMD3-BMI1	RBBP7	RPS27A	TP53	PHC3
Regulation Of TP53 Activity R-HSA-5633007	12	3.54427e-10	Raectome Pathway	EnrichR	CCNA2	PPP2CA	USP7	HDAC2	MEAF6	RBBP4	HDAC1	KAT6A	EP300	RBBP7	RPS27A	TP53
Membrane Trafficking R-HSA-199991	12	0.000267944	Raectome Pathway	EnrichR	COPS4	COPS3	COPS6	TOR1A	COPS5	DCTN2	COPS2	GPS1	STX5	COPS8	RPS27A	VAMP2
Vesicle-mediated Transport R-HSA-5653656	12	0.00045708	Raectome Pathway	EnrichR	COPS4	COPS3	COPS6	TOR1A	COPS5	DCTN2	COPS2	GPS1	STX5	COPS8	RPS27A	VAMP2
Adaptive Immune System R-HSA-1280218	12	0.00145821	Raectome Pathway	EnrichR	PPP2CA	ANAPC7	DCTN2	SEC61G	CDC27	SEC61B	UBE2J2	RPS27A	ANAPC1	ANAPC10	RELA	ANAPC2
Transcription-Coupled Nucleotide Excision Repair (TC-NER) R-HSA-6781827	11	5.14286e-12	Raectome Pathway	EnrichR	COPS4	COPS3	USP7	COPS6	COPS5	GPS1	COPS2	EP300	RPS27A	COPS8	POLE
Global Genome Nucleotide Excision Repair (GG-NER) R-HSA-5696399	11	8.97765e-12	Raectome Pathway	EnrichR	COPS4	COPS3	COPS6	COPS5	SUMO1	PARP1	GPS1	COPS2	RPS27A	COPS8	POLE
Mitotic Anaphase R-HSA-68882	11	2.15096e-07	Raectome Pathway	EnrichR	PPP2CA	PTTG1	ANAPC7	ANAPC16	SUMO1	CDC27	RPS27A	EMD	ANAPC1	ANAPC10	ANAPC2
Mitotic Metaphase And Anaphase R-HSA-2555396	11	2.21533e-07	Raectome Pathway	EnrichR	PPP2CA	PTTG1	ANAPC7	ANAPC16	SUMO1	CDC27	RPS27A	EMD	ANAPC1	ANAPC10	ANAPC2
Formation Of TC-NER Pre-Incision Complex R-HSA-6781823	10	3.20073e-12	Raectome Pathway	EnrichR	COPS4	COPS3	USP7	COPS6	COPS5	GPS1	COPS2	EP300	RPS27A	COPS8
Senescence-Associated Secretory Phenotype (SASP) R-HSA-2559582	10	1.74393e-10	Raectome Pathway	EnrichR	CCNA2	ANAPC7	ANAPC16	CDK4	CDC27	RPS27A	ANAPC1	ANAPC10	RELA	ANAPC2
Oxidative Stress Induced Senescence R-HSA-2559580	10	5.82854e-10	Raectome Pathway	EnrichR	TFDP1	RING1	RBBP4	CBX4	CDK4	COMMD3-BMI1	RBBP7	RPS27A	TP53	PHC3
Cargo Recognition For Clathrin-Mediated Endocytosis R-HSA-8856825	10	1.59136e-09	Raectome Pathway	EnrichR	COPS4	COPS3	COPS6	TOR1A	COPS5	COPS2	GPS1	COPS8	RPS27A	VAMP2
Clathrin-mediated Endocytosis R-HSA-8856828	10	2.66516e-08	Raectome Pathway	EnrichR	COPS4	COPS3	COPS6	TOR1A	COPS5	COPS2	GPS1	COPS8	RPS27A	VAMP2
DNA Damage Recognition In GG-NER R-HSA-5696394	9	5.25948e-12	Raectome Pathway	EnrichR	COPS4	COPS3	COPS6	COPS5	PARP1	GPS1	COPS2	RPS27A	COPS8
Regulation Of PTEN Gene Transcription R-HSA-8943724	9	3.42088e-10	Raectome Pathway	EnrichR	HDAC2	RING1	RBBP4	CBX4	HDAC1	COMMD3-BMI1	RBBP7	TP53	PHC3
APC/C:Cdc20 Mediated Degradation Of Mitotic Proteins R-HSA-176409	9	1.86193e-09	Raectome Pathway	EnrichR	CCNA2	PTTG1	ANAPC7	ANAPC16	CDC27	RPS27A	ANAPC1	ANAPC10	ANAPC2
Activation Of APC/C And APC/C:Cdc20 Mediated Degradation Of Mitotic Proteins R-HSA-176814	9	2.05674e-09	Raectome Pathway	EnrichR	CCNA2	PTTG1	ANAPC7	ANAPC16	CDC27	RPS27A	ANAPC1	ANAPC10	ANAPC2
APC/C-mediated Degradation Of Cell Cycle Proteins R-HSA-174143	9	6.29065e-09	Raectome Pathway	EnrichR	CCNA2	PTTG1	ANAPC7	ANAPC16	CDC27	RPS27A	ANAPC1	ANAPC10	ANAPC2
HATs Acetylate Histones R-HSA-3214847	9	3.17239e-08	Raectome Pathway	EnrichR	ING4	CREBBP	MEAF6	KAT6A	HAT1	KAT8	EP300	KAT7	RBBP7
Epigenetic Regulation Of Gene Expression R-HSA-212165	9	6.68316e-08	Raectome Pathway	EnrichR	SAP30BP	DNMT1	HDAC2	SIN3B	RBBP4	HDAC1	EP300	RBBP7	SF3B1
Separation Of Sister Chromatids R-HSA-2467813	9	1.6231e-06	Raectome Pathway	EnrichR	PPP2CA	PTTG1	ANAPC7	ANAPC16	CDC27	RPS27A	ANAPC1	ANAPC10	ANAPC2
Transcriptional Regulation By RUNX1 R-HSA-8878171	9	7.36095e-06	Raectome Pathway	EnrichR	CREBBP	CBX4	SIN3B	RING1	HDAC1	EP300	COMMD3-BMI1	RPS27A	PHC3
Neddylation R-HSA-8951664	9	2.32546e-05	Raectome Pathway	EnrichR	COPS4	COPS3	COPS6	COPS5	COPS2	GPS1	RBBP7	COPS8	RPS27A
Class I MHC Mediated Antigen Processing And Presentation R-HSA-983169	9	0.000642767	Raectome Pathway	EnrichR	ANAPC7	SEC61G	CDC27	SEC61B	UBE2J2	RPS27A	ANAPC1	ANAPC10	ANAPC2
Regulation Of TP53 Activity Thru Acetylation R-HSA-6804758	8	3.21047e-11	Raectome Pathway	EnrichR	HDAC2	MEAF6	RBBP4	HDAC1	KAT6A	EP300	RBBP7	TP53
Aberrant Regulation Of Mitotic Cell Cycle Due To RB1 Defects R-HSA-9687139	8	1.68684e-10	Raectome Pathway	EnrichR	TFDP1	ANAPC16	ANAPC7	CDK4	CDC27	ANAPC10	ANAPC1	ANAPC2
Diseases Of Mitotic Cell Cycle R-HSA-9675126	8	2.53509e-10	Raectome Pathway	EnrichR	TFDP1	ANAPC16	ANAPC7	CDK4	CDC27	ANAPC10	ANAPC1	ANAPC2
Transcriptional Regulation By VENTX R-HSA-8853884	8	2.98958e-10	Raectome Pathway	EnrichR	ANAPC16	ANAPC7	CDC27	TP53	ANAPC10	RELA	ANAPC1	ANAPC2
APC/C:Cdc20 Mediated Degradation Of Securin R-HSA-174154	8	1.78161e-08	Raectome Pathway	EnrichR	PTTG1	ANAPC7	ANAPC16	CDC27	RPS27A	ANAPC1	ANAPC10	ANAPC2
Cdc20:Phospho-APC/C Mediated Degradation Of Cyclin A R-HSA-174184	8	2.98289e-08	Raectome Pathway	EnrichR	CCNA2	ANAPC7	ANAPC16	CDC27	RPS27A	ANAPC1	ANAPC10	ANAPC2
CDK-mediated Phosphorylation And Removal Of Cdc6 R-HSA-69017	8	2.98289e-08	Raectome Pathway	EnrichR	CCNA2	ANAPC7	ANAPC16	CDC27	RPS27A	ANAPC1	ANAPC10	ANAPC2
APC/C:Cdh1 Mediated Degradation Of Cdc20 And APC/C:Cdh1 Targets In Late Mitosis/Early G1 R-HSA-174178	8	3.17239e-08	Raectome Pathway	EnrichR	PTTG1	ANAPC7	ANAPC16	CDC27	RPS27A	ANAPC1	ANAPC10	ANAPC2
APC:Cdc20 Mediated Degradation Of Cell Cycle Proteins Before Cycle Checkpoint Satisfied R-HSA-179419	8	3.17239e-08	Raectome Pathway	EnrichR	CCNA2	ANAPC7	ANAPC16	CDC27	RPS27A	ANAPC1	ANAPC10	ANAPC2
Regulation Of APC/C Activators Between G1/S And Early Anaphase R-HSA-176408	8	6.54266e-08	Raectome Pathway	EnrichR	CCNA2	ANAPC7	ANAPC16	CDC27	RPS27A	ANAPC1	ANAPC10	ANAPC2
Signaling By Receptor Tyrosine Kinases R-HSA-9006934	8	0.0113637	Raectome Pathway	EnrichR	PPP2CA	HDAC2	KITLG	HDAC1	COPS2	EP300	RPS27A	ATP6V1C1
APC/C:Cdc20 Mediated Degradation Of Cyclin B R-HSA-174048	7	3.55582e-10	Raectome Pathway	EnrichR	ANAPC16	ANAPC7	CDC27	RPS27A	ANAPC10	ANAPC1	ANAPC2
APC-Cdc20 Mediated Degradation Of Nek2A R-HSA-179409	7	6.36015e-10	Raectome Pathway	EnrichR	ANAPC16	ANAPC7	CDC27	RPS27A	ANAPC10	ANAPC1	ANAPC2
SUMOylation Of Transcription Cofactors R-HSA-3899300	7	2.0631e-08	Raectome Pathway	EnrichR	CREBBP	SUMO1	CBX4	RING1	EP300	COMMD3-BMI1	PHC3
SUMOylation Of Chromatin Organization Proteins R-HSA-4551638	7	1.35374e-07	Raectome Pathway	EnrichR	HDAC2	SUMO1	RING1	CBX4	HDAC1	COMMD3-BMI1	PHC3
Autodegradation Of Cdh1 By Cdh1:APC/C R-HSA-174084	7	2.60497e-07	Raectome Pathway	EnrichR	ANAPC7	ANAPC16	CDC27	RPS27A	ANAPC1	ANAPC10	ANAPC2
Mitotic Spindle Checkpoint R-HSA-69618	7	1.09688e-05	Raectome Pathway	EnrichR	PPP2CA	ANAPC7	ANAPC16	CDC27	ANAPC1	ANAPC10	ANAPC2
G2/M Checkpoints R-HSA-69481	7	7.16975e-05	Raectome Pathway	EnrichR	ORC3	MCM3	MCM4	BRCC3	MCM6	RPS27A	TP53
DNA Double-Strand Break Repair R-HSA-5693532	7	7.3227e-05	Raectome Pathway	EnrichR	CCNA2	SUMO1	PARP1	BRCC3	RPS27A	TP53	POLE
G2/M Transition R-HSA-69275	7	0.000232721	Raectome Pathway	EnrichR	CCNA2	PPP2CA	DCTN2	RBBP4	EP300	RPS27A	TP53
Mitotic G2-G2/M Phases R-HSA-453274	7	0.000247088	Raectome Pathway	EnrichR	CCNA2	PPP2CA	DCTN2	RBBP4	EP300	RPS27A	TP53
Signaling By NOTCH R-HSA-157118	7	0.0004349	Raectome Pathway	EnrichR	CREBBP	HDAC2	TFDP1	HDAC1	EP300	RPS27A	TP53
Antigen Processing: Ubiquitination And Proteasome Degradation R-HSA-983168	7	0.00394916	Raectome Pathway	EnrichR	ANAPC7	CDC27	UBE2J2	RPS27A	ANAPC1	ANAPC10	ANAPC2
SARS-CoV Infections R-HSA-9679506	7	0.00923147	Raectome Pathway	EnrichR	CREBBP	HDAC2	SUMO1	RBBP4	HDAC1	RBBP7	RPS27A
Diseases Of Signal Transduction By Growth Factor Receptors And Second Messengers R-HSA-5663202	7	0.0166182	Raectome Pathway	EnrichR	PPP2CA	CREBBP	HDAC2	KITLG	HDAC1	EP300	RPS27A
SUMOylation Of DNA Methylation Proteins R-HSA-4655427	6	1.59136e-09	Raectome Pathway	EnrichR	DNMT1	CBX4	RING1	SUMO1	COMMD3-BMI1	PHC3
Aberrant Regulation Of Mitotic Exit In Cancer Due To RB1 Defects R-HSA-9687136	6	6.29065e-09	Raectome Pathway	EnrichR	ANAPC16	ANAPC7	CDC27	ANAPC10	ANAPC1	ANAPC2
Conversion From APC/C:Cdc20 To APC/C:Cdh1 In Late Anaphase R-HSA-176407	6	6.29065e-09	Raectome Pathway	EnrichR	ANAPC16	ANAPC7	CDC27	ANAPC10	ANAPC1	ANAPC2
Phosphorylation Of APC/C R-HSA-176412	6	6.29065e-09	Raectome Pathway	EnrichR	ANAPC16	ANAPC7	CDC27	ANAPC10	ANAPC1	ANAPC2
Inactivation Of APC/C Via Direct Inhibition Of APC/C Complex R-HSA-141430	6	8.60318e-09	Raectome Pathway	EnrichR	ANAPC16	ANAPC7	CDC27	ANAPC10	ANAPC1	ANAPC2
Activation Of Pre-Replicative Complex R-HSA-68962	6	1.11723e-07	Raectome Pathway	EnrichR	CDT1	ORC3	MCM3	MCM4	MCM6	POLE
Transcriptional Regulation By E2F6 R-HSA-8953750	6	1.5951e-07	Raectome Pathway	EnrichR	TFDP1	RBBP4	RING1	COMMD3-BMI1	RBBP7	PHC3
Orc1 Removal From Chromatin R-HSA-68949	6	4.81882e-07	Raectome Pathway	EnrichR	CCNA2	CDT1	ORC3	MCM3	MCM4	MCM6	RPS27A
Positive Epigenetic Regulation Of rRNA Expression R-HSA-5250913	6	1.56511e-05	Raectome Pathway	EnrichR	HDAC2	RBBP4	HDAC1	EP300	RBBP7	SF3B1
SUMOylation Of DNA Damage Response And Repair Proteins R-HSA-3108214	6	1.80946e-05	Raectome Pathway	EnrichR	SUMO1	PARP1	RING1	CBX4	COMMD3-BMI1	PHC3
Signaling By TGF-beta Receptor Complex R-HSA-170834	6	4.89149e-05	Raectome Pathway	EnrichR	TFDP1	PARP1	HDAC1	EP300	F11R	RPS27A
Signaling By TGFB Family Members R-HSA-9006936	6	0.00020171	Raectome Pathway	EnrichR	TFDP1	PARP1	HDAC1	EP300	F11R	RPS27A
Deubiquitination R-HSA-5688426	6	0.0100459	Raectome Pathway	EnrichR	CCNA2	USP7	EP300	BRCC3	RPS27A	TP53
RUNX1 Interacts With Co-Factors Whose Precise Effect On RUNX1 Targets Is Not Known R-HSA-8939243	5	7.36095e-06	Raectome Pathway	EnrichR	CBX4	RING1	EP300	COMMD3-BMI1	PHC3
Regulation Of TP53 Degradation R-HSA-6804757	5	8.28883e-06	Raectome Pathway	EnrichR	PPP2CA	CCNA2	USP7	RPS27A	TP53
Regulation Of TP53 Expression And Degradation R-HSA-6806003	5	9.29855e-06	Raectome Pathway	EnrichR	PPP2CA	CCNA2	USP7	RPS27A	TP53
SUMOylation Of RNA Binding Proteins R-HSA-4570464	5	2.95474e-05	Raectome Pathway	EnrichR	SUMO1	CBX4	RING1	COMMD3-BMI1	PHC3
NOTCH1 Intracellular Domain Regulates Transcription R-HSA-2122947	5	3.24586e-05	Raectome Pathway	EnrichR	HDAC2	CREBBP	HDAC1	EP300	RPS27A
Transcriptional Activity Of SMAD2/SMAD3:SMAD4 Heterotrimer R-HSA-2173793	5	4.34856e-05	Raectome Pathway	EnrichR	TFDP1	PARP1	HDAC1	EP300	RPS27A
Constitutive Signaling By NOTCH1 HD+PEST Domain Mutants R-HSA-2894862	5	7.70311e-05	Raectome Pathway	EnrichR	HDAC2	CREBBP	HDAC1	EP300	RPS27A
Signaling By NOTCH1 R-HSA-1980143	5	0.000228957	Raectome Pathway	EnrichR	HDAC2	CREBBP	HDAC1	EP300	RPS27A
NoRC Negatively Regulates rRNA Expression R-HSA-427413	5	0.000228957	Raectome Pathway	EnrichR	SAP30BP	DNMT1	HDAC2	SIN3B	HDAC1
Negative Epigenetic Regulation Of rRNA Expression R-HSA-5250941	5	0.000267944	Raectome Pathway	EnrichR	SAP30BP	DNMT1	HDAC2	SIN3B	HDAC1
Cyclin E Associated Events During G1/S Transition R-HSA-69202	5	0.000357988	Raectome Pathway	EnrichR	CCNA2	TFDP1	RBBP4	CDK4	RPS27A
Cyclin A:Cdk2-associated Events At S Phase Entry R-HSA-69656	5	0.000394385	Raectome Pathway	EnrichR	CCNA2	TFDP1	RBBP4	CDK4	RPS27A
Transcriptional Regulation Of White Adipocyte Differentiation R-HSA-381340	5	0.000394385	Raectome Pathway	EnrichR	CREBBP	CDK4	ADIPOQ	EP300	RELA
Signaling By ALK R-HSA-201556	5	0.00151491	Raectome Pathway	EnrichR	HDAC2	HDAC1	EP300
Homology Directed Repair R-HSA-5693538	5	0.00163775	Raectome Pathway	EnrichR	CCNA2	PARP1	BRCC3	RPS27A	POLE
Cellular Response To Chemical Stress R-HSA-9711123	5	0.00827848	Raectome Pathway	EnrichR	UBL4A	CREBBP	SIN3B	EP300	RPS27A
TCF Dependent Signaling In Response To WNT R-HSA-201681	5	0.0110782	Raectome Pathway	EnrichR	PPP2CA	CREBBP	HDAC1	EP300	RPS27A
Signaling By WNT R-HSA-195721	5	0.0427709	Raectome Pathway	EnrichR	PPP2CA	CREBBP	HDAC1	EP300	RPS27A
Transcription Of E2F Targets Under Negative Control By P107 (RBL1) And P130 (RBL2) In Complex With HDAC1 R-HSA-1362300	4	8.96725e-06	Raectome Pathway	EnrichR	CCNA2	TFDP1	RBBP4	HDAC1
G0 And Early G1 R-HSA-1538133	4	7.24462e-05	Raectome Pathway	EnrichR	CCNA2	TFDP1	RBBP4	HDAC1
G1/S-Specific Transcription R-HSA-69205	4	9.30254e-05	Raectome Pathway	EnrichR	CDT1	TFDP1	RBBP4	HDAC1
Oncogene Induced Senescence R-HSA-2559585	4	0.00015121	Raectome Pathway	EnrichR	TFDP1	CDK4	RPS27A	TP53
SMAD2/SMAD3:SMAD4 Heterotrimer Regulates Transcription R-HSA-2173796	4	0.000208619	Raectome Pathway	EnrichR	TFDP1	HDAC1	EP300	RPS27A
Activation Of ATR In Response To Replication Stress R-HSA-176187	4	0.000208619	Raectome Pathway	EnrichR	ORC3	MCM3	MCM4	MCM6
ERCC6 (CSB) And EHMT2 (G9a) Positively Regulate rRNA Expression R-HSA-427389	4	0.00045708	Raectome Pathway	EnrichR	HDAC2	RBBP4	HDAC1	RBBP7
RNA Polymerase I Transcription Initiation R-HSA-73762	4	0.000491273	Raectome Pathway	EnrichR	HDAC2	RBBP4	HDAC1	RBBP7
Cyclin D Associated Events In G1 R-HSA-69231	4	0.000530167	Raectome Pathway	EnrichR	PPP2CA	TFDP1	CDK4	RPS27A
TP53 Regulates Transcription Of Cell Cycle Genes R-HSA-6791312	4	0.000614056	Raectome Pathway	EnrichR	CCNA2	TFDP1	EP300	TP53
HDACs Deacetylate Histones R-HSA-3214815	4	0.00126674	Raectome Pathway	EnrichR	HDAC2	RBBP4	HDAC1	RBBP7
Recruitment And ATM-mediated Phosphorylation Of Repair And Signal Proteins At DNA Double Strand Breaks R-HSA-5693565	4	0.00126674	Raectome Pathway	EnrichR	SUMO1	BRCC3	RPS27A	TP53
DNA Double Strand Break Response R-HSA-5693606	4	0.00133364	Raectome Pathway	EnrichR	SUMO1	BRCC3	RPS27A	TP53
Pre-NOTCH Transcription And Translation R-HSA-1912408	4	0.00139255	Raectome Pathway	EnrichR	CREBBP	TFDP1	EP300	TP53
Cytosolic Sensors Of Pathogen-Associated DNA R-HSA-1834949	4	0.00145821	Raectome Pathway	EnrichR	CREBBP	EP300	RPS27A	RELA
Gap-filling DNA Repair Synthesis And Ligation In TC-NER R-HSA-6782210	4	0.00152571	Raectome Pathway	EnrichR	USP7	EP300	RPS27A	POLE
Dual Incision In TC-NER R-HSA-6782135	4	0.00159509	Raectome Pathway	EnrichR	USP7	EP300	RPS27A	POLE
FOXO-mediated Transcription R-HSA-9614085	4	0.00159509	Raectome Pathway	EnrichR	HDAC2	CREBBP	HDAC1	EP300
Diseases Of Programmed Cell Death R-HSA-9645723	4	0.00217202	Raectome Pathway	EnrichR	DNMT1	RBBP4	RBBP7	TP53
Pre-NOTCH Expression And Processing R-HSA-1912422	4	0.0029743	Raectome Pathway	EnrichR	CREBBP	TFDP1	EP300	TP53
Nuclear Events Mediated By NFE2L2 R-HSA-9759194	4	0.0029743	Raectome Pathway	EnrichR	UBL4A	CREBBP	EP300	RPS27A
RNA Polymerase I Promoter Clearance R-HSA-73854	4	0.0029743	Raectome Pathway	EnrichR	HDAC2	RBBP4	HDAC1	RBBP7
RNA Polymerase I Transcription R-HSA-73864	4	0.0030993	Raectome Pathway	EnrichR	HDAC2	RBBP4	HDAC1	RBBP7
DDX58/IFIH1-mediated Induction Of Interferon-Alpha/Beta R-HSA-168928	4	0.00335912	Raectome Pathway	EnrichR	CREBBP	EP300	RPS27A	RELA
Activation Of HOX Genes During Differentiation R-HSA-5619507	4	0.00495725	Raectome Pathway	EnrichR	CREBBP	RBBP4	EP300	RBBP7
P75 NTR Receptor-Mediated Signaling R-HSA-193704	4	0.00559566	Raectome Pathway	EnrichR	HDAC2	HDAC1	RPS27A	RELA
Transcriptional Regulation By RUNX3 R-HSA-8878159	4	0.00559566	Raectome Pathway	EnrichR	CREBBP	EP300	RPS27A	TP53
MyD88 Cascade Initiated On Plasma Membrane R-HSA-975871	4	0.00570862	Raectome Pathway	EnrichR	PPP2CA	RPS27A	TP53	RELA
Potential Therapeutics For SARS R-HSA-9679191	4	0.00589517	Raectome Pathway	EnrichR	HDAC2	RBBP4	HDAC1	RBBP7
KEAP1-NFE2L2 Pathway R-HSA-9755511	4	0.00651633	Raectome Pathway	EnrichR	UBL4A	CREBBP	EP300	RPS27A
TRAF6 Mediated Induction Of NFkB And MAP Kinases Upon TLR7/8 Or 9 Activation R-HSA-975138	4	0.00667813	Raectome Pathway	EnrichR	PPP2CA	RPS27A	TP53	RELA
MyD88 Dependent Cascade Initiated On Endosome R-HSA-975155	4	0.00684217	Raectome Pathway	EnrichR	PPP2CA	RPS27A	TP53	RELA
Toll Like Receptor 3 (TLR3) Cascade R-HSA-168164	4	0.00700847	Raectome Pathway	EnrichR	PPP2CA	RPS27A	TP53	RELA
Toll Like Receptor 7/8 (TLR7/8) Cascade R-HSA-168181	4	0.00700847	Raectome Pathway	EnrichR	PPP2CA	RPS27A	TP53	RELA
Toll Like Receptor 9 (TLR9) Cascade R-HSA-168138	4	0.00760731	Raectome Pathway	EnrichR	PPP2CA	RPS27A	TP53	RELA
MyD88-independent TLR4 Cascade R-HSA-166166	4	0.0078281	Raectome Pathway	EnrichR	PPP2CA	RPS27A	TP53	RELA
MyD88:MAL(TIRAP) Cascade Initiated On Plasma Membrane R-HSA-166058	4	0.0090392	Raectome Pathway	EnrichR	PPP2CA	RPS27A	TP53	RELA
HDR Thru Homologous Recombination (HRR) Or Single Strand Annealing (SSA) R-HSA-5693567	4	0.00948012	Raectome Pathway	EnrichR	CCNA2	BRCC3	RPS27A	POLE
Death Receptor Signaling R-HSA-73887	4	0.0164602	Raectome Pathway	EnrichR	HDAC2	HDAC1	RPS27A	RELA
Toll Like Receptor 4 (TLR4) Cascade R-HSA-166016	4	0.016724	Raectome Pathway	EnrichR	PPP2CA	RPS27A	TP53	RELA
C-type Lectin Receptors (CLRs) R-HSA-5621481	4	0.0170686	Raectome Pathway	EnrichR	CREBBP	EP300	RPS27A	RELA
Toll-like Receptor Cascades R-HSA-168898	4	0.0258578	Raectome Pathway	EnrichR	PPP2CA	RPS27A	TP53	RELA
Ub-specific Processing Proteases R-HSA-5689880	4	0.0476216	Raectome Pathway	EnrichR	CCNA2	USP7	RPS27A	TP53
STAT3 Nuclear Events Downstream Of ALK Signaling R-HSA-9701898	3	0.000103843	Raectome Pathway	EnrichR	HDAC2	HDAC1	EP300
Unwinding Of DNA R-HSA-176974	3	0.000139244	Raectome Pathway	EnrichR	MCM3	MCM4	MCM6
TP53 Regulates Transcription Of Genes Involved In G2 Cell Cycle Arrest R-HSA-6804114	3	0.000558594	Raectome Pathway	EnrichR	TFDP1	EP300	TP53
Regulation Of TP53 Activity Thru Methylation R-HSA-6804760	3	0.000642767	Raectome Pathway	EnrichR	EP300	RPS27A	TP53
Transcription Of E2F Targets Under Negative Control By DREAM Complex R-HSA-1362277	3	0.000642767	Raectome Pathway	EnrichR	TFDP1	RBBP4	HDAC1
CD209 (DC-SIGN) Signaling R-HSA-5621575	3	0.000741969	Raectome Pathway	EnrichR	CREBBP	EP300	RELA
E2F Mediated Regulation Of DNA Replication R-HSA-113510	3	0.00098677	Raectome Pathway	EnrichR	PPP2CA	TFDP1	ORC3
RHOBTB1 GTPase Cycle R-HSA-9013422	3	0.00112129	Raectome Pathway	EnrichR	COPS4	GPS1	COPS2
Notch-HLH Transcription Pathway R-HSA-350054	3	0.00182442	Raectome Pathway	EnrichR	HDAC2	CREBBP	HDAC1
DNA Strand Elongation R-HSA-69190	3	0.00238741	Raectome Pathway	EnrichR	MCM3	MCM4	MCM6
Downregulation Of SMAD2/3:SMAD4 Transcriptional Activity R-HSA-2173795	3	0.00238741	Raectome Pathway	EnrichR	PARP1	HDAC1	RPS27A
Metalloprotease DUBs R-HSA-5689901	3	0.00238741	Raectome Pathway	EnrichR	EP300	BRCC3	RPS27A
RHOBTB GTPase Cycle R-HSA-9706574	3	0.00330775	Raectome Pathway	EnrichR	COPS4	GPS1	COPS2
Transcriptional Regulation By AP-2 (TFAP2) Family Of Transcription Factors R-HSA-8864260	3	0.0035463	Raectome Pathway	EnrichR	CREBBP	SUMO1	EP300
Dual Incision In GG-NER R-HSA-5696400	3	0.00496273	Raectome Pathway	EnrichR	PARP1	RPS27A	POLE
Defective Pyroptosis R-HSA-9710421	3	0.00522297	Raectome Pathway	EnrichR	DNMT1	RBBP4	RBBP7
Formation Of Incision Complex In GG-NER R-HSA-5696395	3	0.00522297	Raectome Pathway	EnrichR	SUMO1	PARP1	RPS27A
PRC2 Methylates Histones And DNA R-HSA-212300	3	0.00522297	Raectome Pathway	EnrichR	DNMT1	RBBP4	RBBP7
TAK1-dependent IKK And NF-kappa-B Activation R-HSA-445989	3	0.00611273	Raectome Pathway	EnrichR	RPS27A	TP53	RELA
PKMTs Methylate Histone Lysines R-HSA-3214841	3	0.00676917	Raectome Pathway	EnrichR	RBBP4	RBBP7	RELA
Signaling By NOTCH3 R-HSA-9012852	3	0.00737172	Raectome Pathway	EnrichR	CREBBP	EP300	RPS27A
SCF(Skp2)-mediated Degradation Of P27/P21 R-HSA-187577	3	0.0111279	Raectome Pathway	EnrichR	CCNA2	CDK4	RPS27A
Transcriptional Regulation Of Granulopoiesis R-HSA-9616222	3	0.0111279	Raectome Pathway	EnrichR	TFDP1	CDK4	EP300
Formation Of beta-catenin:TCF Transactivating Complex R-HSA-201722	3	0.0115026	Raectome Pathway	EnrichR	CREBBP	HDAC1	EP300
DNA Damage/Telomere Stress Induced Senescence R-HSA-2559586	3	0.0119893	Raectome Pathway	EnrichR	CCNA2	TP53	ASF1A
p53-Dependent G1 DNA Damage Response R-HSA-69563	3	0.0137962	Raectome Pathway	EnrichR	CCNA2	RPS27A	TP53
RUNX1 Regulates Genes Involved In Megakaryocyte Differentiation And Platelet Function R-HSA-8936459	3	0.0143326	Raectome Pathway	EnrichR	SIN3B	HDAC1	EP300
G1/S DNA Damage Checkpoints R-HSA-69615	3	0.0147385	Raectome Pathway	EnrichR	CCNA2	RPS27A	TP53
Circadian Clock R-HSA-400253	3	0.0159298	Raectome Pathway	EnrichR	CREBBP	EP300	RPS27A
Cellular Response To Hypoxia R-HSA-1234174	3	0.0181729	Raectome Pathway	EnrichR	CREBBP	EP300	RPS27A
Nuclear Envelope (NE) Reassembly R-HSA-2995410	3	0.0193661	Raectome Pathway	EnrichR	PPP2CA	SUMO1	EMD
Protein Ubiquitination R-HSA-8852135	3	0.0199996	Raectome Pathway	EnrichR	USP7	UBE2J2	RPS27A
Processing Of DNA Double-Strand Break Ends R-HSA-5693607	3	0.0224349	Raectome Pathway	EnrichR	CCNA2	BRCC3	RPS27A
Signaling By NOTCH4 R-HSA-9013694	3	0.0231135	Raectome Pathway	EnrichR	CREBBP	EP300	RPS27A
Degradation Of Beta-Catenin By Destruction Complex R-HSA-195253	3	0.025428	Raectome Pathway	EnrichR	PPP2CA	HDAC1	RPS27A
ER-Phagosome Pathway R-HSA-1236974	3	0.0286482	Raectome Pathway	EnrichR	SEC61G	SEC61B	RPS27A
Regulation Of TP53 Activity Thru Phosphorylation R-HSA-6804756	3	0.0294077	Raectome Pathway	EnrichR	CCNA2	RPS27A	TP53
Antigen processing-Cross Presentation R-HSA-1236975	3	0.0419781	Raectome Pathway	EnrichR	SEC61G	SEC61B	RPS27A
Integration Of Energy Metabolism R-HSA-163685	3	0.0425438	Raectome Pathway	EnrichR	PPP2CA	ADIPOQ	VAMP2
SRP-dependent Cotranslational Protein Targeting To Membrane R-HSA-1799339	3	0.0449462	Raectome Pathway	EnrichR	SEC61G	SEC61B	RPS27A
Mitotic Prophase R-HSA-68875	3	0.0485241	Raectome Pathway	EnrichR	PPP2CA	EMD	MCPH1
LRR FLII-interacting Protein 1 (LRRFIP1) Activates Type I IFN Production R-HSA-3134973	2	0.00133364	Raectome Pathway	EnrichR	CREBBP	EP300
Activation Of NOXA And Translocation To Mitochondria R-HSA-111448	2	0.00133364	Raectome Pathway	EnrichR	TFDP1	TP53
p75NTR Negatively Regulates Cell Cycle Via SC1 R-HSA-193670	2	0.0018463	Raectome Pathway	EnrichR	HDAC2	HDAC1
PI5P Regulates TP53 Acetylation R-HSA-6811555	2	0.00394955	Raectome Pathway	EnrichR	EP300	TP53
Regulation Of PTEN Localization R-HSA-8948747	2	0.00394955	Raectome Pathway	EnrichR	USP7	RPS27A
Activation Of PUMA And Translocation To Mitochondria R-HSA-139915	2	0.00394955	Raectome Pathway	EnrichR	TFDP1	TP53
Regulation Of FOXO Transcriptional Activity By Acetylation R-HSA-9617629	2	0.00488843	Raectome Pathway	EnrichR	CREBBP	EP300
Regulation Of Gene Expression By Hypoxia-inducible Factor R-HSA-1234158	2	0.0056205	Raectome Pathway	EnrichR	CREBBP	EP300
SUMOylation Of Immune Response Proteins R-HSA-4755510	2	0.0056205	Raectome Pathway	EnrichR	SUMO1	RELA
Activation Of TFAP2 (AP-2) Family Of Transcription Factors R-HSA-8866907	2	0.00651914	Raectome Pathway	EnrichR	CREBBP	EP300
NF-kB Is Activated And Signals Survival R-HSA-209560	2	0.00736709	Raectome Pathway	EnrichR	RPS27A	RELA
Inhibition Of Replication Initiation Of Damaged DNA By RB1/E2F1 R-HSA-113501	2	0.00736709	Raectome Pathway	EnrichR	PPP2CA	TFDP1
RUNX3 Regulates NOTCH Signaling R-HSA-8941856	2	0.00827848	Raectome Pathway	EnrichR	CREBBP	EP300
TP53 Regulates Transcription Of Genes Involved In G1 Cell Cycle Arrest R-HSA-6804116	2	0.00827848	Raectome Pathway	EnrichR	CCNA2	TP53
TRAF3-dependent IRF Activation Pathway R-HSA-918233	2	0.00936353	Raectome Pathway	EnrichR	CREBBP	EP300
p75NTR Signals Via NF-kB R-HSA-193639	2	0.0102152	Raectome Pathway	EnrichR	RPS27A	RELA
TGF-beta Receptor Signaling In EMT (Epithelial To Mesenchymal Transition) R-HSA-2173791	2	0.0102152	Raectome Pathway	EnrichR	F11R	RPS27A
FOXO-mediated Transcription Of Cell Death Genes R-HSA-9614657	2	0.0102152	Raectome Pathway	EnrichR	CREBBP	EP300
Polo-like Kinase Mediated Events R-HSA-156711	2	0.0102152	Raectome Pathway	EnrichR	RBBP4	EP300
Regulation Of Gene Expression In Late Stage (Branching Morphogenesis) Pancreatic Bud Precursor Cells R-HSA-210744	2	0.0102152	Raectome Pathway	EnrichR	CREBBP	EP300
Spry Regulation Of FGF Signaling R-HSA-1295596	2	0.0102152	Raectome Pathway	EnrichR	PPP2CA	RPS27A
Aberrant Regulation Of Mitotic G1/S Transition In Cancer Due To RB1 Defects R-HSA-9659787	2	0.0111279	Raectome Pathway	EnrichR	TFDP1	CDK4
Acetylcholine Neurotransmitter Release Cycle R-HSA-264642	2	0.0111279	Raectome Pathway	EnrichR	PPFIA1	VAMP2
Formation Of Senescence-Associated Heterochromatin Foci (SAHF) R-HSA-2559584	2	0.0111279	Raectome Pathway	EnrichR	TP53	ASF1A
Regulation Of NF-kappa B Signaling R-HSA-9758274	2	0.0119893	Raectome Pathway	EnrichR	RPS27A	TP53
MECP2 Regulates Neuronal Receptors And Channels R-HSA-9022699	2	0.0119893	Raectome Pathway	EnrichR	HDAC2	HDAC1
Norepinephrine Neurotransmitter Release Cycle R-HSA-181430	2	0.0119893	Raectome Pathway	EnrichR	PPFIA1	VAMP2
RORA Activates Gene Expression R-HSA-1368082	2	0.0119893	Raectome Pathway	EnrichR	CREBBP	EP300
Serotonin Neurotransmitter Release Cycle R-HSA-181429	2	0.0119893	Raectome Pathway	EnrichR	PPFIA1	VAMP2
Initiation Of Nuclear Envelope (NE) Reformation R-HSA-2995383	2	0.013227	Raectome Pathway	EnrichR	PPP2CA	EMD
SUMOylation Of Transcription Factors R-HSA-3232118	2	0.013227	Raectome Pathway	EnrichR	SUMO1	TP53
NOTCH4 Intracellular Domain Regulates Transcription R-HSA-9013695	2	0.0143705	Raectome Pathway	EnrichR	CREBBP	EP300
TP53 Regulates Transcription Of Genes Involved In Cytochrome C Release R-HSA-6803204	2	0.0143705	Raectome Pathway	EnrichR	CREBBP	TP53
Dopamine Neurotransmitter Release Cycle R-HSA-212676	2	0.0181729	Raectome Pathway	EnrichR	PPFIA1	VAMP2
Glutamate Neurotransmitter Release Cycle R-HSA-210500	2	0.0181729	Raectome Pathway	EnrichR	PPFIA1	VAMP2
NOTCH3 Intracellular Domain Regulates Transcription R-HSA-9013508	2	0.0208399	Raectome Pathway	EnrichR	CREBBP	EP300
Cyclin A/B1/B2 Associated Events During G2/M Transition R-HSA-69273	2	0.0208399	Raectome Pathway	EnrichR	PPP2CA	CCNA2
Gap-filling DNA Repair Synthesis And Ligation In GG-NER R-HSA-5696397	2	0.0208399	Raectome Pathway	EnrichR	RPS27A	POLE
Resolution Of AP Sites Via Multiple-Nucleotide Patch Replacement Pathway R-HSA-110373	2	0.0208399	Raectome Pathway	EnrichR	PARP1	POLE
Attenuation Phase R-HSA-3371568	2	0.0224046	Raectome Pathway	EnrichR	CREBBP	EP300
TRAF6 Mediated IRF7 Activation R-HSA-933541	2	0.0254413	Raectome Pathway	EnrichR	CREBBP	EP300
FOXO-mediated Transcription Of Oxidative Stress, Metabolic And Neuronal Genes R-HSA-9615017	2	0.0268876	Raectome Pathway	EnrichR	HDAC2	HDAC1
Negative Regulation Of FGFR3 Signaling R-HSA-5654732	2	0.0268876	Raectome Pathway	EnrichR	PPP2CA	RPS27A
Activation Of BH3-only Proteins R-HSA-114452	2	0.0282313	Raectome Pathway	EnrichR	TFDP1	TP53
Recognition Of DNA Damage By PCNA-containing Replication Complex R-HSA-110314	2	0.0282313	Raectome Pathway	EnrichR	RPS27A	POLE
Synthesis Of Active Ubiquitin: Roles Of E1 And E2 Enzymes R-HSA-8866652	2	0.0282313	Raectome Pathway	EnrichR	USP7	RPS27A
Translation Of Structural Proteins R-HSA-9683701	2	0.0282313	Raectome Pathway	EnrichR	SUMO1	RPS27A
Negative Regulation Of FGFR4 Signaling R-HSA-5654733	2	0.0295824	Raectome Pathway	EnrichR	PPP2CA	RPS27A
Regulation Of MECP2 Expression And Activity R-HSA-9022692	2	0.0295824	Raectome Pathway	EnrichR	HDAC2	HDAC1
Signaling By NOTCH2 R-HSA-1980145	2	0.0311948	Raectome Pathway	EnrichR	EP300	RPS27A
Termination Of Translesion DNA Synthesis R-HSA-5656169	2	0.0311948	Raectome Pathway	EnrichR	RPS27A	POLE
Negative Regulation Of FGFR1 Signaling R-HSA-5654726	2	0.0329655	Raectome Pathway	EnrichR	PPP2CA	RPS27A
Negative Regulation Of FGFR2 Signaling R-HSA-5654727	2	0.0347714	Raectome Pathway	EnrichR	PPP2CA	RPS27A
HSF1-dependent Transactivation R-HSA-3371571	2	0.0386413	Raectome Pathway	EnrichR	CREBBP	EP300
HSP90 Chaperone Cycle For Steroid Hormone Receptors (SHR) In Presence Of Ligand R-HSA-3371497	2	0.0423278	Raectome Pathway	EnrichR	DCTN2	DNAJA2
Resolution Of Abasic Sites (AP Sites) R-HSA-73933	2	0.0423278	Raectome Pathway	EnrichR	PARP1	POLE
Signaling By FGFR3 R-HSA-5654741	2	0.043598	Raectome Pathway	EnrichR	PPP2CA	RPS27A
Ovarian Tumor Domain Proteases R-HSA-5689896	2	0.043598	Raectome Pathway	EnrichR	RPS27A	TP53
Translesion Synthesis By Y Family DNA Polymerases Bypasses Lesions On DNA Template R-HSA-110313	2	0.043598	Raectome Pathway	EnrichR	RPS27A	POLE
Signaling By FGFR4 R-HSA-5654743	2	0.0453889	Raectome Pathway	EnrichR	PPP2CA	RPS27A
Negative Regulation Of MAPK Pathway R-HSA-5675221	2	0.0471957	Raectome Pathway	EnrichR	PPP2CA	RPS27A
Regulation Of Beta-Cell Development R-HSA-186712	2	0.0471957	Raectome Pathway	EnrichR	CREBBP	EP300
Deactivation Of Beta-Catenin Transactivating Complex R-HSA-3769402	2	0.0488298	Raectome Pathway	EnrichR	HDAC1	RPS27A

## Sheet: DMNT1 ontology
Supplementary Table 5:- Gene Ontology and Reactome Pathway analysis of DNMT1 module (Immunological response associated terms) in human.
Term	Count	Adjusted P-value	Ontology	Database	Genes
regulation of signal transduction by p53 class mediator (GO:1901796)	10	1.7319e-08	GO Biological Function	EnrichR	USP7	HDAC2	MEAF6	RBBP4	HDAC1	KAT6A	EP300	PIN1	RBBP7	TP53
regulation of apoptotic process (GO:0042981)	8	0.0264676	GO Biological Function	EnrichR	ING4	HDAC2	CREBBP	CBX4	HDAC1	RPS27A	TP53	RELA
regulation of type I interferon production (GO:0032479)	4	0.00265623	GO Biological Function	EnrichR	CREBBP	EP300	PIN1	RELA
regulation of transforming growth factor beta receptor signaling pathway (GO:0017015)	4	0.00392287	GO Biological Function	EnrichR	CREBBP	EP300	PIN1	RPS27A
cellular response to hypoxia (GO:0071456)	4	0.00906296	GO Biological Function	EnrichR	CREBBP	EP300	RPS27A	TP53
regulation of myeloid cell differentiation (GO:0045637)	3	0.0119274	GO Biological Function	EnrichR	CREBBP	HDAC1	EP300
myeloid leukocyte differentiation (GO:0002573)	3	0.013289	GO Biological Function	EnrichR	PARP1	CDK4	EP300
regulation of transcription from RNA polymerase II promoter in response to hypoxia (GO:0061418)	3	0.0149599	GO Biological Function	EnrichR	CREBBP	EP300	RPS27A
positive regulation of type I interferon production (GO:0032481)	3	0.0157701	GO Biological Function	EnrichR	CREBBP	EP300	RELA
stimulatory C-type lectin receptor signaling pathway (GO:0002223)	3	0.0380286	GO Biological Function	EnrichR	CREBBP	EP300	RELA
small GTPase mediated signal transduction (GO:0007264)	3	0.0326234	GO Biological Function	EnrichR	CCNA2	DNMT1	TP53
cellular response to lectin (GO:1990858)	3	0.0380286	GO Biological Function	EnrichR	CREBBP	EP300	RELA
innate immune response activating cell surface receptor signaling pathway (GO:0002220)	3	0.0408079	GO Biological Function	EnrichR	CREBBP	EP300	RELA
positive regulation of transcription of Notch receptor target (GO:0007221)	2	0.0108147	GO Biological Function	EnrichR	CREBBP	EP300
granulocyte differentiation (GO:0030851)	2	0.0140944	GO Biological Function	EnrichR	CDK4	EP300
intrinsic apoptotic signaling pathway in response to DNA damage by p53 class mediator (GO:0042771)	2	0.0150848	GO Biological Function	EnrichR	EP300	TP53
positive regulation of cellular response to transforming growth factor beta stimulus (GO:1903846)	2	0.0188561	GO Biological Function	EnrichR	CREBBP	EP300
positive regulation of transforming growth factor beta receptor signaling pathway (GO:0030511)	2	0.0188561	GO Biological Function	EnrichR	CREBBP	EP300
positive regulation of protein insertion into mitochondrial membrane involved in apoptotic signaling pathway (GO:1900740)	2	0.0213491	GO Biological Function	EnrichR	TFDP1	TP53
regulation of protein insertion into mitochondrial membrane involved in apoptotic signaling pathway (GO:1900739)	2	0.0213491	GO Biological Function	EnrichR	TFDP1	TP53
stress-activated protein kinase signaling cascade (GO:0031098)	2	0.0226948	GO Biological Function	EnrichR	KAT7	RPS27A
intrinsic apoptotic signaling pathway by p53 class mediator (GO:0072332)	2	0.0353813	GO Biological Function	EnrichR	EP300	TP53
positive regulation of signaling receptor activity (GO:2000273)	2	0.0368776	GO Biological Function	EnrichR	HDAC2	HDAC1
positive regulation of Notch signaling pathway (GO:0045747)	2	0.0494498	GO Biological Function	EnrichR	CREBBP	EP300
Cellular Responses To Stress R-HSA-2262752	24	1.80231e-15	Reactome Pathway	EnrichR	CREBBP	RING1	ANAPC7	DCTN2	ANAPC16	CBX4	PHC3	RELA	ANAPC10	CCNA2	TFDP1	SIN3B	RBBP4	CDK4	CDC27	EP300	COMMD3-BMI1	RBBP7	RPS27A	TP53	ASF1A	ANAPC1	ATP6V1C1	ANAPC2
Immune System R-HSA-168256	14	0.0234946	Reactome Pathway	EnrichR	CREBBP	ANAPC7	DCTN2	RELA	ANAPC10	PPP2CA	SUMO1	CDC27	EP300	RPS27A	TP53	ANAPC1	ATP6V1C1	ANAPC2
PIP3 Activates AKT Signaling R-HSA-1257604	13	2.19925e-10	Reactome Pathway	EnrichR	USP7	HDAC2	RING1	CBX4	HDAC1	PHC3	PPP2CA	KITLG	RBBP4	COMMD3-BMI1	RBBP7	RPS27A	TP53
Assembly Of Pre-Replicative Complex R-HSA-68867	12	2.04313e-13	Reactome Pathway	EnrichR	CDT1	ANAPC7	ANAPC16	ORC3	CDC27	MCM3	MCM4	MCM6	RPS27A	ANAPC1	ANAPC10	ANAPC2
Regulation Of TP53 Activity R-HSA-5633007	12	1.0114e-11	Reactome Pathway	EnrichR	CCNA2	PPP2CA	USP7	HDAC2	MEAF6	RBBP4	HDAC1	KAT6A	EP300	RBBP7	RPS27A	TP53
PTEN Regulation R-HSA-6807070	11	5.45183e-11	Reactome Pathway	EnrichR	USP7	HDAC2	RING1	RBBP4	CBX4	HDAC1	COMMD3-BMI1	RBBP7	RPS27A	TP53	PHC3
Oxidative Stress Induced Senescence R-HSA-2559580	10	2.75895e-11	Reactome Pathway	EnrichR	TFDP1	RING1	RBBP4	CBX4	CDK4	COMMD3-BMI1	RBBP7	RPS27A	TP53	PHC3
Regulation Of PTEN Gene Transcription R-HSA-8943724	9	2.20716e-11	Reactome Pathway	EnrichR	HDAC2	RING1	RBBP4	CBX4	HDAC1	COMMD3-BMI1	RBBP7	TP53	PHC3
Transcriptional Regulation By RUNX1 R-HSA-8878171	9	5.09249e-07	Reactome Pathway	EnrichR	CREBBP	SIN3B	RING1	CBX4	HDAC1	EP300	COMMD3-BMI1	RPS27A	PHC3
Adaptive Immune System R-HSA-1280218	9	0.00458391	Reactome Pathway	EnrichR	PPP2CA	ANAPC7	DCTN2	CDC27	RPS27A	ANAPC1	RELA	ANAPC10	ANAPC2
Signaling By NOTCH R-HSA-157118	7	5.91887e-05	Reactome Pathway	EnrichR	HDAC2	CREBBP	TFDP1	HDAC1	EP300	RPS27A	TP53
Signaling By Receptor Tyrosine Kinases R-HSA-9006934	7	0.0066755	Reactome Pathway	EnrichR	PPP2CA	HDAC2	KITLG	HDAC1	EP300	RPS27A	ATP6V1C1
Activation Of Pre-Replicative Complex R-HSA-68962	6	1.77383e-08	Reactome Pathway	EnrichR	CDT1	ORC3	MCM3	MCM4	MCM6	POLE
Antigen Processing: Ubiquitination And Proteasome Degradation R-HSA-983168	6	0.00322135	Reactome Pathway	EnrichR	ANAPC7	CDC27	RPS27A	ANAPC1	ANAPC10	ANAPC2
Class I MHC Mediated Antigen Processing And Presentation R-HSA-983169	6	0.00768552	Reactome Pathway	EnrichR	ANAPC7	CDC27	RPS27A	ANAPC1	ANAPC10	ANAPC2
RUNX1 Interacts With Co-Factors Whose Precise Effect On RUNX1 Targets Is Not Known R-HSA-8939243	5	1.55466e-06	Reactome Pathway	EnrichR	CBX4	RING1	EP300	COMMD3-BMI1	PHC3
NOTCH1 Intracellular Domain Regulates Transcription R-HSA-2122947	5	7.02938e-06	Reactome Pathway	EnrichR	HDAC2	CREBBP	HDAC1	EP300	RPS27A
Transcriptional Activity Of SMAD2/SMAD3:SMAD4 Heterotrimer R-HSA-2173793	5	9.19773e-06	Reactome Pathway	EnrichR	TFDP1	PARP1	HDAC1	EP300	RPS27A
Constitutive Signaling By NOTCH1 HD+PEST Domain Mutants R-HSA-2894862	5	1.71052e-05	Reactome Pathway	EnrichR	HDAC2	CREBBP	HDAC1	EP300	RPS27A
Signaling By NOTCH1 R-HSA-1980143	5	5.14917e-05	Reactome Pathway	EnrichR	HDAC2	CREBBP	HDAC1	EP300	RPS27A
Signaling By TGF-beta Receptor Complex R-HSA-170834	5	0.000129707	Reactome Pathway	EnrichR	TFDP1	PARP1	HDAC1	EP300	RPS27A
Signaling By TGFB Family Members R-HSA-9006936	5	0.000406347	Reactome Pathway	EnrichR	TFDP1	PARP1	HDAC1	EP300	RPS27A
Signaling By WNT R-HSA-195721	5	0.0126375	Reactome Pathway	EnrichR	PPP2CA	CREBBP	HDAC1	EP300	RPS27A
Activation Of ATR In Response To Replication Stress R-HSA-176187	4	5.91887e-05	Reactome Pathway	EnrichR	ORC3	MCM3	MCM4	MCM6
SMAD2/SMAD3:SMAD4 Heterotrimer Regulates Transcription R-HSA-2173796	4	5.91887e-05	Reactome Pathway	EnrichR	TFDP1	HDAC1	EP300	RPS27A
Pre-NOTCH Transcription And Translation R-HSA-1912408	4	0.000424567	Reactome Pathway	EnrichR	CREBBP	TFDP1	EP300	TP53
FOXO-mediated Transcription R-HSA-9614085	4	0.000493176	Reactome Pathway	EnrichR	HDAC2	CREBBP	HDAC1	EP300
Diseases Of Programmed Cell Death R-HSA-9645723	4	0.000682943	Reactome Pathway	EnrichR	DNMT1	RBBP4	RBBP7	TP53
Pre-NOTCH Expression And Processing R-HSA-1912422	4	0.000937304	Reactome Pathway	EnrichR	CREBBP	TFDP1	EP300	TP53
DDX58/IFIH1-mediated Induction Of Interferon-Alpha/Beta R-HSA-168928	4	0.00103357	Reactome Pathway	EnrichR	CREBBP	EP300	RPS27A	RELA
P75 NTR Receptor-Mediated Signaling R-HSA-193704	4	0.00179216	Reactome Pathway	EnrichR	HDAC2	HDAC1	RPS27A	RELA
Transcriptional Regulation By RUNX3 R-HSA-8878159	4	0.00179216	Reactome Pathway	EnrichR	CREBBP	EP300	RPS27A	TP53
MyD88 Cascade Initiated On Plasma Membrane R-HSA-975871	4	0.00185142	Reactome Pathway	EnrichR	PPP2CA	RPS27A	TP53	RELA
TRAF6 Mediated Induction Of NFkB And MAP Kinases Upon TLR7/8 Or 9 Activation R-HSA-975138	4	0.00210657	Reactome Pathway	EnrichR	PPP2CA	RPS27A	TP53	RELA
MyD88 Dependent Cascade Initiated On Endosome R-HSA-975155	4	0.0021652	Reactome Pathway	EnrichR	PPP2CA	RPS27A	TP53	RELA
Toll Like Receptor 3 (TLR3) Cascade R-HSA-168164	4	0.00220834	Reactome Pathway	EnrichR	PPP2CA	RPS27A	TP53	RELA
Toll Like Receptor 7/8 (TLR7/8) Cascade R-HSA-168181	4	0.00220834	Reactome Pathway	EnrichR	PPP2CA	RPS27A	TP53	RELA
Toll Like Receptor 9 (TLR9) Cascade R-HSA-168138	4	0.00241297	Reactome Pathway	EnrichR	PPP2CA	RPS27A	TP53	RELA
MyD88-independent TLR4 Cascade R-HSA-166166	4	0.00248367	Reactome Pathway	EnrichR	PPP2CA	RPS27A	TP53	RELA
MyD88:MAL(TIRAP) Cascade Initiated On Plasma Membrane R-HSA-166058	4	0.00287434	Reactome Pathway	EnrichR	PPP2CA	RPS27A	TP53	RELA
Death Receptor Signaling R-HSA-73887	4	0.00559329	Reactome Pathway	EnrichR	HDAC2	HDAC1	RPS27A	RELA
Toll Like Receptor 4 (TLR4) Cascade R-HSA-166016	4	0.00571075	Reactome Pathway	EnrichR	PPP2CA	RPS27A	TP53	RELA
C-type Lectin Receptors (CLRs) R-HSA-5621481	4	0.00573561	Reactome Pathway	EnrichR	CREBBP	EP300	RPS27A	RELA
Toll-like Receptor Cascades R-HSA-168898	4	0.00887768	Reactome Pathway	EnrichR	PPP2CA	RPS27A	TP53	RELA
STAT3 Nuclear Events Downstream Of ALK Signaling R-HSA-9701898	3	4.03307e-05	Reactome Pathway	EnrichR	HDAC2	HDAC1	EP300
CD209 (DC-SIGN) Signaling R-HSA-5621575	3	0.000300867	Reactome Pathway	EnrichR	CREBBP	EP300	RELA
Signaling By ALK R-HSA-201556	3	0.000605132	Reactome Pathway	EnrichR	HDAC2	HDAC1	EP300
Notch-HLH Transcription Pathway R-HSA-350054	3	0.000733042	Reactome Pathway	EnrichR	HDAC2	CREBBP	HDAC1
Downregulation Of SMAD2/3:SMAD4 Transcriptional Activity R-HSA-2173795	3	0.000949602	Reactome Pathway	EnrichR	PARP1	HDAC1	RPS27A
Transcriptional Regulation By AP-2 (TFAP2) Family Of Transcription Factors R-HSA-8864260	3	0.00142165	Reactome Pathway	EnrichR	CREBBP	SUMO1	EP300
TAK1-dependent IKK And NF-kappa-B Activation R-HSA-445989	3	0.00237919	Reactome Pathway	EnrichR	RPS27A	TP53	RELA
Signaling By NOTCH3 R-HSA-9012852	3	0.00292283	Reactome Pathway	EnrichR	CREBBP	EP300	RPS27A
DNA Damage/Telomere Stress Induced Senescence R-HSA-2559586	3	0.00502983	Reactome Pathway	EnrichR	CCNA2	TP53	ASF1A
RUNX1 Regulates Genes Involved In Megakaryocyte Differentiation And Platelet Function R-HSA-8936459	3	0.00590845	Reactome Pathway	EnrichR	SIN3B	HDAC1	EP300
Cellular Response To Hypoxia R-HSA-1234174	3	0.00750554	Reactome Pathway	EnrichR	CREBBP	EP300	RPS27A
Signaling By NOTCH4 R-HSA-9013694	3	0.00981325	Reactome Pathway	EnrichR	CREBBP	EP300	RPS27A
Interleukin-1 Signaling R-HSA-9020702	3	0.0223248	Reactome Pathway	EnrichR	RPS27A	TP53	RELA
Interleukin-1 Family Signaling R-HSA-446652	3	0.043115	Reactome Pathway	EnrichR	RPS27A	TP53	RELA
LRR FLII-interacting Protein 1 (LRRFIP1) Activates Type I IFN Production R-HSA-3134973	2	0.000682943	Reactome Pathway	EnrichR	CREBBP	EP300
PI5P Regulates TP53 Acetylation R-HSA-6811555	2	0.0020241	Reactome Pathway	EnrichR	EP300	TP53
Regulation Of PTEN Localization R-HSA-8948747	2	0.0020241	Reactome Pathway	EnrichR	USP7	RPS27A
Regulation Of Gene Expression By Hypoxia-inducible Factor R-HSA-1234158	2	0.00278391	Reactome Pathway	EnrichR	CREBBP	EP300
SUMOylation Of Immune Response Proteins R-HSA-4755510	2	0.00278391	Reactome Pathway	EnrichR	SUMO1	RELA
NF-kB Is Activated And Signals Survival R-HSA-209560	2	0.00369443	Reactome Pathway	EnrichR	RPS27A	RELA
RUNX3 Regulates NOTCH Signaling R-HSA-8941856	2	0.00424925	Reactome Pathway	EnrichR	CREBBP	EP300
TRAF3-dependent IRF Activation Pathway R-HSA-918233	2	0.00477848	Reactome Pathway	EnrichR	CREBBP	EP300
p75NTR Signals Via NF-kB R-HSA-193639	2	0.00523654	Reactome Pathway	EnrichR	RPS27A	RELA
Polo-like Kinase Mediated Events R-HSA-156711	2	0.00523654	Reactome Pathway	EnrichR	RBBP4	EP300
FOXO-mediated Transcription Of Cell Death Genes R-HSA-9614657	2	0.00523654	Reactome Pathway	EnrichR	CREBBP	EP300
Regulation Of NF-kappa B Signaling R-HSA-9758274	2	0.00626286	Reactome Pathway	EnrichR	RPS27A	TP53
RORA Activates Gene Expression R-HSA-1368082	2	0.00626286	Reactome Pathway	EnrichR	CREBBP	EP300
NOTCH4 Intracellular Domain Regulates Transcription R-HSA-9013695	2	0.00750554	Reactome Pathway	EnrichR	CREBBP	EP300
NOTCH3 Intracellular Domain Regulates Transcription R-HSA-9013508	2	0.0111481	Reactome Pathway	EnrichR	CREBBP	EP300
TRAF6 Mediated IRF7 Activation R-HSA-933541	2	0.0136201	Reactome Pathway	EnrichR	CREBBP	EP300
Signaling By NOTCH2 R-HSA-1980145	2	0.0168334	Reactome Pathway	EnrichR	EP300	RPS27A
DNA Damage Recognition In GG-NER R-HSA-5696394	2	0.0217572	Reactome Pathway	EnrichR	PARP1	RPS27A
Signaling By FGFR3 R-HSA-5654741	2	0.0234946	Reactome Pathway	EnrichR	PPP2CA	RPS27A
Signaling By FGFR4 R-HSA-5654743	2	0.0242463	Reactome Pathway	EnrichR	PPP2CA	RPS27A
Signaling By FGFR1 R-HSA-5654736	2	0.0345042	Reactome Pathway	EnrichR	PPP2CA	RPS27A
Signaling By Non-Receptor Tyrosine Kinases R-HSA-9006927	2	0.0378734	Reactome Pathway	EnrichR	CDK4	RPS27A
Regulation Of RUNX3 Expression And Activity R-HSA-8941858	2	0.0403653	Reactome Pathway	EnrichR	EP300	RPS27A
Intrinsic Pathway For Apoptosis R-HSA-109606	2	0.0416288	Reactome Pathway	EnrichR	TFDP1	TP53
Iron Uptake And Transport R-HSA-917937	2	0.0455665	Reactome Pathway	EnrichR	RPS27A	ATP6V1C1
Dectin-1 Mediated Noncanonical NF-kB Signaling R-HSA-5607761	2	0.0479728	Reactome Pathway	EnrichR	RPS27A	RELA
LEC7A/inflammasome Pathway R-HSA-5660668	1	0.0496158	Reactome Pathway	EnrichR	RELA

## Sheet: SGTA ontology
Supplementary Table 5:- Gene Ontology and Reactome Pathway analysis of SGTA module (Immunological response associated terms) in human.
Term	Count	Adjusted P-value	Ontology	Database	Genes
endoplasmic reticulum organization (GO:0007029)	11	9.94297e-22	GO Biological Function	EnrichR	ALDH3A2	CYB5A	SERP1	VAPA	SEC61G	SGTA	STX5	SEC61B	UBE2J2	EMD	VAMP2
ubiquitin-dependent ERAD pathway (GO:0030433)	3	0.00154199	GO Biological Function	EnrichR	SGTA	SEC61B	UBE2J2
ERAD pathway (GO:0036503)	3	0.00202894	GO Biological Function	EnrichR	SGTA	SEC61B	UBE2J2
response to hexose (GO:0009746)	2	0.00647178	GO Biological Function	EnrichR	VAPA	ADIPOQ
membrane fusion (GO:0061025)	2	0.01062	GO Biological Function	EnrichR	VAPA	ADIPOQ
response to glucose (GO:0009749)	2	0.0172337	GO Biological Function	EnrichR	ADIPOQ	VAMP2
COPII-coated vesicle budding (GO:0090114)	2	0.0266831	GO Biological Function	EnrichR	ADIPOQ
endoplasmic reticulum to Golgi vesicle-mediated transport (GO:0006888)	2	0.0462136	GO Biological Function	EnrichR	ADIPOQ
regulation of I-kappaB kinase/NF-kappaB signaling (GO:0043122)	2	0.0474965	GO Biological Function	EnrichR	SGTA
positive regulation of establishment of endothelial barrier (GO:1903142)	1	0.042761	GO Biological Function	EnrichR	ALDH3A2	VAPA
sphingolipid biosynthetic process (GO:0030148)	2	0.0284297	GO Biological Function	EnrichR	F11R
sphingolipid metabolic process (GO:0006665)	2	0.042014	GO Biological Function	EnrichR	VAPA	STX5
positive regulation of I-kappaB kinase/NF-kappaB signaling (GO:0043123)	2	0.0450321	GO Biological Function	EnrichR	ADIPOQ
regulation of inflammatory response (GO:0050727)	2	0.0474965	GO Biological Function	EnrichR	ADIPOQ
T cell extravasation (GO:0072683)	1	0.042014	GO Biological Function	EnrichR	VAPA	STX5
positive regulation of cAMP-dependent protein kinase activity (GO:2000481)	1	0.042014	GO Biological Function	EnrichR	VAPA	VAMP2
regulation of histamine secretion by mast cell (GO:1903593)	1	0.042761	GO Biological Function	EnrichR	ALDH3A2	VAPA
positive regulation of endothelial cell development (GO:1901552)	1	0.042761	GO Biological Function	EnrichR	ADIPOQ	VAMP2
positive regulation of ER-associated ubiquitin-dependent protein catabolic process (GO:1903071)	1	0.042761	GO Biological Function	EnrichR	ADIPOQ	VAMP2
positive regulation of monocyte chemotactic protein-1 production (GO:0071639)	1	0.044327	GO Biological Function	EnrichR	ADIPOQ
positive regulation of myeloid cell apoptotic process (GO:0033034)	1	0.044327	GO Biological Function	EnrichR	ADIPOQ
positive regulation of protein kinase A signaling (GO:0010739)	1	0.0450321	GO Biological Function	EnrichR	ADIPOQ
regulation of granulocyte differentiation (GO:0030852)	1	0.0450321	GO Biological Function	EnrichR	VAMP2
regulation of monocyte chemotactic protein-1 production (GO:0071637)	1	0.0450321	GO Biological Function	EnrichR	SGTA
regulation of receptor binding (GO:1900120)	1	0.0450321	GO Biological Function	EnrichR	ADIPOQ
SNARE complex assembly (GO:0035493)	1	0.0450321	GO Biological Function	EnrichR	F11R
regulation of ER-associated ubiquitin-dependent protein catabolic process (GO:1903069)	1	0.0450321	GO Biological Function	EnrichR	ADIPOQ
positive regulation of ERAD pathway (GO:1904294)	1	0.0462136	GO Biological Function	EnrichR	VAMP2
regulation of platelet-derived growth factor receptor signaling pathway (GO:0010640)	1	0.0462136	GO Biological Function	EnrichR	F11R
early endosome to Golgi transport (GO:0034498)	1	0.0462136	GO Biological Function	EnrichR	STX5
regulation of macrophage differentiation (GO:0045649)	1	0.0471114	GO Biological Function	EnrichR	SEC61B
endoplasmic reticulum to cytosol transport (GO:1903513)	1	0.0471114	GO Biological Function	EnrichR	ADIPOQ
regulation of cAMP-dependent protein kinase activity (GO:2000479)	1	0.0471114	GO Biological Function	EnrichR	F11R
regulation of platelet aggregation (GO:0090330)	1	0.0474965	GO Biological Function	EnrichR	SGTA
Antigen processing-Cross Presentation R-HSA-1236975	2	0.044553	Reactome Pathway	EnrichR	SEC61G	SEC61B
Class I MHC Mediated Antigen Processing And Presentation R-HSA-983169	2	0.044553	Reactome Pathway	EnrichR	SEC61G	SEC61B	UBE2J2
ER-Phagosome Pathway R-HSA-1236974	2	0.044553	Reactome Pathway	EnrichR	SEC61G	SEC61B
Sphingolipid Metabolism R-HSA-428157	2	0.044553	Reactome Pathway	EnrichR	ALDH3A2	VAPA

## Sheet: TOR1A ontology
Supplementary Table 5:- Gene Ontology and Reactome Pathway analysis of TOR1A module (Immunological response associated terms) in human.
Term	Count	Adjusted P-value	Ontology	Database	Genes
activation of NF-kappaB-inducing kinase activity (GO:0007250)	1	0.0264557	GO Biological Functions	EnrichR	COPS8
JNK cascade (GO:0007254)	1	0.0446742	GO Biological Functions	EnrichR	GPS1
positive regulation of endocytosis (GO:0045807)	1	0.0453665	GO Biological Functions	EnrichR	TOR1A
regulation of stress-activated MAPK cascade (GO:0032872)	1	0.0453665	GO Biological Functions	EnrichR	COPS5
DNA Damage Recognition In GG-NER R-HSA-5696394	7	1.06632e-16	Reactome Pathway	EnrichR	COPS4	COPS3	COPS6	COPS5	GPS1	COPS2	COPS8
Cargo Recognition For Clathrin-Mediated Endocytosis R-HSA-8856825	8	1.99239e-16	Reactome Pathway	EnrichR	COPS4	COPS3	COPS6	COPS5	TOR1A	GPS1	COPS2	COPS8
Clathrin-mediated Endocytosis R-HSA-8856828	8	1.29303e-15	Reactome Pathway	EnrichR	COPS4	COPS3	COPS6	COPS5	TOR1A	GPS1	COPS2	COPS8
Vesicle-mediated Transport R-HSA-5653656	8	8.62598e-11	Reactome Pathway	EnrichR	COPS4	COPS3	COPS6	COPS5	TOR1A	GPS1	COPS2	COPS8
Signaling By Rho GTPases R-HSA-194315	2	0.00435651	Reactome Pathway	EnrichR	COPS4	GPS1	COPS2
Nuclear Signaling By ERBB4 R-HSA-1251985	1	0.0183974	Reactome Pathway	EnrichR	COPS2
Signaling By ERBB4 R-HSA-1236394	1	0.0309577	Reactome Pathway	EnrichR	COPS2
