# Supplementary material for: Decoding the host–pathogen interspecies molecular crosstalk during oral candidiasis in humans: an in silico analysis
Source: Front Genet. 2023 Oct 12;14:1245445. doi: 10.3389/fgene.2023.1245445 (PMC10603195; doi:10.3389/fgene.2023.1245445)
Supplement: Supplementary file 7 [file DataSheet1.xlsx]

## Sheet: Sheet1
Supplementary Table 1 :- Exhaustive list of pathogenic DEGs expressed during C. albicans infected human tongue tissues.
Associated_Gene_Name	Lemberg et al., 2022	GSE5340	GSE56093
COX2	Nil	Nil	-8.3			Upregulated
NAD5	Nil	Nil	-6.6			Downregulated
COX1	Nil	Nil	-6.49
NAD4	Nil	-2.4	-6.26
ATP6	Nil	Nil	-5.84
COB	Nil	Nil	-5.81
NAD2	Nil	Nil	-5.44
NAD1	Nil	Nil	-5.19
ATP9	Nil	Nil	-5.1
CaO19.3120	Nil	Nil	-4.6
GDH3	-3.19	Nil	-2.93
HGT20	-2.02	Nil	-2.2
SUL2	-8.67	Nil	-1.94
CaO19.5587	Nil	Nil	-1.89
CaO19.5728	Nil	Nil	-1.85
HGT12	Nil	Nil	-1.59
ECM21	-2.32	Nil	-1.26
GDI1	Nil	Nil	1.12
RRN3	Nil	Nil	1.13
CaO19.7263	Nil	Nil	1.15
CaO19.5469	Nil	Nil	1.36
AOX2	Nil	Nil	1.56
CaO19.284	Nil	Nil	1.56
NDT80	Nil	Nil	1.66
CTN3	-5.5	Nil	1.77
CaO19.3338	Nil	Nil	1.9
FET31	Nil	Nil	2.8
DLH1	Nil	Nil	2.82
CaO19.149	Nil	Nil	2.83
CUP1	Nil	Nil	2.87
KRE62	Nil	Nil	3.27
JEN2	Nil	Nil	3.88
A0A1D8PNT3	Nil	Nil	4.12
CaO19.6999	Nil	Nil	4.53
MAM33	Nil	-3.3	Nil
TPK1	Nil	-3.3	Nil
VPS17	Nil	-2.8	Nil
HWP1	Nil	-2.8	Nil
CAT8	Nil	-2.8	Nil
PHA2	Nil	-2.7	Nil
IFM3	Nil	-2.6	Nil
ALS3	-2.55	-2.4	Nil
PTH1	Nil	-2.4	Nil
HPA1	Nil	-2.4	Nil
NUC2	Nil	-2.4	Nil
APL2	1.21	-2.3	Nil
EFT3	Nil	-2.3	Nil
FGR24	Nil	-2.2	Nil
MSK1	Nil	-2.2	Nil
MSB2	Nil	-2.2	Nil
UAP1	Nil	-2.2	Nil
IFD3	-1.74	-2.1	Nil
CNH1	Nil	-2.1	Nil
PHO100	Nil	-2.1	Nil
TDH3	Nil	-2.1	Nil
TAF14	Nil	-2.1	Nil
HGT10	5.83	-2	Nil
MRP8	1.26	-2	Nil
STP2	-1.93	-2	Nil
FGR32	Nil	-2	Nil
FKH2	Nil	-2	Nil
RBT5	Nil	-2	Nil
ALS5	Nil	-2	Nil
ENO1	Nil	-2	Nil
FEN12	Nil	-2	Nil
ZUO1	1.2	2	Nil
HSP70	Nil	2	Nil
CLP1	Nil	2	Nil
RPN4	Nil	2.1	Nil
ILV2	Nil	2.1	Nil
THO1	Nil	2.1	Nil
RPN5	Nil	2.1	Nil
FLC1	Nil	2.1	Nil
PRE9	Nil	2.1	Nil
ZCF10	-1.9	2.2	Nil
GLT1	Nil	2.2	Nil
CHT3	Nil	2.2	Nil
YCK2	Nil	2.2	Nil
POL5	Nil	2.2	Nil
IPF12195	Nil	2.2	Nil
AAT1	Nil	2.21	Nil
SUI2	Nil	2.3	Nil
PDR17	1.54	2.4	Nil
SEC14	-1.77	2.4	Nil
APE2	Nil	2.4	Nil
IPF17553	Nil	2.4	Nil
TES1	Nil	2.4	Nil
INO1	7.86	2.5	Nil
CDC47	Nil	2.5	Nil
GEA2	Nil	2.7	Nil
ERG4	1.54	3.2	Nil
SEF1	Nil	3.9	Nil
CFL4	10.67	Nil	Nil
SAP4	10.5	Nil	Nil
SAP6	7.89	Nil	Nil
CFL5	7.88	Nil	Nil
orf19.3232	6.93	Nil	Nil
CFL2	5.61	Nil	Nil
TPO4	5.36	Nil	Nil
HYR1	5.27	Nil	Nil
FET3	5.05	Nil	Nil
HAP3	4.94	Nil	Nil
orf19.6532	4.8	Nil	Nil
orf19.3461	4.78	Nil	Nil
PHO87	4.11	Nil	Nil
SSA2	3.83	Nil	Nil
FTR1	3.74	Nil	Nil
SAP5	3.68	Nil	Nil
GIT1	3.66	Nil	Nil
orf19.5474	3.5	Nil	Nil
orf19.1473	3.42	Nil	Nil
DAG7	3.39	Nil	Nil
PHR2	3.18	Nil	Nil
orf19.2247	3.16	Nil	Nil
NGT1	3.13	Nil	Nil
YMX6	3.07	Nil	Nil
orf19.341	2.97	Nil	Nil
ECM18	2.84	Nil	Nil
FRE10	2.8	Nil	Nil
EHT1	2.72	Nil	Nil
CDC6	2.67	Nil	Nil
PCL1	2.65	Nil	Nil
HUT1	2.63	Nil	Nil
MUM2	2.62	Nil	Nil
ERD1	2.6	Nil	Nil
orf19.3897	2.59	Nil	Nil
GAL10	2.59	Nil	Nil
DUR32	2.54	Nil	Nil
CDG1	2.53	Nil	Nil
orf19.3982	2.47	Nil	Nil
RPS12	2.47	Nil	Nil
KAR2	2.46	Nil	Nil
RPL10A	2.45	Nil	Nil
FAV1	2.44	Nil	Nil
orf19.1890	2.42	Nil	Nil
orf19.5469	2.41	Nil	Nil
AAH1	2.4	Nil	Nil
CHT1	2.4	Nil	Nil
orf19.1427	2.39	Nil	Nil
RPL42	2.33	Nil	Nil
RPP2A	2.32	Nil	Nil
RPL30	2.3	Nil	Nil
orf19.2721	2.3	Nil	Nil
orf19.7082	2.29	Nil	Nil
FLU1	2.29	Nil	Nil
HRQ2	2.27	Nil	Nil
orf19.4159	2.27	Nil	Nil
ARO10	2.23	Nil	Nil
TIM9	2.22	Nil	Nil
EGD2	2.22	Nil	Nil
DAL1	2.21	Nil	Nil
CAM1	2.2	Nil	Nil
AHA1	2.2	Nil	Nil
RPL35	2.19	Nil	Nil
RPS21B	2.19	Nil	Nil
orf19.1409.1	2.16	Nil	Nil
orf19.5722	2.15	Nil	Nil
RPL37B	2.14	Nil	Nil
HXK2	2.14	Nil	Nil
orf19.1372	2.12	Nil	Nil
orf19.6882.1	2.12	Nil	Nil
RPL24A	2.11	Nil	Nil
GUT2	2.1	Nil	Nil
UME6	2.09	Nil	Nil
RPL12	2.07	Nil	Nil
RBT4	2.06	Nil	Nil
TPO5	2.05	Nil	Nil
RPS4A	2.04	Nil	Nil
RPS18	2.04	Nil	Nil
orf19.6220.4	2.01	Nil	Nil
ERG2	2	Nil	Nil
RPL3	2	Nil	Nil
RPS27	2	Nil	Nil
MCD1	1.99	Nil	Nil
RPS22A	1.98	Nil	Nil
orf19.7069	1.97	Nil	Nil
RPL21A	1.97	Nil	Nil
CEK1	1.97	Nil	Nil
RPS17B	1.97	Nil	Nil
SEC61	1.96	Nil	Nil
orf19.5517	1.95	Nil	Nil
MNN11	1.95	Nil	Nil
orf19.3994	1.95	Nil	Nil
RPL2	1.95	Nil	Nil
MTS1	1.95	Nil	Nil
CAM1-1	1.95	Nil	Nil
RPS20	1.95	Nil	Nil
RPL23A	1.94	Nil	Nil
RPS6A	1.94	Nil	Nil
orf19.3139	1.93	Nil	Nil
ERG13	1.92	Nil	Nil
STT3	1.91	Nil	Nil
YST1	1.91	Nil	Nil
orf19.810	1.91	Nil	Nil
WBP1	1.9	Nil	Nil
GPI13	1.89	Nil	Nil
STN1	1.89	Nil	Nil
RPL39	1.88	Nil	Nil
orf19.6100	1.88	Nil	Nil
RPL32	1.87	Nil	Nil
EFB1	1.86	Nil	Nil
PGA32	1.86	Nil	Nil
GCY1	1.86	Nil	Nil
orf19.2352	1.85	Nil	Nil
RPL25	1.85	Nil	Nil
orf19.3438	1.84	Nil	Nil
orf19.4735	1.84	Nil	Nil
RPS1	1.83	Nil	Nil
orf19.1782	1.83	Nil	Nil
GSP1	1.83	Nil	Nil
RPL19A	1.82	Nil	Nil
DPM1	1.82	Nil	Nil
RPL13	1.81	Nil	Nil
HHT21	1.81	Nil	Nil
MNN1	1.8	Nil	Nil
ERP5	1.8	Nil	Nil
HSP90	1.8	Nil	Nil
RPS15	1.79	Nil	Nil
orf19.6630	1.79	Nil	Nil
TPM2	1.78	Nil	Nil
RPS14B	1.78	Nil	Nil
MLC1	1.78	Nil	Nil
orf19.6916	1.77	Nil	Nil
orf19.5943.1	1.77	Nil	Nil
HHT2	1.76	Nil	Nil
orf19.585	1.76	Nil	Nil
orf19.1393	1.75	Nil	Nil
RPL16A	1.75	Nil	Nil
OST1	1.75	Nil	Nil
orf19.7215.3	1.74	Nil	Nil
RPS23A	1.74	Nil	Nil
orf19.6526	1.74	Nil	Nil
orf19.2639	1.74	Nil	Nil
orf19.2547	1.74	Nil	Nil
ALG7	1.73	Nil	Nil
RPL15A	1.73	Nil	Nil
RPS26A	1.73	Nil	Nil
ERV25	1.73	Nil	Nil
TMA19	1.73	Nil	Nil
DAD2	1.73	Nil	Nil
FET34	1.72	Nil	Nil
RPL18	1.72	Nil	Nil
RPL11	1.72	Nil	Nil
ERV29	1.71	Nil	Nil
orf19.3572.3	1.71	Nil	Nil
PDI1	1.71	Nil	Nil
orf19.5381	1.7	Nil	Nil
orf19.5694	1.7	Nil	Nil
FOX3	1.69	Nil	Nil
RPL43A	1.67	Nil	Nil
RPL27A	1.67	Nil	Nil
RPL17B	1.66	Nil	Nil
orf19.3797	1.65	Nil	Nil
RPL6	1.65	Nil	Nil
CDC21	1.65	Nil	Nil
CBF1	1.64	Nil	Nil
CPR6	1.64	Nil	Nil
orf19.2657	1.64	Nil	Nil
PMT4	1.63	Nil	Nil
orf19.3920	1.62	Nil	Nil
RPS19A	1.62	Nil	Nil
PFY1	1.61	Nil	Nil
RPS24	1.61	Nil	Nil
RPS5	1.6	Nil	Nil
SPE3	1.6	Nil	Nil
RPS16A	1.6	Nil	Nil
EMP24	1.59	Nil	Nil
RPS7A	1.59	Nil	Nil
ANB1	1.59	Nil	Nil
PAN6	1.58	Nil	Nil
TAZ1	1.57	Nil	Nil
orf19.7437	1.57	Nil	Nil
RPS10	1.57	Nil	Nil
SUB2	1.57	Nil	Nil
orf19.708	1.57	Nil	Nil
CDC11	1.56	Nil	Nil
RPL10	1.56	Nil	Nil
orf19.4149.1	1.56	Nil	Nil
orf19.5648	1.56	Nil	Nil
orf19.6717	1.54	Nil	Nil
RPS9B	1.53	Nil	Nil
orf19.3010	1.53	Nil	Nil
RPL5	1.52	Nil	Nil
YNK1	1.52	Nil	Nil
orf19.4496	1.52	Nil	Nil
AAT22	1.51	Nil	Nil
PRO3	1.5	Nil	Nil
ERG24	1.5	Nil	Nil
orf19.4581	1.49	Nil	Nil
orf19.2631	1.49	Nil	Nil
GUS1	1.48	Nil	Nil
HPT1	1.48	Nil	Nil
orf19.5684	1.48	Nil	Nil
ERG11	1.48	Nil	Nil
SBA1	1.48	Nil	Nil
DIT2	1.47	Nil	Nil
PMT2	1.47	Nil	Nil
RPL20B	1.46	Nil	Nil
CDC54	1.46	Nil	Nil
orf19.2638	1.45	Nil	Nil
orf19.1611	1.45	Nil	Nil
FAA21	1.45	Nil	Nil
orf19.1397	1.45	Nil	Nil
orf19.1092	1.45	Nil	Nil
orf19.7056	1.44	Nil	Nil
CYP1	1.44	Nil	Nil
GAL1	1.44	Nil	Nil
ALG6	1.44	Nil	Nil
GBP2	1.44	Nil	Nil
orf19.1177	1.44	Nil	Nil
orf19.7426	1.43	Nil	Nil
orf19.4889	1.43	Nil	Nil
orf19.6438	1.43	Nil	Nil
orf19.3679	1.43	Nil	Nil
RPL14	1.43	Nil	Nil
PMT6	1.42	Nil	Nil
orf19.2533.1	1.42	Nil	Nil
orf19.7202	1.42	Nil	Nil
orf19.4122	1.42	Nil	Nil
SPE1	1.41	Nil	Nil
ZCF35	1.41	Nil	Nil
orf19.2426	1.41	Nil	Nil
RPS3	1.4	Nil	Nil
orf19.2328	1.4	Nil	Nil
BFR1	1.4	Nil	Nil
RET2	1.4	Nil	Nil
orf19.4609	1.4	Nil	Nil
orf19.5628	1.4	Nil	Nil
RNA1	1.39	Nil	Nil
ARF2	1.39	Nil	Nil
orf19.7632	1.38	Nil	Nil
RPL82	1.38	Nil	Nil
CYP5	1.38	Nil	Nil
orf19.2653	1.38	Nil	Nil
CDC60	1.38	Nil	Nil
PMT5	1.38	Nil	Nil
HCH1	1.38	Nil	Nil
HTA2	1.38	Nil	Nil
GUK1	1.38	Nil	Nil
orf19.5009	1.38	Nil	Nil
MPRL36	1.37	Nil	Nil
2007-09-01	1.37	Nil	Nil
orf19.6503	1.36	Nil	Nil
ERG251	1.36	Nil	Nil
orf19.491	1.36	Nil	Nil
orf19.2796	1.35	Nil	Nil
orf19.687	1.35	Nil	Nil
THS1	1.35	Nil	Nil
orf19.1052	1.35	Nil	Nil
ERG10	1.35	Nil	Nil
orf19.6623	1.35	Nil	Nil
URA6	1.34	Nil	Nil
DED81	1.33	Nil	Nil
ALG5	1.33	Nil	Nil
orf19.3057	1.33	Nil	Nil
SMP3	1.32	Nil	Nil
LAG1	1.32	Nil	Nil
ABG1	1.32	Nil	Nil
orf19.1265	1.32	Nil	Nil
orf19.5689	1.31	Nil	Nil
ARC1	1.31	Nil	Nil
orf19.6392	1.31	Nil	Nil
orf19.3357	1.3	Nil	Nil
orf19.1889	1.3	Nil	Nil
orf19.5564	1.3	Nil	Nil
orf19.7102	1.3	Nil	Nil
POL30	1.29	Nil	Nil
orf19.1536	1.29	Nil	Nil
UTP22	1.29	Nil	Nil
SSZ1	1.28	Nil	Nil
orf19.688	1.28	Nil	Nil
MCD4	1.28	Nil	Nil
orf19.4247	1.28	Nil	Nil
SAR1	1.28	Nil	Nil
TIM23	1.27	Nil	Nil
FRS1	1.27	Nil	Nil
orf19.318	1.27	Nil	Nil
SES1	1.26	Nil	Nil
PMT1	1.26	Nil	Nil
ARP1	1.26	Nil	Nil
CDC13	1.25	Nil	Nil
ERG6	1.25	Nil	Nil
SGT2	1.25	Nil	Nil
ADK1	1.25	Nil	Nil
ILS1	1.25	Nil	Nil
THR1	1.25	Nil	Nil
USO6	1.24	Nil	Nil
orf19.7121	1.24	Nil	Nil
ARO7	1.24	Nil	Nil
YDJ1	1.24	Nil	Nil
orf19.549	1.24	Nil	Nil
orf19.6976	1.23	Nil	Nil
ATP16	1.23	Nil	Nil
orf19.2128	1.23	Nil	Nil
orf19.2018	1.23	Nil	Nil
orf19.839	1.23	Nil	Nil
orf19.3312	1.23	Nil	Nil
TIF	1.23	Nil	Nil
NRM1	1.22	Nil	Nil
NCP1	1.22	Nil	Nil
orf19.2489	1.22	Nil	Nil
orf19.6737	1.22	Nil	Nil
orf19.5418	1.22	Nil	Nil
MIR1	1.21	Nil	Nil
SEC62	1.21	Nil	Nil
STE24	1.21	Nil	Nil
orf19.7427	1.21	Nil	Nil
ERG9	1.21	Nil	Nil
TCP1	1.21	Nil	Nil
orf19.2214	1.21	Nil	Nil
orf19.86	1.21	Nil	Nil
TRM1	1.2	Nil	Nil
URA3	1.2	Nil	Nil
CDC42	1.2	Nil	Nil
CLC1	1.19	Nil	Nil
orf19.2257	1.19	Nil	Nil
RTT109	1.19	Nil	Nil
ERV46	1.18	Nil	Nil
orf19.4409	1.18	Nil	Nil
MRP7	1.17	Nil	Nil
BMT1	1.17	Nil	Nil
HEX1	1.17	Nil	Nil
orf19.2438	1.17	Nil	Nil
orf19.828	1.17	Nil	Nil
orf19.1897	1.17	Nil	Nil
CDC46	1.17	Nil	Nil
orf19.6701	1.16	Nil	Nil
YPT7	1.16	Nil	Nil
MTM1	1.16	Nil	Nil
RAD59	1.15	Nil	Nil
MCM2	1.15	Nil	Nil
RHO3	1.14	Nil	Nil
orf19.5140	1.14	Nil	Nil
orf19.1804	1.14	Nil	Nil
YBN5	1.14	Nil	Nil
orf19.3394	1.13	Nil	Nil
orf19.5681	1.13	Nil	Nil
TIF11	1.13	Nil	Nil
orf19.1308	1.13	Nil	Nil
orf19.4703	1.13	Nil	Nil
CTM1	1.13	Nil	Nil
MRPS9	1.13	Nil	Nil
orf19.7485	1.12	Nil	Nil
EXO1	1.12	Nil	Nil
HEM15	1.12	Nil	Nil
FMT1	1.12	Nil	Nil
MRPL8	1.11	Nil	Nil
MRPL19	1.11	Nil	Nil
orf19.6247	1.11	Nil	Nil
ISC1	1.1	Nil	Nil
orf19.6148	1.1	Nil	Nil
orf19.474	1.1	Nil	Nil
orf19.3938	1.1	Nil	Nil
orf19.1991	1.1	Nil	Nil
orf19.3859	1.1	Nil	Nil
TOS4	1.09	Nil	Nil
MSS51	1.09	Nil	Nil
orf19.445	1.09	Nil	Nil
DPP2	1.09	Nil	Nil
PHO13	1.09	Nil	Nil
URA7	1.08	Nil	Nil
UBP1	1.08	Nil	Nil
JEM1	1.08	Nil	Nil
orf19.1672	1.08	Nil	Nil
orf19.4018	1.08	Nil	Nil
orf19.52	1.07	Nil	Nil
SMC2	1.07	Nil	Nil
MNN26	1.07	Nil	Nil
orf19.5246	1.07	Nil	Nil
orf19.1917	1.07	Nil	Nil
CDC10	1.07	Nil	Nil
SEC21	1.06	Nil	Nil
WRS1	1.06	Nil	Nil
orf19.3836	1.06	Nil	Nil
orf19.4749	1.05	Nil	Nil
orf19.3648	1.05	Nil	Nil
orf19.1625	1.05	Nil	Nil
TIM50	1.04	Nil	Nil
orf19.5281	1.04	Nil	Nil
orf19.2040	1.04	Nil	Nil
orf19.7088	1.03	Nil	Nil
MIA40	1.03	Nil	Nil
orf19.3166	1.03	Nil	Nil
SAM51	1.02	Nil	Nil
TRR1	1.02	Nil	Nil
YML6	1.02	Nil	Nil
RIM2	1.02	Nil	Nil
TRP2	1.01	Nil	Nil
orf19.1956	1.01	Nil	Nil
COF1	1.01	Nil	Nil
KAR9	1.01	Nil	Nil
orf19.2246	1.01	Nil	Nil
PUP3	1	Nil	Nil
orf19.3175	-1.02	Nil	Nil
orf19.4347	-1.02	Nil	Nil
orf19.3136	-1.02	Nil	Nil
PEX13	-1.05	Nil	Nil
YME1	-1.06	Nil	Nil
orf19.3922	-1.06	Nil	Nil
orf19.1183	-1.06	Nil	Nil
orf19.1757	-1.07	Nil	Nil
orf19.6306	-1.08	Nil	Nil
ZCF29	-1.08	Nil	Nil
orf19.5633	-1.08	Nil	Nil
CPY1	-1.09	Nil	Nil
orf19.1240	-1.09	Nil	Nil
orf19.4706	-1.09	Nil	Nil
orf19.1460	-1.09	Nil	Nil
LYS2	-1.09	Nil	Nil
PEX7	-1.1	Nil	Nil
YAK1	-1.1	Nil	Nil
orf19.5848	-1.1	Nil	Nil
CTA9	-1.11	Nil	Nil
RVS167	-1.11	Nil	Nil
orf19.1297	-1.11	Nil	Nil
orf19.607	-1.11	Nil	Nil
PSP1	-1.11	Nil	Nil
orf19.7152	-1.13	Nil	Nil
orf19.4534	-1.13	Nil	Nil
CEF1	-1.14	Nil	Nil
HAL22	-1.14	Nil	Nil
orf19.338	-1.14	Nil	Nil
orf19.6079	-1.14	Nil	Nil
orf19.3984	-1.14	Nil	Nil
FUN31	-1.14	Nil	Nil
SSY5	-1.15	Nil	Nil
RIB3	-1.16	Nil	Nil
orf19.308	-1.16	Nil	Nil
TPK2	-1.16	Nil	Nil
orf19.2737	-1.16	Nil	Nil
GTT11	-1.16	Nil	Nil
orf19.5605	-1.17	Nil	Nil
orf19.846	-1.17	Nil	Nil
orf19.3110	-1.18	Nil	Nil
orf19.1666	-1.18	Nil	Nil
orf19.3318	-1.18	Nil	Nil
orf19.6003	-1.19	Nil	Nil
orf19.3245	-1.19	Nil	Nil
orf19.6578	-1.2	Nil	Nil
orf19.4795	-1.2	Nil	Nil
INT1	-1.21	Nil	Nil
orf19.1600	-1.21	Nil	Nil
orf19.5752	-1.21	Nil	Nil
orf19.3332	-1.21	Nil	Nil
UGA2	-1.22	Nil	Nil
orf19.6941	-1.22	Nil	Nil
LAP4	-1.23	Nil	Nil
orf19.6797	-1.24	Nil	Nil
MYO5	-1.24	Nil	Nil
orf19.6703	-1.25	Nil	Nil
GDB1	-1.25	Nil	Nil
STB3	-1.26	Nil	Nil
STP4	-1.26	Nil	Nil
orf19.3360	-1.26	Nil	Nil
SDS24	-1.27	Nil	Nil
GCV1	-1.27	Nil	Nil
FGR13	-1.27	Nil	Nil
ACE2	-1.28	Nil	Nil
orf19.4530.1	-1.28	Nil	Nil
BCR1	-1.29	Nil	Nil
RLM1	-1.29	Nil	Nil
orf19.5026	-1.3	Nil	Nil
orf19.4659	-1.3	Nil	Nil
HOS3	-1.3	Nil	Nil
ZCF39	-1.3	Nil	Nil
orf19.2400	-1.3	Nil	Nil
orf19.5943	-1.3	Nil	Nil
orf19.4031	-1.31	Nil	Nil
orf19.4127	-1.31	Nil	Nil
orf19.872	-1.32	Nil	Nil
orf19.4263	-1.33	Nil	Nil
orf19.6316	-1.33	Nil	Nil
orf19.6522	-1.33	Nil	Nil
orf19.1720	-1.33	Nil	Nil
PEX12	-1.34	Nil	Nil
orf19.3030	-1.35	Nil	Nil
CSR1	-1.36	Nil	Nil
orf19.2848	-1.36	Nil	Nil
orf19.1964	-1.36	Nil	Nil
PKH2	-1.37	Nil	Nil
orf19.2703	-1.37	Nil	Nil
HIP1	-1.37	Nil	Nil
orf19.5755	-1.37	Nil	Nil
ZCF16	-1.37	Nil	Nil
SSY1	-1.38	Nil	Nil
orf19.3661	-1.38	Nil	Nil
orf19.3007.2	-1.38	Nil	Nil
PTH2	-1.39	Nil	Nil
orf19.90	-1.39	Nil	Nil
LAB5	-1.4	Nil	Nil
orf19.7213	-1.4	Nil	Nil
SMP2	-1.4	Nil	Nil
orf19.7598	-1.4	Nil	Nil
HNM1	-1.4	Nil	Nil
orf19.2092	-1.4	Nil	Nil
ZCF13	-1.41	Nil	Nil
orf19.7032	-1.41	Nil	Nil
orf19.5274	-1.41	Nil	Nil
AUT7	-1.41	Nil	Nil
PDK2	-1.41	Nil	Nil
orf19.7091	-1.41	Nil	Nil
orf19.5799	-1.42	Nil	Nil
FGR3	-1.42	Nil	Nil
orf19.6117	-1.42	Nil	Nil
DPP3	-1.42	Nil	Nil
MUC1	-1.42	Nil	Nil
orf19.3841	-1.43	Nil	Nil
orf19.3260	-1.44	Nil	Nil
PHO91	-1.44	Nil	Nil
orf19.4287	-1.44	Nil	Nil
orf19.6065	-1.45	Nil	Nil
orf19.5837	-1.46	Nil	Nil
ZCF31	-1.46	Nil	Nil
MET16	-1.46	Nil	Nil
ALT1	-1.46	Nil	Nil
SHM2	-1.47	Nil	Nil
orf19.192	-1.47	Nil	Nil
orf19.2452	-1.47	Nil	Nil
ATC1	-1.47	Nil	Nil
SOK1	-1.47	Nil	Nil
FCR1	-1.47	Nil	Nil
RIM15	-1.48	Nil	Nil
TYE7	-1.48	Nil	Nil
SPO72	-1.48	Nil	Nil
ATG15	-1.49	Nil	Nil
orf19.1855	-1.49	Nil	Nil
TPS2	-1.49	Nil	Nil
orf19.3781	-1.5	Nil	Nil
DUG3	-1.51	Nil	Nil
orf19.4539	-1.51	Nil	Nil
orf19.55	-1.52	Nil	Nil
orf19.4918	-1.52	Nil	Nil
orf19.6874	-1.52	Nil	Nil
INO2	-1.52	Nil	Nil
HGT3	-1.52	Nil	Nil
EFG1	-1.53	Nil	Nil
orf19.6469	-1.54	Nil	Nil
orf19.6245	-1.54	Nil	Nil
orf19.3615	-1.54	Nil	Nil
orf19.6601	-1.54	Nil	Nil
YOR1	-1.55	Nil	Nil
orf19.7619	-1.57	Nil	Nil
orf19.3854	-1.57	Nil	Nil
MDM34	-1.58	Nil	Nil
GAP6	-1.58	Nil	Nil
ADE2	-1.58	Nil	Nil
SLY41	-1.59	Nil	Nil
PGA55	-1.59	Nil	Nil
orf19.692	-1.59	Nil	Nil
orf19.3848	-1.59	Nil	Nil
orf19.7078	-1.6	Nil	Nil
HSE1	-1.6	Nil	Nil
orf19.3301	-1.6	Nil	Nil
IRA2	-1.6	Nil	Nil
PRC2	-1.61	Nil	Nil
orf19.6747	-1.62	Nil	Nil
orf19.4174	-1.62	Nil	Nil
orf19.5961	-1.62	Nil	Nil
orf19.3728	-1.62	Nil	Nil
SPT23	-1.63	Nil	Nil
GNP1	-1.64	Nil	Nil
GAC1	-1.64	Nil	Nil
CPA2	-1.64	Nil	Nil
SIP5	-1.64	Nil	Nil
orf19.6713	-1.64	Nil	Nil
ZCF15	-1.65	Nil	Nil
REG1	-1.65	Nil	Nil
orf19.2506	-1.66	Nil	Nil
UGT51C1	-1.66	Nil	Nil
orf19.1797	-1.66	Nil	Nil
LYS22	-1.66	Nil	Nil
orf19.6973	-1.66	Nil	Nil
orf19.1363	-1.67	Nil	Nil
orf19.5431	-1.67	Nil	Nil
orf19.3021	-1.68	Nil	Nil
orf19.541	-1.68	Nil	Nil
FAA4	-1.69	Nil	Nil
PHO4	-1.7	Nil	Nil
orf19.7214	-1.7	Nil	Nil
orf19.3517	-1.7	Nil	Nil
RAD16	-1.7	Nil	Nil
orf19.5552	-1.71	Nil	Nil
orf19.3793	-1.71	Nil	Nil
orf19.1664	-1.71	Nil	Nil
orf19.5782	-1.72	Nil	Nil
MET13	-1.73	Nil	Nil
MET28	-1.73	Nil	Nil
orf19.321	-1.73	Nil	Nil
GPH1	-1.74	Nil	Nil
SGA1	-1.75	Nil	Nil
MET10	-1.75	Nil	Nil
orf19.6709	-1.76	Nil	Nil
orf19.2724	-1.76	Nil	Nil
HMX1	-1.76	Nil	Nil
PDX3	-1.77	Nil	Nil
SCT2	-1.78	Nil	Nil
FAA2	-1.8	Nil	Nil
orf19.7547	-1.8	Nil	Nil
orf19.1314	-1.81	Nil	Nil
orf19.2030	-1.81	Nil	Nil
FAB1	-1.82	Nil	Nil
CAT8	-1.82	Nil	Nil
orf19.100	-1.82	Nil	Nil
ECM4	-1.83	Nil	Nil
orf19.2962	-1.83	Nil	Nil
orf19.5576	-1.85	Nil	Nil
AGP2	-1.86	Nil	Nil
ARG5,6	-1.86	Nil	Nil
CDR11	-1.86	Nil	Nil
STP1	-1.86	Nil	Nil
HOL4	-1.87	Nil	Nil
orf19.5876	-1.87	Nil	Nil
MSO1	-1.87	Nil	Nil
orf19.6064	-1.87	Nil	Nil
orf19.4246	-1.88	Nil	Nil
CWH8	-1.88	Nil	Nil
orf19.419	-1.89	Nil	Nil
orf19.5617	-1.89	Nil	Nil
FRE30	-1.89	Nil	Nil
RCH1	-1.9	Nil	Nil
HGT19	-1.91	Nil	Nil
FAD2	-1.91	Nil	Nil
orf19.6474	-1.92	Nil	Nil
orf19.7566	-1.92	Nil	Nil
HAP41	-1.93	Nil	Nil
orf19.6443	-1.93	Nil	Nil
PHO86	-1.93	Nil	Nil
AGP3	-1.94	Nil	Nil
orf19.1656	-1.95	Nil	Nil
orf19.2048	-1.95	Nil	Nil
orf19.4368	-1.97	Nil	Nil
CAG1	-1.97	Nil	Nil
orf19.1433	-1.99	Nil	Nil
orf19.4791	-1.99	Nil	Nil
MAF1	-2	Nil	Nil
orf19.35	-2	Nil	Nil
orf19.715	-2	Nil	Nil
HGT5	-2.01	Nil	Nil
PMC1	-2.01	Nil	Nil
orf19.2529	-2.01	Nil	Nil
orf19.5813	-2.01	Nil	Nil
orf19.2346	-2.01	Nil	Nil
orf19.3810	-2.02	Nil	Nil
TCC1	-2.02	Nil	Nil
orf19.6816	-2.03	Nil	Nil
AMO2	-2.03	Nil	Nil
orf19.2296	-2.04	Nil	Nil
RIM101	-2.04	Nil	Nil
orf19.6850	-2.04	Nil	Nil
orf19.6465	-2.04	Nil	Nil
orf19.1350	-2.04	Nil	Nil
orf19.3004	-2.06	Nil	Nil
PYC2	-2.07	Nil	Nil
PRB1	-2.08	Nil	Nil
orf19.3029	-2.08	Nil	Nil
orf19.3973	-2.08	Nil	Nil
orf19.1534	-2.09	Nil	Nil
orf19.5270	-2.09	Nil	Nil
orf19.7149	-2.09	Nil	Nil
IFF4	-2.1	Nil	Nil
ALS4	-2.11	Nil	Nil
orf19.3337	-2.11	Nil	Nil
HGT4	-2.12	Nil	Nil
AHR1	-2.13	Nil	Nil
orf19.7445	-2.13	Nil	Nil
orf19.4372	-2.14	Nil	Nil
MET2	-2.14	Nil	Nil
DOT5	-2.15	Nil	Nil
orf19.411	-2.15	Nil	Nil
orf19.7042	-2.16	Nil	Nil
orf19.1504	-2.17	Nil	Nil
orf19.899	-2.23	Nil	Nil
SOU1	-2.23	Nil	Nil
orf19.5451	-2.24	Nil	Nil
orf19.1277	-2.25	Nil	Nil
orf19.1800	-2.25	Nil	Nil
ROB1	-2.26	Nil	Nil
UGA3	-2.26	Nil	Nil
orf19.5069	-2.26	Nil	Nil
ECM22	-2.28	Nil	Nil
orf19.449	-2.28	Nil	Nil
orf19.6790	-2.29	Nil	Nil
ECM42	-2.31	Nil	Nil
orf19.2253	-2.31	Nil	Nil
FAA2-1	-2.31	Nil	Nil
orf19.3932	-2.31	Nil	Nil
CPA1	-2.31	Nil	Nil
orf19.5626	-2.32	Nil	Nil
orf19.173	-2.32	Nil	Nil
MLS1	-2.33	Nil	Nil
ALS2	-2.35	Nil	Nil
HGT16	-2.36	Nil	Nil
orf19.2838	-2.37	Nil	Nil
KTR4	-2.38	Nil	Nil
MSN4	-2.38	Nil	Nil
orf19.7196	-2.39	Nil	Nil
orf19.3563	-2.39	Nil	Nil
orf19.2515	-2.4	Nil	Nil
orf19.4445	-2.41	Nil	Nil
POT1-2	-2.42	Nil	Nil
ADAEC	-2.43	Nil	Nil
SHA3	-2.43	Nil	Nil
MET1	-2.43	Nil	Nil
ARG4	-2.44	Nil	Nil
orf19.4577	-2.44	Nil	Nil
SRR1	-2.44	Nil	Nil
PTP2	-2.45	Nil	Nil
orf19.4504	-2.45	Nil	Nil
orf19.7166	-2.45	Nil	Nil
GYP7	-2.45	Nil	Nil
orf19.1107	-2.46	Nil	Nil
LAP3	-2.46	Nil	Nil
PTR22	-2.47	Nil	Nil
RSN1	-2.47	Nil	Nil
YMC2	-2.49	Nil	Nil
orf19.3108	-2.5	Nil	Nil
TEC1	-2.5	Nil	Nil
orf19.1152	-2.51	Nil	Nil
SKN2	-2.51	Nil	Nil
orf19.7441	-2.51	Nil	Nil
KNS1	-2.52	Nil	Nil
orf19.5204	-2.52	Nil	Nil
RAS2	-2.53	Nil	Nil
ECM17	-2.54	Nil	Nil
CSP37	-2.56	Nil	Nil
GAL4	-2.58	Nil	Nil
orf19.7504	-2.59	Nil	Nil
orf19.1307	-2.6	Nil	Nil
orf19.216	-2.61	Nil	Nil
orf19.6840	-2.61	Nil	Nil
orf19.6017	-2.62	Nil	Nil
SAP9	-2.62	Nil	Nil
RTA2	-2.65	Nil	Nil
orf19.1461	-2.65	Nil	Nil
MXR1	-2.65	Nil	Nil
FRP3	-2.65	Nil	Nil
ADR1	-2.65	Nil	Nil
OLE1	-2.66	Nil	Nil
orf19.4883	-2.71	Nil	Nil
ARG8	-2.71	Nil	Nil
orf19.4657	-2.73	Nil	Nil
orf19.6637	-2.73	Nil	Nil
orf19.3869	-2.75	Nil	Nil
orf19.3351	-2.76	Nil	Nil
BUL1	-2.77	Nil	Nil
orf19.4090	-2.86	Nil	Nil
orf19.6143	-2.87	Nil	Nil
SOD6	-2.9	Nil	Nil
PHO89	-2.92	Nil	Nil
CMK1	-2.93	Nil	Nil
orf19.215	-2.93	Nil	Nil
orf19.792	-2.94	Nil	Nil
CYB2	-2.94	Nil	Nil
orf19.217	-2.96	Nil	Nil
orf19.5169	-2.98	Nil	Nil
GPX2	-2.99	Nil	Nil
orf19.3586	-3	Nil	Nil
orf19.6554	-3	Nil	Nil
orf19.4970	-3.03	Nil	Nil
orf19.4066	-3.03	Nil	Nil
ECM38	-3.04	Nil	Nil
orf19.1862	-3.06	Nil	Nil
orf19.5426	-3.07	Nil	Nil
CIRT4B	-3.12	Nil	Nil
FAS1	-3.12	Nil	Nil
orf19.4121	-3.15	Nil	Nil
orf19.2038	-3.16	Nil	Nil
PDE1	-3.17	Nil	Nil
ALD5	-3.18	Nil	Nil
orf19.5587	-3.24	Nil	Nil
orf19.6660	-3.24	Nil	Nil
AFP99	-3.25	Nil	Nil
orf19.2168	-3.27	Nil	Nil
orf19.6084	-3.28	Nil	Nil
orf19.3439	-3.28	Nil	Nil
orf19.2398	-3.29	Nil	Nil
orf19.376	-3.29	Nil	Nil
orf19.2397.3	-3.33	Nil	Nil
ADH5	-3.33	Nil	Nil
PCL5	-3.34	Nil	Nil
FAS2	-3.35	Nil	Nil
orf19.5070	-3.36	Nil	Nil
orf19.246	-3.37	Nil	Nil
MOH1	-3.37	Nil	Nil
ASR2	-3.38	Nil	Nil
orf19.7310	-3.39	Nil	Nil
TRY5	-3.39	Nil	Nil
ARG1	-3.47	Nil	Nil
ENA2	-3.5	Nil	Nil
FAR1	-3.55	Nil	Nil
orf19.5125	-3.59	Nil	Nil
PGA37	-3.6	Nil	Nil
MUP1	-3.65	Nil	Nil
MET15	-3.66	Nil	Nil
orf19.6276	-3.68	Nil	Nil
orf19.1150	-3.68	Nil	Nil
orf19.1632	-3.71	Nil	Nil
orf19.4476	-3.71	Nil	Nil
orf19.1159	-3.72	Nil	Nil
orf19.6899	-3.74	Nil	Nil
ARF1	-3.77	Nil	Nil
orf19.7296	-3.78	Nil	Nil
ACC1	-3.83	Nil	Nil
ACS1	-3.85	Nil	Nil
CTN1	-3.91	Nil	Nil
OPT8	-3.99	Nil	Nil
RNR3	-3.99	Nil	Nil
ATO1	-4.01	Nil	Nil
RTA4	-4.01	Nil	Nil
orf19.2701	-4.16	Nil	Nil
MRV2	-4.18	Nil	Nil
CAN2	-4.22	Nil	Nil
IFD6	-4.32	Nil	Nil
orf19.265	-4.35	Nil	Nil
orf19.3310	-4.38	Nil	Nil
orf19.334	-4.58	Nil	Nil
OSM2	-4.62	Nil	Nil
NCE103	-4.7	Nil	Nil
ALP1	-4.74	Nil	Nil
HSP12	-4.8	Nil	Nil
orf19.5282	-4.85	Nil	Nil
MDR1	-4.85	Nil	Nil
CUP9	-4.92	Nil	Nil
orf19.4216	-4.97	Nil	Nil
orf19.1943	-5.05	Nil	Nil
MRV5	-5.56	Nil	Nil
TRY4	-5.87	Nil	Nil
orf19.3210	-5.95	Nil	Nil
GAP2	-5.97	Nil	Nil
orf19.3105	-5.99	Nil	Nil
HSP21	-6.05	Nil	Nil
MRV4	-6.27	Nil	Nil
GTT13	-6.31	Nil	Nil
orf19.1368	-6.35	Nil	Nil
MET4	-6.36	Nil	Nil
CaalfMp08.3	-6.38	Nil	Nil
orf19.5514	-6.46	Nil	Nil
ALS1	-6.61	Nil	Nil
orf19.1122	-6.91	Nil	Nil
PGA45	-6.96	Nil	Nil
orf19.2336	-7.45	Nil	Nil
orf19.3107	-7.61	Nil	Nil
orf19.6688	-8.2	Nil	Nil
orf19.5728	-8.55	Nil	Nil
MET14	-8.78	Nil	Nil
SAP1	-8.8	Nil	Nil
HSP31	-9.85	Nil	Nil
MET3	-13.38	Nil	Nil
