# Supplementary material for: Decoding the host–pathogen interspecies molecular crosstalk during oral candidiasis in humans: an in silico analysis
Source: Front Genet. 2023 Oct 12;14:1245445. doi: 10.3389/fgene.2023.1245445 (PMC10603195; doi:10.3389/fgene.2023.1245445)
Supplement: Supplementary file 8 [file DataSheet2.xlsx]

## Sheet: Sheet1
Supplementary Table 2:- Exhaustive list of host DEGs from cancerous cell lines exposed to C. albicans. (GSE169278)
Official Gene Name	(HSC cell line) log2foldchange	(HO-1-N1 cell line) log2foldchange
AC233968.1	Nil	-5.41			Upregulated								Up regulated
MTX1P1	Nil	-2.57			Downregulated								Downregulated
AC240274.1	-2.53	-1.84
BMF	-4.41	-1.66
DBP	-3.74	-1.65
TFRC	0.48	-1.63
NBPF1	-1.37	-1.62
PIK3IP1	-2.33	-1.56
FTH1P7	Nil	-1.55
FGD3	-1.7	-1.51
S1PR5	-3.54	-1.5
BCL2L11	-1.93	-1.49
MXD3	-1.49	-1.46
FZD2	-2.32	-1.43
TRIL	Nil	-1.43
KIF20A	-1.32	-1.43
EPN3	-3.67	-1.42
PXMP4	-1.99	-1.42
BRD8	-1.06	-1.41
MYLIP	-1.81	-1.4
FAM53B	-1.25	-1.39
TNFAIP8L1	Nil	-1.39
CKAP2	-1.34	-1.33
ZNF488	-3.51	-1.32
BAMBI	Nil	-1.32
GLUL	-0.77	-1.28
SLC43A2	Nil	-1.26
MIDN	1.21	-0.44
CDKN1A	0.92	-0.43
CAPZA2	0.21	-0.43
BCAR1	1.6	-0.42
TRAF4	1.16	-0.42
AKIRIN1	1.08	-0.42
MEX3C	0.87	-0.41
DDX5	0.85	-0.41
RIPK2	0.82	-0.4
WSB1	0.37	-0.38
MCL1	2.19	-0.38
TGM2	2.19	-0.37
RNF145	0.22	-0.37
MAPK6	0.31	-0.37
TP53BP2	1.12	-0.36
GJB3	2.29	-0.36
UGDH	0.56	-0.36
PRKAG2	0.58	-0.35
NFIL3	0.52	-0.35
TGFB2	0.79	-0.35
MAPKBP1	0.63	-0.35
SPSB1	0.66	-0.35
BAZ1A	0.77	-0.35
DDX3Y	0.67	-0.34
CCDC85B	1.6	-0.34
CHST11	1.09	-0.34
CDCP1	2.24	-0.34
EZR	1.11	-0.33
ADORA2B	Nil	-0.33
FAM84B	1.09	-0.32
SERPINB5	1.54	-0.31
TSC22D2	1.92	-0.31
RRAGA	Nil	-0.31
CLIP1	Nil	-0.3
DUSP14	Nil	-0.3
WEE1	Nil	-0.3
IER2	1.96	-0.3
WDR45B	0.67	-0.3
PIM1	3.31	-0.3
SINHCAF	0.78	-0.3
MAFG	1.85	-0.3
AMIGO2	1.19	-0.3
CREG2	-2.93	-0.3
SRF	0.07	-0.3
IVNS1ABP	0.09	-0.29
SSH1	1.2	-0.29
SERTAD3	0.16	-0.29
PPARG	Nil	-0.29
VPS37A	0.76	-0.27
NAB1	0.45	-0.27
BCL10	1.29	-0.27
MAT2A	Nil	-0.27
EFNB2	1.11	-0.26
CLK3	1.14	-0.26
FHL2	0.93	-0.26
ELL2	0.83	-0.25
MOB3A	Nil	-0.25
SOWAHC	2.2	-0.25
DDX21	1.47	-0.24
ETS1	2.92	-0.24
TPBG	1.04	-0.23
PIP5K1A	0.85	-0.23
SMOX	2.7	-0.23
CEBPG	0.56	-0.23
KDM6B	1.74	-0.23
MAP3K9	1.95	-0.23
NEDD9	1.98	-0.22
CYP24A1	Nil	-0.22
DUSP10	1.53	-0.22
TNS4	0.59	-0.21
KLF16	1.23	-0.2
GPRC5A	2.42	-0.2
SNAPC1	Nil	-0.2
LAMA3	1.19	-0.2
UBASH3B	1.49	-0.2
NRAV	-0.74	-0.19
NAGS	Nil	-0.18
RLF	0.8	-0.18
PPP1R15B	1.19	-0.18
C11orf24	0.33	-0.18
CLDN4	4.04	-0.17
LY6K	1.04	-0.17
LDLR	2.06	-0.17
ODC1	4.53	-0.16
NXT1	0.5	-0.16
KIAA0895	Nil	-0.16
C3orf52	2.35	-0.16
IRS1	0.82	-0.15
B3GNT5	0.86	-0.15
MMD	0.83	-0.15
NCOA7	0.31	-0.15
ARNTL	0.51	-0.14
MID1	-0.89	-0.14
JUND	1.58	-0.14
C3orf58	-0.68	-0.13
SERTAD2	0.52	-0.13
ADAM19	1.78	-0.12
PRSS22	0.53	-0.12
TICAM1	2.18	-0.12
MIR22HG	0.27	-0.11
FAM57A	0.17	-0.11
PPP2R5B	0.85	-0.11
NOCT	1.43	-0.11
JMJD6	1.34	-0.11
DKK1	3.75	-0.11
STK17A	1.86	-0.1
MICAL2	2.45	-0.1
KLF10	0.46	-0.1
LONRF1	0.92	-0.1
SPRED1	1.64	-0.1
HIVEP2	1.12	-0.1
ITGB8	0.92	-0.09
KDM3A	0.45	-0.08
B4GALT4	0.23	-0.08
UGCG	1.88	-0.08
FAM210A	1.18	-0.07
CCDC71L	2.45	-0.07
BCAR3	2.44	-0.07
MAP2K3	0.73	-0.07
EPHA2	3.93	-0.07
FERMT2	1.82	-0.07
NAMPT	1.22	-0.06
PTGER4	1.09	-0.06
SLC25A33	1.11	-0.06
COQ10B	1.15	-0.06
ARL10	Nil	-0.06
PLOD2	Nil	-0.06
NAB2	0.63	-0.05
RGS16	Nil	-0.05
KRT16	Nil	-0.05
PPP1R3B	Nil	-0.05
PPTC7	1.17	-0.04
TMEM158	2.73	-0.04
EGLN1	Nil	-0.04
OXTR	3.09	-0.03
CHSY1	0.28	-0.03
PIM3	1.3	-0.03
CD38	Nil	-0.03
NAMPTP1	1	-0.02
TMEM206	1.01	-0.02
ETS2	0.33	-0.01
SIK1	2.56	-0.01
SGMS2	1.59	0
RARA	Nil	0
TNFRSF12A	1.56	0
TNFRSF19	1.26	0.01
PTPRB	Nil	0.01
BNC1	0.37	0.01
AL135905.2	1.51	0.02
ASPHD2	0.32	0.02
TNFRSF10B	1.48	0.03
ABL2	3.14	0.03
SPHK1	1.81	0.03
SLC20A1	2.28	0.03
PER2	1.5	0.03
ZNF114	Nil	0.04
BARX2	0.6	0.04
ZFP36L1	1.98	0.05
YRDC	1.43	0.05
TNFRSF10A	2.26	0.06
GDF15	2.33	0.07
VLDLR	0.06	0.07
SAMD4A	3.38	0.08
FOSL2	Nil	0.08
SERTAD1	1.61	0.09
MAFK	2.06	0.11
FAM107B	2.1	0.12
B3GNT7	Nil	0.12
SOCS3	3.07	0.12
CCDC190	Nil	0.13
NOMO3	3.29	0.13
SLC9A2	Nil	0.13
TSC22D1	1.3	0.14
IGFBP3	Nil	0.14
JUNB	1.65	0.14
RFX2	-0.91	0.17
TM4SF1	2.05	0.17
PPP1R15A	3.29	0.17
SLC2A1	-0.8	0.18
ADM	Nil	0.18
BHLHE40	0.99	0.19
MUM1L1	Nil	0.19
SLCO4A1	3.2	0.2
SLC25A25	2.16	0.22
SYDE1	Nil	0.22
TIPARP	1.06	0.23
HRH1	2.59	0.23
FOXD1	2.46	0.23
PRR7	0.36	0.23
ZBTB21	0.88	0.24
PAG1	Nil	0.24
TENT5A	-0.97	0.25
DEPP1	-1.05	0.25
ARL14	0.84	0.25
IL1RAP	0.94	0.25
DUSP4	5.01	0.27
HILPDA	Nil	0.27
PDGFB	1.98	0.28
CYR61	2	0.28
FUT11	Nil	0.29
CD69	Nil	0.3
RHOB	1.58	0.32
RGCC	1.14	0.32
ZFP36	3.03	0.33
ARID3B	2.99	0.34
FOXA1	Nil	0.35
SEMA7A	4.4	0.37
IL6R	Nil	0.41
ARRDC3	Nil	0.41
HK2	1.19	0.41
PHLDA2	2.88	0.42
TRIB1	5.1	0.43
MYC	1.41	0.43
CSRNP1	2.59	0.45
RELT	2.45	0.47
KLF6	4.05	0.47
CD274	1.05	0.48
BIK	0.51	0.51
SOX9	2.33	0.53
DUSP5	4.45	0.54
PHLDA1	4.29	0.54
THBD	Nil	0.55
CTGF	3.52	0.55
FOXC2	3.39	0.55
LINC02577	Nil	0.56
RND3	2.19	0.56
PDLIM2	2.02	0.59
EDN1	1.7	0.59
RNF223	1.25	0.6
PFKFB3	0.37	0.6
AKAP12	4	0.61
EMP1	3.76	0.61
IER3	2.57	0.62
AEN	2.35	0.63
HIC1	2.88	0.64
TRAF1	3.06	0.67
F3	2.81	0.67
OVOL1	2.3	0.68
SLC2A3	4.03	0.68
FKBP9P1	Nil	0.68
DUSP8	3.91	0.69
ANKRD37	Nil	0.7
LUCAT1	3.25	0.7
ERRFI1	4.5	0.7
STC2	1.76	0.74
APLN	-2.36	0.74
KCTD11	1.12	0.76
LIF	6.38	0.77
NOG	2.76	0.8
CHAC1	1.83	0.8
MAK	Nil	0.82
BMP2	3.61	0.83
MAFF	4.78	0.88
DDIT4	0.72	0.89
HAS3	4.45	0.89
CLCF1	4.1	0.9
VEGFA	3.08	0.91
MYADM	2.06	0.93
JUN	2.37	0.97
MFSD2A	2.7	0.98
PPP1R3G	-2.82	0.98
MALL	1.26	1.02
INHBA	4.86	1.08
PLK3	3.85	1.09
PTHLH	2.28	1.18
DUSP6	5.91	1.19
EGR2	2.56	1.21
RFX8	Nil	1.23
SERPINE1	Nil	1.25
MXD1	3.08	1.32
CREB5	4.34	1.39
KLF4	1.5	1.4
EREG	3.92	1.41
TTC4P1	Nil	1.45
AREG	3.8	1.53
SPRY4	6.38	1.57
EGR1	2.94	1.59
EGR4	4.29	1.7
TPPP	1.52	1.73
RGS4	Nil	1.8
NR4A3	3.68	1.85
RRAD	Nil	1.87
TNFAIP3	4.25	1.9
BATF3	Nil	1.9
FOSL1	5.97	2.03
EGR3	3.61	2.08
HBEGF	6.66	2.12
TPPP3	Nil	2.14
IGFBP1	Nil	2.16
CXCL8	8.51	2.24
AC008440.3	Nil	2.33
SERPINB2	6.21	2.37
KRTAP2-3	Nil	2.38
KLF2	2.85	2.47
DUSP1	6.33	2.51
NR4A1	5.67	2.54
ATF3	5.24	2.59
ADAMTS1	2.86	2.63
CXCL2	5.47	2.71
SGK1	1.85	2.78
ANGPTL4	3.33	2.8
FOS	5.71	2.81
NFATC2	0.57	2.98
RASD1	Nil	3.01
PTGS2	6.1	3.37
FOSB	4.67	3.41
GEM	2.76	3.54
IL11	3.77	3.91
CSF2	10.53	4.07
AC226118.1	-6.79	Nil
TMEM37	-6.44	Nil
WFIKKN1	-5.78	Nil
RIMBP3	-5.73	Nil
AL161908.1	-5.66	Nil
RIMBP3B	-5.55	Nil
AL513534.1	-5.54	Nil
SOSTDC1	-5.46	Nil
HRCT1	-5.43	Nil
HEYL	-5.4	Nil
RGS9BP	-5.39	Nil
RIMBP3C	-5.37	Nil
BX284668.2	-5.36	Nil
FLJ16779	-5.28	Nil
AC133552.2	-5.26	Nil
HSPA6	-5.17	Nil
NFAM1	-5.17	Nil
NEUROG2	-5.15	Nil
LINC01224	-5.15	Nil
A2M-AS1	-5.07	Nil
AL096828.3	-5.05	Nil
TEKT4P2	-5.04	Nil
LINC00519	-5.03	Nil
NR3C2	-4.98	Nil
AC134312.5	-4.97	Nil
HINT2	-4.92	Nil
AL031118.1	-4.9	Nil
VAV3	-4.84	Nil
ERVE-1	-4.83	Nil
RPS27P16	-4.82	Nil
OXGR1	-4.82	Nil
AC090589.1	-4.8	Nil
MOGAT2	-4.8	Nil
ZNF396	-4.78	Nil
AL445490.1	-4.76	Nil
TMEM132B	-4.74	Nil
AC148477.2	-4.73	Nil
RHPN1-AS1	-4.73	Nil
PRORSD1P	-4.73	Nil
NEFM	-4.72	Nil
STEAP3-AS1	-4.71	Nil
GNRHR2	-4.71	Nil
SLITRK5	-4.7	Nil
LINC01671	-4.64	Nil
C17orf82	-4.63	Nil
PTP4A2P1	-4.63	Nil
CLDN18	-4.62	Nil
ADAD2	-4.62	Nil
AC007663.4	-4.61	Nil
SGMS1-AS1	-4.6	Nil
ZNF843	-4.55	Nil
DRAIC	-4.54	Nil
UXT-AS1	-4.53	Nil
CXXC4	-4.53	Nil
FP325330.3	-4.53	Nil
SOX2	-4.52	Nil
AC092506.1	-4.5	Nil
LINC01010	-4.49	Nil
CBFA2T3	-4.48	Nil
HOXD12	-4.48	Nil
AC009163.6	-4.43	Nil
LUARIS	-4.39	Nil
GAS6-AS1	-4.34	Nil
TP73	-4.32	Nil
NPSR1	-4.32	Nil
SKIDA1	-4.31	Nil
AL670729.1	-4.3	Nil
AC005722.2	-4.29	Nil
C17orf113	-4.27	Nil
AL645929.1	-4.26	Nil
CNGB3	-4.24	Nil
AC022034.1	-4.24	Nil
AGGF1P2	-4.24	Nil
HIST1H2APS4	-4.21	Nil
AL138756.1	-4.19	Nil
WEE2-AS1	-4.19	Nil
DNASE1L3	-4.11	Nil
AL109924.2	-4.09	Nil
MAP2K6	-4.08	Nil
SLC34A1	-4.06	Nil
GAS1	-4.06	Nil
PCDH18	-4.06	Nil
ZNF792	-4.05	Nil
ZNF737	-4.05	Nil
GPR1	-4.04	Nil
MKRN2OS	-4	Nil
RBBP8NL	-3.98	Nil
PIK3C2B	-3.97	Nil
SH2D3C	-3.94	Nil
KRTAP4-1	-3.92	Nil
FOXN1	-3.9	Nil
AC073111.5	-3.85	Nil
SHROOM2	-3.85	Nil
MAGED4B	-3.85	Nil
HOXA-AS3	-3.84	Nil
LMO1	-3.81	Nil
ZNF608	-3.78	Nil
AL356274.2	-3.77	Nil
RIC3	-3.72	Nil
AL391152.1	-3.7	Nil
HMGB1P1	-3.7	Nil
ZFP3	-3.7	Nil
EEPD1	-3.69	Nil
DLX5	-3.69	Nil
LINC00920	-3.68	Nil
NKPD1	-3.68	Nil
AL590004.3	-3.67	Nil
DLX6	-3.67	Nil
GASAL1	-3.66	Nil
TBC1D8-AS1	-3.64	Nil
AACSP1	-3.62	Nil
ARHGAP27P2	-3.61	Nil
AL391244.3	-3.6	Nil
AL031963.3	-3.6	Nil
ZNF658B	-3.59	Nil
PIK3R3	-3.59	Nil
RHOU	-3.59	Nil
SLC25A5-AS1	-3.58	Nil
METTL7A	-3.58	Nil
MXRA5	-3.58	Nil
SLC25A5P5	-3.57	Nil
USH1G	-3.56	Nil
BCL11A	-3.56	Nil
MAP7D2	-3.53	Nil
AC012313.8	-3.52	Nil
PRR34	-3.52	Nil
TP53AIP1	-3.5	Nil
ENPP5	-3.49	Nil
AC010894.2	-3.49	Nil
SMAD6	-3.46	Nil
HOXA6	-3.44	Nil
DUSP19	-3.43	Nil
KCTD21-AS1	-3.43	Nil
HOXA13	-3.42	Nil
PCSK1	-3.4	Nil
CLDN14	-3.4	Nil
TLR5	-3.39	Nil
AL606760.1	-3.37	Nil
AL356488.3	-3.36	Nil
CH25H	-3.34	Nil
AC116049.2	-3.34	Nil
LINC02475	-3.33	Nil
ID3	-3.32	Nil
ZNF467	-3.3	Nil
ZNF812P	-3.3	Nil
PART1	-3.28	Nil
ACKR3	-3.28	Nil
C17orf99	-3.27	Nil
RTP4	-3.27	Nil
TMEM266	-3.26	Nil
ILDR1	-3.26	Nil
AP000808.1	-3.25	Nil
CSRNP3	-3.25	Nil
AC027702.1	-3.25	Nil
AL591806.1	-3.24	Nil
COL24A1	-3.24	Nil
NRG4	-3.23	Nil
LINC00638	-3.23	Nil
GPER1	-3.22	Nil
B4GAT1	-3.21	Nil
SLC47A2	-3.21	Nil
CCR3	-3.21	Nil
AC069360.1	-3.21	Nil
AL355482.2	-3.2	Nil
HOXA5	-3.2	Nil
POU3F1	-3.2	Nil
SAMD11	-3.19	Nil
CEL	-3.19	Nil
AC009902.2	-3.19	Nil
NPSR1-AS1	-3.19	Nil
SLC2A12	-3.18	Nil
PRODH	-3.18	Nil
AC092969.1	-3.18	Nil
TTC30B	-3.16	Nil
AC026801.2	-3.16	Nil
OTUD7A	-3.14	Nil
CEBPA-DT	-3.14	Nil
GNAO1	-3.12	Nil
DSC1	-3.12	Nil
RASD2	-3.12	Nil
RAB7B	-3.11	Nil
CXXC5	-3.11	Nil
KLHDC8B	-3.1	Nil
AATBC	-3.1	Nil
LRRIQ3	-3.1	Nil
PYGM	-3.1	Nil
NANOS1	-3.09	Nil
PRKAR2A-AS1	-3.09	Nil
AP001372.2	-3.07	Nil
TENT5B	-3.07	Nil
PCP4L1	-3.04	Nil
RCOR2	-3.03	Nil
CYP1B1	-3.03	Nil
LOH12CR2	-3.02	Nil
STON1	-3.02	Nil
SEC14L5	-3	Nil
PEX5L	-3	Nil
RAB19	-3	Nil
NID1	-3	Nil
CCDC187	-2.99	Nil
PLXNA4	-2.99	Nil
BTBD16	-2.98	Nil
DMBX1	-2.98	Nil
AL512791.2	-2.97	Nil
CBR3-AS1	-2.96	Nil
GTSE1-DT	-2.95	Nil
LINC01775	-2.94	Nil
SLC52A1	-2.94	Nil
B3GNT10	-2.94	Nil
HOXA-AS2	-2.94	Nil
DLX3	-2.93	Nil
KDM4D	-2.93	Nil
RAB3A	-2.92	Nil
CCDC87	-2.92	Nil
AL157829.1	-2.91	Nil
AC012360.3	-2.91	Nil
RDH16	-2.91	Nil
AL392046.2	-2.89	Nil
TMCC2	-2.88	Nil
FBXO32	-2.88	Nil
CDKN2C	-2.87	Nil
LPP-AS2	-2.87	Nil
SOX6	-2.86	Nil
AL592293.1	-2.85	Nil
TTLL1	-2.85	Nil
TRIM6	-2.85	Nil
ALDH3B2	-2.84	Nil
MAF	-2.84	Nil
BNIPL	-2.84	Nil
AC126696.1	-2.84	Nil
CLEC7A	-2.83	Nil
AC011374.1	-2.83	Nil
SPOCK2	-2.83	Nil
AC091868.2	-2.82	Nil
AC009126.1	-2.82	Nil
LINC02518	-2.81	Nil
FSTL4	-2.8	Nil
PDE3A	-2.78	Nil
FO681492.1	-2.78	Nil
CEBPA	-2.78	Nil
AC254633.1	-2.77	Nil
LINC02128	-2.77	Nil
AL035661.1	-2.76	Nil
NAP1L3	-2.75	Nil
RBM43	-2.75	Nil
LINC01521	-2.75	Nil
MAML3	-2.74	Nil
PRSS36	-2.74	Nil
AC055720.2	-2.74	Nil
KRT15	-2.74	Nil
DGCR9	-2.74	Nil
EDAR	-2.74	Nil
MDH1B	-2.74	Nil
LINC00857	-2.73	Nil
TRAM1L1	-2.73	Nil
CYP1A1	-2.71	Nil
PLIN4	-2.7	Nil
FCHO1	-2.7	Nil
GATA3	-2.7	Nil
SESN3	-2.7	Nil
LINC02031	-2.7	Nil
GCNT2	-2.69	Nil
AC006058.1	-2.69	Nil
KLLN	-2.69	Nil
TNFSF10	-2.69	Nil
AL662844.4	-2.69	Nil
AQP10	-2.69	Nil
HOXB13	-2.69	Nil
AKR1B15	-2.68	Nil
AL662907.1	-2.68	Nil
AL031123.2	-2.68	Nil
AC018755.3	-2.67	Nil
AL445231.1	-2.67	Nil
HSPB3	-2.66	Nil
AC009061.2	-2.66	Nil
CUTALP	-2.65	Nil
AL359513.1	-2.65	Nil
TRPC4	-2.65	Nil
LINC00648	-2.65	Nil
AP000787.1	-2.64	Nil
C16orf71	-2.63	Nil
AC119150.1	-2.63	Nil
TRERF1	-2.63	Nil
LINC01679	-2.63	Nil
CERNA2	-2.63	Nil
SOX2-OT	-2.62	Nil
AC113383.1	-2.62	Nil
HOXA7	-2.61	Nil
ZNF19	-2.61	Nil
ZNF501	-2.6	Nil
AL121983.2	-2.6	Nil
TLR1	-2.6	Nil
MAGED4	-2.59	Nil
BEND3P1	-2.59	Nil
AC068896.1	-2.59	Nil
FLJ31356	-2.59	Nil
WISP2	-2.58	Nil
NDUFA6-DT	-2.58	Nil
AL162311.3	-2.57	Nil
AC020661.1	-2.57	Nil
LFNG	-2.56	Nil
AC233723.2	-2.55	Nil
AC006206.2	-2.55	Nil
TPI1P2	-2.55	Nil
CAMKK1	-2.55	Nil
HIST2H4B	-2.55	Nil
MIR9-3HG	-2.54	Nil
CCDC89	-2.53	Nil
AP002851.1	-2.53	Nil
BMP7	-2.53	Nil
DTX4	-2.52	Nil
CASC1	-2.52	Nil
MAP1A	-2.52	Nil
NYNRIN	-2.51	Nil
STOX1	-2.51	Nil
LINC00324	-2.51	Nil
AL139158.2	-2.51	Nil
ANK1	-2.51	Nil
STOX2	-2.5	Nil
GADD45G	-2.49	Nil
RASSF4	-2.48	Nil
ANXA2R	-2.48	Nil
CASC10	-2.47	Nil
CSPG4P13	-2.46	Nil
ZNF362	-2.45	Nil
AC098934.1	-2.45	Nil
AC022107.1	-2.44	Nil
AC062029.1	-2.44	Nil
LOXL4	-2.44	Nil
AC104825.1	-2.44	Nil
NEBL	-2.44	Nil
AC092919.2	-2.43	Nil
AP000695.1	-2.43	Nil
ZNF658	-2.41	Nil
ATF7IP2	-2.4	Nil
AC006449.6	-2.4	Nil
SHOX2	-2.4	Nil
PCYT1B	-2.4	Nil
APBA1	-2.39	Nil
AC068338.2	-2.39	Nil
NEFL	-2.39	Nil
GVQW3	-2.39	Nil
PBX1	-2.38	Nil
NCALD	-2.38	Nil
SUOX	-2.37	Nil
AC021106.1	-2.37	Nil
DRD5	-2.37	Nil
ANKRD65	-2.37	Nil
KLHL3	-2.37	Nil
ZNF425	-2.36	Nil
VANGL2	-2.36	Nil
C17orf97	-2.36	Nil
PABPC4L	-2.36	Nil
HES2	-2.35	Nil
LY6D	-2.34	Nil
RAB26	-2.34	Nil
PRR36	-2.33	Nil
ALPK3	-2.32	Nil
GBP1P1	-2.32	Nil
C8orf48	-2.31	Nil
SNCAIP	-2.31	Nil
MYOM2	-2.3	Nil
ARL11	-2.3	Nil
SPERT	-2.29	Nil
CASP14	-2.29	Nil
S1PR4	-2.27	Nil
ATP1A1-AS1	-2.26	Nil
SMO	-2.26	Nil
C5orf56	-2.26	Nil
APOL3	-2.26	Nil
BHLHE41	-2.26	Nil
AC100839.1	-2.26	Nil
AC097478.1	-2.25	Nil
ZNF619	-2.25	Nil
LINC00942	-2.24	Nil
AL590428.1	-2.24	Nil
ZNF554	-2.24	Nil
KIAA1211L	-2.24	Nil
PCSK4	-2.24	Nil
ZNF547	-2.23	Nil
OSBPL7	-2.23	Nil
KAT14	-2.23	Nil
LINC01117	-2.23	Nil
AP002761.4	-2.23	Nil
MTUS1	-2.22	Nil
FZD1	-2.22	Nil
TXNIP	-2.22	Nil
SNPH	-2.21	Nil
MAB21L3	-2.21	Nil
ZNF436-AS1	-2.21	Nil
NTRK2	-2.21	Nil
PSAPL1	-2.2	Nil
UGDH-AS1	-2.2	Nil
ZNF391	-2.2	Nil
LZTS2	-2.2	Nil
CPAMD8	-2.19	Nil
TTC22	-2.19	Nil
LIPT2	-2.19	Nil
CROT	-2.19	Nil
AC012073.1	-2.19	Nil
ACACB	-2.19	Nil
KRT13	-2.18	Nil
ZSCAN31	-2.18	Nil
PIWIL2	-2.18	Nil
C2orf74	-2.18	Nil
CD14	-2.17	Nil
IFIT1	-2.17	Nil
ZNF572	-2.17	Nil
SCN1B	-2.17	Nil
CYB5RL	-2.17	Nil
TMEM221	-2.16	Nil
ARSI	-2.16	Nil
ZBTB47	-2.16	Nil
IGSF10	-2.16	Nil
TUBBP5	-2.16	Nil
E2F2	-2.16	Nil
AC025171.2	-2.16	Nil
GPR85	-2.16	Nil
SOWAHD	-2.15	Nil
MBLAC2	-2.15	Nil
CCL26	-2.15	Nil
NOTCH3	-2.15	Nil
LINC00381	-2.14	Nil
DHRS4-AS1	-2.14	Nil
COL2A1	-2.14	Nil
NREP	-2.14	Nil
AMACR	-2.14	Nil
MEF2C	-2.13	Nil
CYP1B1-AS1	-2.13	Nil
HOXA4	-2.13	Nil
AC108860.2	-2.13	Nil
VWA5A	-2.13	Nil
LINC00626	-2.13	Nil
ZNF618	-2.13	Nil
TTC30A	-2.13	Nil
MYLK	-2.13	Nil
LRRC27	-2.12	Nil
ZNF862	-2.12	Nil
HSD17B1P1	-2.12	Nil
VWA2	-2.12	Nil
AC008966.1	-2.12	Nil
AC005537.1	-2.12	Nil
HOXD-AS2	-2.11	Nil
EME1	-2.11	Nil
ZNF248	-2.11	Nil
ESR1	-2.1	Nil
ZNF48	-2.1	Nil
AC097534.2	-2.1	Nil
HIST1H3G	-2.1	Nil
AL355001.2	-2.1	Nil
C14orf132	-2.09	Nil
ZNF30	-2.09	Nil
GBP6	-2.09	Nil
RNASEL	-2.09	Nil
P2RY6	-2.08	Nil
AC138207.8	-2.08	Nil
LINC01719	-2.08	Nil
ACPP	-2.08	Nil
ZNF815P	-2.08	Nil
LUZP2	-2.07	Nil
SOX12	-2.07	Nil
TMEM229B	-2.07	Nil
PROC	-2.07	Nil
ZNF493	-2.07	Nil
DHFR2	-2.07	Nil
LSP1	-2.06	Nil
LRRC20	-2.06	Nil
ZFHX4	-2.06	Nil
LNX1	-2.06	Nil
CGN	-2.06	Nil
BAIAP2-DT	-2.06	Nil
C9orf163	-2.05	Nil
PARD6A	-2.05	Nil
HOXD8	-2.05	Nil
CROCC	-2.05	Nil
VWF	-2.05	Nil
WDR72	-2.05	Nil
PANK1	-2.05	Nil
AP003392.4	-2.04	Nil
KANK4	-2.04	Nil
NWD1	-2.04	Nil
DLGAP1	-2.04	Nil
PITX2	-2.04	Nil
RTN4RL1	-2.03	Nil
AC145207.5	-2.03	Nil
HAP1	-2.03	Nil
FAM111A-DT	-2.03	Nil
CNOT6LP1	-2.03	Nil
ARHGAP24	-2.03	Nil
Z95115.1	-2.03	Nil
CXCL14	-2.03	Nil
AL161937.2	-2.02	Nil
GARNL3	-2.02	Nil
WNT6	-2.02	Nil
PAK6	-2.02	Nil
CCDC106	-2.02	Nil
VSNL1	-2.02	Nil
DISP1	-2.02	Nil
AC084859.1	-2.02	Nil
KLRG2	-2.01	Nil
SLC29A3	-2.01	Nil
FAM87A	-2.01	Nil
SNAI3	-2.01	Nil
GREB1	-2.01	Nil
HIST1H3H	-2.01	Nil
ZNF429	-2.01	Nil
TINCR	-2.01	Nil
ZNF606	-2	Nil
FAM198B	-2	Nil
FOXP2	-2	Nil
PAIP2B	-2	Nil
PLSCR4	-2	Nil
FOXO6	-2	Nil
TRIM52	-2	Nil
THEM6	-2	Nil
SNCG	-1.99	Nil
RHOV	-1.99	Nil
ZNF556	-1.99	Nil
GDPGP1	-1.99	Nil
THBS4	-1.98	Nil
IFIT2	-1.98	Nil
TLL1	-1.98	Nil
PRSS8	-1.98	Nil
ARHGEF37	-1.98	Nil
ZNF132	-1.98	Nil
ZMYM3	-1.98	Nil
AC099489.1	-1.98	Nil
FAM198B-AS1	-1.98	Nil
JADE1	-1.97	Nil
C9orf66	-1.97	Nil
NR5A2	-1.97	Nil
AL354920.1	-1.97	Nil
UAP1L1	-1.97	Nil
EXOC3-AS1	-1.96	Nil
NPL	-1.96	Nil
AP000769.1	-1.96	Nil
PLCL2	-1.96	Nil
AC007906.2	-1.96	Nil
FAM78A	-1.95	Nil
KLHDC9	-1.95	Nil
NKAPP1	-1.95	Nil
STARD5	-1.94	Nil
ZKSCAN4	-1.94	Nil
LYPD1	-1.94	Nil
C11orf45	-1.94	Nil
ELAC1	-1.94	Nil
HEG1	-1.93	Nil
ZNF575	-1.93	Nil
C12orf60	-1.93	Nil
TET1	-1.93	Nil
LINC00598	-1.93	Nil
CMPK2	-1.93	Nil
LINC01232	-1.93	Nil
SCN3B	-1.92	Nil
FMO5	-1.92	Nil
FAM120C	-1.92	Nil
WNT4	-1.92	Nil
ABCA3	-1.92	Nil
AC122710.2	-1.92	Nil
TMOD2	-1.92	Nil
DIXDC1	-1.92	Nil
BMS1P1	-1.92	Nil
NFE2	-1.92	Nil
AC005330.1	-1.92	Nil
ZNF311	-1.92	Nil
AK7	-1.91	Nil
ZSCAN12P1	-1.91	Nil
VIT	-1.91	Nil
PDIK1L	-1.91	Nil
PDGFD	-1.91	Nil
ESPN	-1.91	Nil
FLJ37453	-1.91	Nil
AC100858.3	-1.91	Nil
SERPINB13	-1.9	Nil
HOGA1	-1.9	Nil
CH17-340M24.3	-1.9	Nil
BTN3A3	-1.9	Nil
ORAI3	-1.9	Nil
LTC4S	-1.9	Nil
MAMDC2	-1.9	Nil
C4orf47	-1.9	Nil
ZNF497	-1.9	Nil
AP002800.1	-1.89	Nil
PUS10	-1.89	Nil
ADGRF3	-1.89	Nil
FAM50B	-1.89	Nil
DCLRE1A	-1.89	Nil
EGLN3	-1.89	Nil
OLFML2A	-1.88	Nil
LRRC56	-1.88	Nil
ATP8B3	-1.88	Nil
TRIM2	-1.88	Nil
AL021392.1	-1.88	Nil
SYT15	-1.88	Nil
ZC2HC1C	-1.87	Nil
NHLRC1	-1.87	Nil
PLPP3	-1.87	Nil
ETV7	-1.87	Nil
FNDC10	-1.87	Nil
KBTBD3	-1.87	Nil
FAM217B	-1.87	Nil
ARPIN	-1.86	Nil
BTN3A1	-1.86	Nil
NHLH2	-1.86	Nil
HSPA1L	-1.86	Nil
WDR5B	-1.86	Nil
EMILIN1	-1.86	Nil
KRT1	-1.86	Nil
SLAIN1	-1.85	Nil
EFS	-1.85	Nil
AC022509.3	-1.85	Nil
AC026250.1	-1.85	Nil
TNS1	-1.85	Nil
DNAH3	-1.85	Nil
TMEM63C	-1.85	Nil
HRK	-1.85	Nil
IFIT3	-1.84	Nil
DLX4	-1.84	Nil
SERPINF2	-1.84	Nil
CCDC18-AS1	-1.84	Nil
ACBD4	-1.83	Nil
LINC00346	-1.83	Nil
ZNF517	-1.83	Nil
AL450326.1	-1.83	Nil
DBNDD1	-1.83	Nil
NR2E1	-1.83	Nil
FGFR2	-1.83	Nil
VASH1	-1.82	Nil
USP2	-1.82	Nil
LINC02361	-1.82	Nil
CBR3	-1.82	Nil
GRTP1	-1.81	Nil
RAPGEFL1	-1.81	Nil
THAP8	-1.81	Nil
ACTRT3	-1.81	Nil
GAL3ST4	-1.81	Nil
NPAS1	-1.81	Nil
SLC27A2	-1.81	Nil
RETREG1	-1.81	Nil
ZNF181	-1.8	Nil
LINC02562	-1.8	Nil
SESN1	-1.8	Nil
SLC25A42	-1.8	Nil
EPHA3	-1.8	Nil
PEX12	-1.8	Nil
LMX1B	-1.8	Nil
PSMB8-AS1	-1.8	Nil
AC108062.1	-1.8	Nil
ZNF503-AS2	-1.79	Nil
CRISPLD1	-1.79	Nil
CHRM3	-1.79	Nil
SKP2	-1.79	Nil
GFI1	-1.79	Nil
OSCP1	-1.79	Nil
STEAP3	-1.79	Nil
C2orf81	-1.79	Nil
TAF1A-AS1	-1.79	Nil
ANO7L1	-1.79	Nil
MSRB1	-1.79	Nil
LGR6	-1.79	Nil
NUDT18	-1.79	Nil
LINC01089	-1.78	Nil
PRRT3	-1.78	Nil
ITGA9-AS1	-1.78	Nil
PGBD4	-1.78	Nil
SLC26A1	-1.78	Nil
FRS3	-1.78	Nil
EYA1	-1.78	Nil
IRAK1BP1	-1.77	Nil
E2F8	-1.77	Nil
AC022211.2	-1.77	Nil
PIGM	-1.77	Nil
FAT2	-1.77	Nil
P2RY1	-1.77	Nil
INPP5D	-1.76	Nil
BTN3A2	-1.76	Nil
SCN2A	-1.76	Nil
INTU	-1.76	Nil
HOMEZ	-1.76	Nil
AL137803.1	-1.76	Nil
ZNF224	-1.76	Nil
TM7SF2	-1.76	Nil
AL354718.1	-1.75	Nil
SERPINB4	-1.75	Nil
ARHGEF39	-1.75	Nil
ZSWIM3	-1.75	Nil
SSBP3	-1.75	Nil
ATP6V1FNB	-1.75	Nil
TRANK1	-1.75	Nil
CYP2R1	-1.74	Nil
MMP11	-1.74	Nil
FIGN	-1.73	Nil
ZNF14	-1.73	Nil
AL133338.1	-1.73	Nil
FLVCR1-DT	-1.73	Nil
GNG2	-1.73	Nil
AC091982.3	-1.73	Nil
LINC02541	-1.73	Nil
AC064807.1	-1.73	Nil
TLR3	-1.73	Nil
TMPO-AS1	-1.73	Nil
NUP210	-1.72	Nil
DUBR	-1.72	Nil
MFAP3L	-1.72	Nil
AC005229.4	-1.72	Nil
NIFK-AS1	-1.72	Nil
FXYD3	-1.72	Nil
AC093297.2	-1.72	Nil
ADSSL1	-1.72	Nil
AC004656.1	-1.72	Nil
FAM86JP	-1.72	Nil
HOXB3	-1.71	Nil
FRK	-1.71	Nil
ZNF230	-1.71	Nil
HAGLROS	-1.71	Nil
ZNF43	-1.71	Nil
EEF2K	-1.71	Nil
PDE5A	-1.71	Nil
ZNF225	-1.71	Nil
C1orf210	-1.71	Nil
CORO6	-1.7	Nil
NDRG4	-1.7	Nil
GPRASP2	-1.7	Nil
PCDHB16	-1.7	Nil
KIAA0513	-1.7	Nil
C2orf15	-1.7	Nil
SLC46A1	-1.7	Nil
FRAT1	-1.7	Nil
AC093323.1	-1.69	Nil
DCP1B	-1.69	Nil
BRD3OS	-1.69	Nil
PKIA	-1.69	Nil
TPRXL	-1.69	Nil
LDHD	-1.69	Nil
LINC00909	-1.69	Nil
AC008771.1	-1.69	Nil
EHMT2	-1.69	Nil
TMEM125	-1.68	Nil
NLGN1	-1.68	Nil
LINC00847	-1.68	Nil
BISPR	-1.68	Nil
C21orf58	-1.68	Nil
CD36	-1.68	Nil
KAZALD1	-1.68	Nil
TMC3-AS1	-1.68	Nil
LINC02035	-1.68	Nil
APOLD1	-1.68	Nil
DNAJC3-DT	-1.67	Nil
SEMA6B	-1.67	Nil
PNPO	-1.67	Nil
WDR31	-1.67	Nil
IGFBP2	-1.67	Nil
ZKSCAN3	-1.66	Nil
CHADL	-1.66	Nil
ID2	-1.66	Nil
NMRK1	-1.66	Nil
OSER1-DT	-1.66	Nil
LINC01963	-1.66	Nil
CLIC3	-1.66	Nil
PCAT7	-1.66	Nil
CYP2U1	-1.65	Nil
ELF3-AS1	-1.65	Nil
TMEM143	-1.65	Nil
ZBED5-AS1	-1.65	Nil
ZNF500	-1.64	Nil
HOXA3	-1.64	Nil
DUSP9	-1.64	Nil
ABHD15	-1.64	Nil
CEP19	-1.63	Nil
CLUAP1	-1.63	Nil
DZIP1L	-1.63	Nil
SRGAP3	-1.63	Nil
ZNF589	-1.63	Nil
RGS9	-1.63	Nil
FYCO1	-1.63	Nil
ZBED8	-1.63	Nil
MEIS2	-1.63	Nil
PIGZ	-1.63	Nil
RAB36	-1.62	Nil
SMIM1	-1.62	Nil
FAM214A	-1.62	Nil
FAM84A	-1.62	Nil
CASC2	-1.62	Nil
HIST1H2AG	-1.62	Nil
SEMA3F	-1.62	Nil
ERI2	-1.62	Nil
BACE1-AS	-1.62	Nil
ASB13	-1.62	Nil
TMEM140	-1.62	Nil
PDZD7	-1.61	Nil
LINP1	-1.61	Nil
STX19	-1.61	Nil
HDDC3	-1.61	Nil
WFDC5	-1.61	Nil
ARMCX2	-1.61	Nil
ZNF780A	-1.61	Nil
ASAP3	-1.61	Nil
DPYSL2	-1.61	Nil
CALCRL	-1.61	Nil
PCDHB8	-1.61	Nil
TMEM25	-1.61	Nil
BGN	-1.61	Nil
DACT1	-1.61	Nil
C11orf71	-1.61	Nil
ZNF774	-1.61	Nil
ERG	-1.6	Nil
XK	-1.6	Nil
WDR92	-1.6	Nil
MEIS1	-1.6	Nil
KRT32	-1.6	Nil
FGFR3	-1.6	Nil
PARS2	-1.6	Nil
SLC29A4	-1.6	Nil
FAM76A	-1.6	Nil
AC068282.1	-1.6	Nil
NRN1	-1.59	Nil
TMC8	-1.59	Nil
ZBTB14	-1.59	Nil
MYLK-AS1	-1.59	Nil
PDK2	-1.59	Nil
ZBTB12	-1.59	Nil
ZNF204P	-1.59	Nil
AC093827.4	-1.59	Nil
IGSF11	-1.59	Nil
LRRC7	-1.59	Nil
NOTCH1	-1.59	Nil
GLCCI1	-1.59	Nil
CASTOR3	-1.59	Nil
PABPC1P4	-1.58	Nil
ZNF117	-1.58	Nil
TMEM86A	-1.58	Nil
ZFP30	-1.58	Nil
PPFIBP2	-1.58	Nil
SIDT1	-1.58	Nil
ADGRL2	-1.58	Nil
AL133355.1	-1.58	Nil
RIPK4	-1.58	Nil
THNSL1	-1.58	Nil
HOXD9	-1.57	Nil
CBX7	-1.57	Nil
JAG2	-1.57	Nil
AC005332.4	-1.57	Nil
ARMC7	-1.57	Nil
ALPK1	-1.56	Nil
ICK	-1.56	Nil
MLYCD	-1.56	Nil
TRIM69	-1.56	Nil
SEPSECS	-1.56	Nil
ZNF17	-1.56	Nil
ZNF184	-1.56	Nil
HSPA1A	-1.56	Nil
KLHL13	-1.56	Nil
ZNF18	-1.56	Nil
TNFSF15	-1.56	Nil
IQCH-AS1	-1.56	Nil
TCF4	-1.56	Nil
HSPA1B	-1.56	Nil
CYP4F3	-1.55	Nil
GTF2IP13	-1.55	Nil
ALDH5A1	-1.55	Nil
CSF1R	-1.55	Nil
ADAM21	-1.55	Nil
KSR1	-1.55	Nil
LRRC45	-1.54	Nil
SPON2	-1.54	Nil
APOL2	-1.54	Nil
AC119427.1	-1.54	Nil
ZNF799	-1.54	Nil
WNT2B	-1.54	Nil
ASB8	-1.54	Nil
AC099066.2	-1.53	Nil
FAM201A	-1.53	Nil
GBP2	-1.53	Nil
MEGF9	-1.53	Nil
ZNF607	-1.53	Nil
AC007406.5	-1.53	Nil
MT1E	-1.53	Nil
DGLUCY	-1.53	Nil
KIAA1324	-1.53	Nil
TSSK6	-1.53	Nil
AC009113.1	-1.53	Nil
ATP6V0E2	-1.53	Nil
TMEM79	-1.52	Nil
CPLANE2	-1.52	Nil
RDH12	-1.52	Nil
PCDHB7	-1.52	Nil
THAP7-AS1	-1.52	Nil
TNS3	-1.52	Nil
HIST2H2BC	-1.52	Nil
ALAD	-1.52	Nil
P2RY2	-1.52	Nil
AC015813.6	-1.52	Nil
CMYA5	-1.52	Nil
OLFM2	-1.52	Nil
VIPR1	-1.52	Nil
PSMG3-AS1	-1.51	Nil
PLCD1	-1.51	Nil
SCARA3	-1.51	Nil
ZNF441	-1.51	Nil
S100A4	-1.51	Nil
ARMH4	-1.51	Nil
PLEKHH3	-1.51	Nil
GRHL2	-1.51	Nil
BX284668.5	-1.5	Nil
SYT17	-1.5	Nil
ODF3L1	-1.5	Nil
LINC01588	-1.5	Nil
PRMT6	-1.5	Nil
RAB40C	-1.5	Nil
CAPNS2	-1.5	Nil
CHKB-DT	-1.5	Nil
CBX8	-1.49	Nil
ZNF169	-1.49	Nil
PSKH1	-1.49	Nil
CDCA2	-1.49	Nil
ZNF302	-1.49	Nil
REEP6	-1.49	Nil
USP30	-1.49	Nil
TGM1	-1.49	Nil
C14orf93	-1.49	Nil
FBXO10	-1.49	Nil
CDK18	-1.49	Nil
CYB561A3	-1.49	Nil
KITLG	-1.48	Nil
FUT10	-1.48	Nil
HCG11	-1.48	Nil
CCDC88C	-1.48	Nil
TP53INP1	-1.48	Nil
TMEM129	-1.48	Nil
TBC1D4	-1.48	Nil
MMACHC	-1.48	Nil
OXLD1	-1.48	Nil
BX322234.1	-1.48	Nil
ACP6	-1.48	Nil
HCFC1R1	-1.47	Nil
ZNF70	-1.47	Nil
IQSEC2	-1.47	Nil
SBF2-AS1	-1.47	Nil
STK4-AS1	-1.47	Nil
PADI3	-1.47	Nil
MPP7	-1.47	Nil
TSHZ1	-1.47	Nil
AC012513.3	-1.47	Nil
SAMD15	-1.47	Nil
DHX58	-1.46	Nil
ZNF175	-1.46	Nil
ZSWIM5	-1.46	Nil
TRIM16L	-1.46	Nil
ZC3HAV1	-1.46	Nil
ALDH3B1	-1.46	Nil
PAXIP1-AS2	-1.46	Nil
CCDC113	-1.46	Nil
CARF	-1.46	Nil
AC006978.1	-1.46	Nil
AC092171.3	-1.45	Nil
FAM83D	-1.45	Nil
TNRC6B	-1.45	Nil
RBM12B	-1.45	Nil
GIN1	-1.45	Nil
ZNF782	-1.45	Nil
MCEE	-1.45	Nil
NOX4	-1.45	Nil
PDPR	-1.45	Nil
SMARCD3	-1.45	Nil
LINC00842	-1.44	Nil
GSEC	-1.44	Nil
HFE	-1.44	Nil
EDARADD	-1.44	Nil
NPBWR1	-1.44	Nil
FPGT	-1.44	Nil
NPNT	-1.44	Nil
CFAP44	-1.44	Nil
TEF	-1.44	Nil
AGFG2	-1.44	Nil
RAB30	-1.43	Nil
C8orf44	-1.43	Nil
EPB41L1	-1.43	Nil
LINC02298	-1.43	Nil
HOXC6	-1.43	Nil
AC018647.2	-1.43	Nil
CROCCP2	-1.43	Nil
ZNF775	-1.43	Nil
GMDS-DT	-1.43	Nil
CEP126	-1.42	Nil
ARL6IP5	-1.42	Nil
KANTR	-1.42	Nil
SLC6A2	-1.42	Nil
INKA1	-1.42	Nil
SORBS2	-1.42	Nil
RHPN1	-1.42	Nil
C16orf54	-1.42	Nil
ALDOC	-1.42	Nil
AL158212.3	-1.41	Nil
SUSD4	-1.41	Nil
SLC25A23	-1.41	Nil
FBXL8	-1.41	Nil
FAM200A	-1.41	Nil
PRKCQ	-1.41	Nil
LIMCH1	-1.41	Nil
LINC01116	-1.41	Nil
TTC28	-1.41	Nil
KCTD18	-1.41	Nil
WNT10A	-1.41	Nil
AC007114.1	-1.41	Nil
TMEM144	-1.41	Nil
RNF135	-1.4	Nil
KCNMB4	-1.4	Nil
LINC02542	-1.4	Nil
PCYOX1L	-1.4	Nil
PEX11B	-1.4	Nil
CCDC51	-1.4	Nil
ZNF772	-1.39	Nil
EPHB2	-1.39	Nil
ERBB3	-1.39	Nil
SNX21	-1.39	Nil
C9orf3	-1.39	Nil
MAGEE1	-1.39	Nil
TAB1	-1.39	Nil
HTR2C	-1.39	Nil
GATA2	-1.39	Nil
IGSF9	-1.39	Nil
AC022075.1	-1.39	Nil
GRAMD1C	-1.39	Nil
SLC1A3	-1.38	Nil
FANCF	-1.38	Nil
LNP1	-1.38	Nil
SUSD1	-1.38	Nil
COX18	-1.38	Nil
ALG1L	-1.38	Nil
PRR15	-1.38	Nil
PEG10	-1.38	Nil
TMEM138	-1.37	Nil
ZNF789	-1.37	Nil
ALDH6A1	-1.37	Nil
GBP4	-1.37	Nil
AC015712.6	-1.37	Nil
LINC00649	-1.37	Nil
AL135905.1	-1.37	Nil
NEURL1B	-1.37	Nil
RUNDC3A-AS1	-1.37	Nil
ZSCAN12	-1.37	Nil
TATDN3	-1.37	Nil
BOLA1	-1.37	Nil
CCDC115	-1.37	Nil
CCDC80	-1.37	Nil
CCNF	-1.37	Nil
AL035587.1	-1.36	Nil
LMNB1	-1.36	Nil
AP002990.1	-1.36	Nil
MPPE1	-1.36	Nil
AKR1B10	-1.36	Nil
NUPR2	-1.36	Nil
CKB	-1.36	Nil
BATF2	-1.36	Nil
FAM117B	-1.36	Nil
SDK2	-1.36	Nil
EPHX2	-1.36	Nil
CCDC117	-1.35	Nil
RUNX2	-1.35	Nil
ARHGEF9	-1.35	Nil
CNNM2	-1.35	Nil
SPC24	-1.35	Nil
DLX1	-1.35	Nil
SIX5	-1.35	Nil
SIRT3	-1.35	Nil
AL139385.1	-1.35	Nil
PCDHGA1	-1.35	Nil
ALDH3A2	-1.35	Nil
SUGCT	-1.35	Nil
AC009133.1	-1.35	Nil
LRRC37A4P	-1.35	Nil
SLC35E2A	-1.34	Nil
KRCC1	-1.34	Nil
C21orf91	-1.34	Nil
SASH1	-1.34	Nil
TRIM45	-1.34	Nil
MRC2	-1.34	Nil
GPM6A	-1.34	Nil
AC091729.3	-1.34	Nil
PPP1R3E	-1.34	Nil
ZNF615	-1.34	Nil
CDPF1	-1.34	Nil
MAFG-DT	-1.34	Nil
MRAP2	-1.33	Nil
TP53TG1	-1.33	Nil
CHST12	-1.33	Nil
SHISAL1	-1.33	Nil
RNF26	-1.33	Nil
PIGCP1	-1.33	Nil
ZNF780B	-1.33	Nil
ZC3H6	-1.33	Nil
RIN2	-1.33	Nil
VILL	-1.33	Nil
DLK2	-1.33	Nil
SLC35E2B	-1.33	Nil
ZNF837	-1.33	Nil
COG8	-1.33	Nil
LINC00511	-1.33	Nil
SUFU	-1.33	Nil
ZNF599	-1.33	Nil
ZFP62	-1.33	Nil
PBXIP1	-1.33	Nil
ATP23	-1.33	Nil
ZNF436	-1.33	Nil
PLB1	-1.32	Nil
TSPAN15	-1.32	Nil
HSD17B1	-1.32	Nil
REG1A	-1.32	Nil
EHHADH	-1.32	Nil
PHLDB1	-1.32	Nil
ACADSB	-1.32	Nil
CEP162	-1.32	Nil
ALKBH4	-1.32	Nil
GAS8	-1.32	Nil
RAG1	-1.32	Nil
SRP14-AS1	-1.32	Nil
DRC3	-1.32	Nil
CCL28	-1.32	Nil
PTCD2	-1.32	Nil
MMAA	-1.32	Nil
XYLT2	-1.32	Nil
MXD4	-1.32	Nil
ZNF182	-1.32	Nil
VANGL1	-1.32	Nil
MAP6	-1.32	Nil
CD27-AS1	-1.32	Nil
TMEM52B	-1.32	Nil
STAT2	-1.32	Nil
RPARP-AS1	-1.32	Nil
HIST1H2AC	-1.32	Nil
ZNF585B	-1.32	Nil
LINC00476	-1.32	Nil
MR1	-1.32	Nil
SLC12A8	-1.32	Nil
ZNF652	-1.32	Nil
UBE2D4	-1.31	Nil
NAP1L5	-1.31	Nil
NLRX1	-1.31	Nil
FAM86C2P	-1.31	Nil
AC245041.1	-1.31	Nil
PGAP1	-1.31	Nil
GPR158	-1.31	Nil
CEP68	-1.31	Nil
C10orf91	-1.3	Nil
DOCK8	-1.3	Nil
THEMIS2	-1.3	Nil
PADI1	-1.3	Nil
WRB	-1.3	Nil
PLEKHA7	-1.3	Nil
SPATA7	-1.3	Nil
GHR	-1.3	Nil
ZFP41	-1.3	Nil
TMEM42	-1.3	Nil
ZNF585A	-1.3	Nil
PRAG1	-1.3	Nil
FOXO4	-1.3	Nil
FOXB1	-1.3	Nil
C9orf116	-1.3	Nil
THAP7	-1.29	Nil
KCNAB2	-1.29	Nil
NSL1	-1.29	Nil
CPA4	-1.29	Nil
OTX1	-1.29	Nil
ACOT13	-1.29	Nil
NLRC5	-1.29	Nil
ZNF613	-1.29	Nil
DOLK	-1.29	Nil
LINC00355	-1.29	Nil
POMGNT2	-1.29	Nil
REEP2	-1.28	Nil
HOXD13	-1.28	Nil
RPUSD2	-1.28	Nil
PARP9	-1.28	Nil
APOL1	-1.28	Nil
ZNF691	-1.28	Nil
TBC1D13	-1.28	Nil
AC021054.1	-1.28	Nil
PCYOX1	-1.28	Nil
ANOS1	-1.28	Nil
PYM1	-1.28	Nil
FRG1BP	-1.28	Nil
PMS2P4	-1.28	Nil
PRR34-AS1	-1.27	Nil
HPS3	-1.27	Nil
CTSH	-1.27	Nil
DSTYK	-1.27	Nil
ENPEP	-1.27	Nil
PRSS16	-1.27	Nil
MKS1	-1.27	Nil
TPM1	-1.27	Nil
HDHD3	-1.27	Nil
ADAL	-1.27	Nil
ZNF605	-1.27	Nil
REEP1	-1.27	Nil
CNKSR3	-1.27	Nil
C12orf66	-1.27	Nil
RIN1	-1.27	Nil
TRMT1L	-1.27	Nil
SLC35D1	-1.27	Nil
TUSC1	-1.26	Nil
SAMD9L	-1.26	Nil
CENPF	-1.26	Nil
SSBP2	-1.26	Nil
PAPLN	-1.26	Nil
SCAMP5	-1.26	Nil
SLC2A8	-1.26	Nil
AC111200.2	-1.26	Nil
ZNF213-AS1	-1.26	Nil
SLC24A1	-1.26	Nil
GIMAP2	-1.26	Nil
RIMS3	-1.26	Nil
IMPA2	-1.26	Nil
LYPD6B	-1.26	Nil
RAB40B	-1.26	Nil
PSRC1	-1.26	Nil
INPP5B	-1.26	Nil
REPIN1	-1.25	Nil
SEMA4D	-1.25	Nil
ADAMTS15	-1.25	Nil
DNAJB4	-1.25	Nil
TMEM254	-1.25	Nil
STRADB	-1.25	Nil
FAN1	-1.25	Nil
ZSCAN16-AS1	-1.25	Nil
TMEM44-AS1	-1.25	Nil
KBTBD7	-1.25	Nil
RSAD2	-1.25	Nil
C1QTNF6	-1.25	Nil
GOLGA1	-1.25	Nil
ZNF688	-1.25	Nil
ZFP69	-1.25	Nil
PDCD4-AS1	-1.25	Nil
PPP1R1C	-1.24	Nil
C6orf203	-1.24	Nil
ANKRD46	-1.24	Nil
ABHD8	-1.24	Nil
HIST1H4H	-1.24	Nil
C19orf54	-1.24	Nil
PLD1	-1.24	Nil
HENMT1	-1.24	Nil
SMYD4	-1.24	Nil
TTC23	-1.24	Nil
EYA2	-1.24	Nil
C2orf68	-1.24	Nil
AL391244.1	-1.24	Nil
ZNF839	-1.23	Nil
PAXIP1-AS1	-1.23	Nil
LINC00265	-1.23	Nil
GEMIN6	-1.23	Nil
FAM111A	-1.23	Nil
MPP2	-1.23	Nil
TMEM107	-1.23	Nil
TMEM147-AS1	-1.23	Nil
AC026271.3	-1.23	Nil
ABCB9	-1.23	Nil
DEPDC7	-1.23	Nil
IFIT5	-1.23	Nil
NIPBL-DT	-1.23	Nil
FBXO5	-1.23	Nil
BCOR	-1.23	Nil
CNTNAP2	-1.23	Nil
MCAM	-1.23	Nil
ZNF629	-1.23	Nil
CBR1	-1.23	Nil
RTL6	-1.23	Nil
SATB1	-1.22	Nil
MRPL34	-1.22	Nil
TSPAN10	-1.22	Nil
TCEANC2	-1.22	Nil
DNAL4	-1.22	Nil
PLEKHG6	-1.22	Nil
FOXN3	-1.22	Nil
GTSE1	-1.22	Nil
BORA	-1.22	Nil
TMTC4	-1.22	Nil
WAC-AS1	-1.22	Nil
RANBP6	-1.22	Nil
RAD51D	-1.22	Nil
ZNF462	-1.22	Nil
CCDC88B	-1.22	Nil
ST6GALNAC2	-1.22	Nil
ZBTB37	-1.22	Nil
ING4	-1.21	Nil
AL592183.1	-1.21	Nil
ZNF213	-1.21	Nil
METAP1D	-1.21	Nil
IL22RA1	-1.21	Nil
WDR66	-1.21	Nil
ZNF2	-1.21	Nil
ZSCAN30	-1.21	Nil
FICD	-1.21	Nil
BORCS6	-1.21	Nil
VDR	-1.21	Nil
B3GNT9	-1.21	Nil
SLX4IP	-1.2	Nil
PIP4K2B	-1.2	Nil
RHBDL1	-1.2	Nil
IDH1	-1.2	Nil
SAMD12	-1.2	Nil
CBY1	-1.2	Nil
AC002310.6	-1.2	Nil
TMEM168	-1.2	Nil
VWA1	-1.2	Nil
TLL2	-1.2	Nil
C7orf31	-1.2	Nil
CTSO	-1.2	Nil
H2AFX	-1.2	Nil
MAFB	-1.2	Nil
MLLT3	-1.2	Nil
GJA1	-1.2	Nil
AC080112.1	-1.2	Nil
NCK1-DT	-1.2	Nil
PRR12	-1.19	Nil
TSC22D3	-1.19	Nil
TIRAP	-1.19	Nil
PATZ1	-1.19	Nil
BAALC-AS1	-1.19	Nil
HOOK2	-1.19	Nil
ADAM22	-1.19	Nil
SFMBT2	-1.19	Nil
POLI	-1.19	Nil
NUDT12	-1.19	Nil
SIDT2	-1.19	Nil
PMS2	-1.19	Nil
MECOM	-1.19	Nil
ATP1B1	-1.19	Nil
ZSCAN26	-1.19	Nil
USP21	-1.19	Nil
TMEM97	-1.18	Nil
EFCAB7	-1.18	Nil
CENPA	-1.18	Nil
ZBED3	-1.18	Nil
SHMT1	-1.18	Nil
OCEL1	-1.18	Nil
HOXD10	-1.18	Nil
LINC00294	-1.18	Nil
CTBP1-DT	-1.18	Nil
STK36	-1.18	Nil
AC097103.2	-1.18	Nil
CRYBG2	-1.18	Nil
TACC2	-1.18	Nil
FAM117A	-1.18	Nil
GATD3A	-1.18	Nil
ZFP14	-1.18	Nil
SHROOM4	-1.18	Nil
HSPA12A	-1.18	Nil
URB1-AS1	-1.18	Nil
KIF18A	-1.17	Nil
HYLS1	-1.17	Nil
FOXRED2	-1.17	Nil
EHD3	-1.17	Nil
GLI1	-1.17	Nil
TRIM66	-1.17	Nil
LINC00667	-1.17	Nil
SLC44A2	-1.17	Nil
CENPBD1	-1.17	Nil
HMGCL	-1.17	Nil
SECTM1	-1.17	Nil
ZNF561-AS1	-1.17	Nil
DSTNP2	-1.17	Nil
COL1A1	-1.17	Nil
THBS2	-1.17	Nil
XAF1	-1.17	Nil
SLC2A11	-1.17	Nil
IFT46	-1.17	Nil
SLC29A2	-1.17	Nil
ZNF324B	-1.17	Nil
CLU	-1.16	Nil
LRRC61	-1.16	Nil
ENDOD1	-1.16	Nil
MTSS1L	-1.16	Nil
PIK3C2G	-1.16	Nil
CDKL2	-1.16	Nil
NRSN2-AS1	-1.16	Nil
C1RL	-1.16	Nil
AC012313.1	-1.16	Nil
CSF1	-1.16	Nil
TRPM2-AS	-1.16	Nil
P3H4	-1.16	Nil
CRABP2	-1.16	Nil
CCDC92	-1.16	Nil
PLEKHA6	-1.16	Nil
PTPN6	-1.16	Nil
PRICKLE1	-1.16	Nil
CDC25C	-1.15	Nil
POLR3GL	-1.15	Nil
OSGEPL1	-1.15	Nil
ANKRD2	-1.15	Nil
C19orf44	-1.15	Nil
RNF152	-1.15	Nil
ANKEF1	-1.15	Nil
DIS3L	-1.15	Nil
PAQR8	-1.15	Nil
ASIC1	-1.15	Nil
TCTN2	-1.14	Nil
TRIM59	-1.14	Nil
MRM1	-1.14	Nil
BDKRB2	-1.14	Nil
GGA2	-1.14	Nil
HIP1	-1.14	Nil
PLEKHG1	-1.14	Nil
SDCBP2-AS1	-1.14	Nil
CCDC3	-1.14	Nil
HIST1H3E	-1.14	Nil
CLCN4	-1.14	Nil
SREBF1	-1.14	Nil
ZNF584	-1.14	Nil
CPT2	-1.14	Nil
AC092747.4	-1.14	Nil
NAPEPLD	-1.14	Nil
PINLYP	-1.14	Nil
MEN1	-1.14	Nil
MIEF2	-1.13	Nil
PRUNE1	-1.13	Nil
ABHD6	-1.13	Nil
BMP4	-1.13	Nil
TMC4	-1.13	Nil
INPP5J	-1.13	Nil
TFEB	-1.13	Nil
AC122685.1	-1.13	Nil
AP1S3	-1.13	Nil
BRCC3	-1.13	Nil
ZNF252P	-1.13	Nil
SPRY1	-1.13	Nil
MANEAL	-1.12	Nil
NR1H3	-1.12	Nil
PHYHIP	-1.12	Nil
AASDH	-1.12	Nil
CHST7	-1.12	Nil
TMEM38A	-1.12	Nil
LOX	-1.12	Nil
KRT80	-1.12	Nil
AC019205.1	-1.12	Nil
DNM3	-1.12	Nil
NMI	-1.12	Nil
CHRNB1	-1.12	Nil
TYSND1	-1.12	Nil
EIF3J-DT	-1.12	Nil
GPRC5C	-1.12	Nil
IL11RA	-1.12	Nil
TMEM109	-1.12	Nil
ATF7IP	-1.12	Nil
EAF2	-1.12	Nil
DGAT2	-1.12	Nil
AL662795.2	-1.12	Nil
FAAP24	-1.12	Nil
PLEKHA8P1	-1.12	Nil
SPACA9	-1.12	Nil
PAQR7	-1.12	Nil
PLEKHM3	-1.12	Nil
HIST1H2BD	-1.12	Nil
NAT14	-1.11	Nil
DMRT2	-1.11	Nil
PAX5	-1.11	Nil
ARSK	-1.11	Nil
QDPR	-1.11	Nil
C1orf131	-1.11	Nil
MAST3	-1.11	Nil
NMNAT1	-1.11	Nil
2002-03-01	-1.11	Nil
ALDH3A1	-1.11	Nil
C5orf38	-1.11	Nil
HSPB1	-1.11	Nil
SLC16A13	-1.11	Nil
GALNT5	-1.11	Nil
PIDD1	-1.11	Nil
TUBG2	-1.1	Nil
RWDD2A	-1.1	Nil
DAG1	-1.1	Nil
PARP16	-1.1	Nil
PTPRS	-1.1	Nil
CCDC125	-1.1	Nil
GPD1L	-1.1	Nil
APTR	-1.1	Nil
IL15RA	-1.1	Nil
INCENP	-1.1	Nil
DNMT3B	-1.1	Nil
SNCA	-1.1	Nil
HOXA10	-1.1	Nil
EMP2	-1.1	Nil
CDCA8	-1.1	Nil
SLC15A2	-1.1	Nil
PHF21A	-1.1	Nil
SLC16A5	-1.1	Nil
AL133216.2	-1.1	Nil
SYT8	-1.09	Nil
ABAT	-1.09	Nil
C11orf74	-1.09	Nil
NFIA	-1.09	Nil
SIX1	-1.09	Nil
PER3	-1.09	Nil
COMMD6	-1.09	Nil
HOXA1	-1.09	Nil
CDADC1	-1.09	Nil
PCF11	-1.09	Nil
AC024075.2	-1.09	Nil
MBTD1	-1.09	Nil
HNRNPA1L2	-1.09	Nil
TIGD6	-1.09	Nil
CERS4	-1.09	Nil
COQ8B	-1.09	Nil
VPS33A	-1.09	Nil
TADA2A	-1.09	Nil
LGR4	-1.08	Nil
TMEM19	-1.08	Nil
MTHFSD	-1.08	Nil
ARHGEF16	-1.08	Nil
MINPP1	-1.08	Nil
XPC	-1.08	Nil
NDRG2	-1.08	Nil
HARBI1	-1.08	Nil
IQCE	-1.08	Nil
MMAB	-1.08	Nil
AZIN2	-1.08	Nil
CCDC25	-1.08	Nil
ETFRF1	-1.08	Nil
ACLY	-1.08	Nil
STOML1	-1.08	Nil
NEIL3	-1.08	Nil
PPP1R9B	-1.08	Nil
RAD9A	-1.08	Nil
CYP39A1	-1.08	Nil
CCDC134	-1.07	Nil
ZNF616	-1.07	Nil
GLI3	-1.07	Nil
FOXO1	-1.07	Nil
SEMA5A	-1.07	Nil
TRIM9	-1.07	Nil
TRIM65	-1.07	Nil
DHX57	-1.07	Nil
MN1	-1.07	Nil
CCNA2	-1.07	Nil
ZNF440	-1.07	Nil
ANGEL2	-1.07	Nil
PRXL2B	-1.07	Nil
SYNPO	-1.07	Nil
FAT4	-1.07	Nil
AC027307.2	-1.07	Nil
DFFB	-1.07	Nil
ZNF446	-1.07	Nil
CEP76	-1.07	Nil
ROGDI	-1.07	Nil
PEX11A	-1.07	Nil
PCOLCE	-1.07	Nil
GTF2I	-1.06	Nil
CDON	-1.06	Nil
EDIL3	-1.06	Nil
ADGRV1	-1.06	Nil
TMEM105	-1.06	Nil
RHOBTB3	-1.06	Nil
LINC00886	-1.06	Nil
UBE3B	-1.06	Nil
NIPSNAP1	-1.06	Nil
CYP4V2	-1.06	Nil
RTN4IP1	-1.06	Nil
KIF18B	-1.05	Nil
ZC3H4	-1.05	Nil
LAMA1	-1.05	Nil
CNPY4	-1.05	Nil
SERTAD4	-1.05	Nil
NLGN2	-1.05	Nil
NAT1	-1.05	Nil
PYROXD2	-1.05	Nil
RXRA	-1.05	Nil
NIPAL3	-1.05	Nil
PALMD	-1.05	Nil
CREB3L4	-1.05	Nil
RFX5	-1.05	Nil
TTC28-AS1	-1.04	Nil
COQ9	-1.04	Nil
TMEM117	-1.04	Nil
CDK5R2	-1.04	Nil
EID2	-1.04	Nil
IFT172	-1.04	Nil
TMEM231	-1.04	Nil
TFAP4	-1.04	Nil
ZDHHC1	-1.04	Nil
CSTF2T	-1.04	Nil
ZSCAN25	-1.04	Nil
FBXO16	-1.04	Nil
ADCK1	-1.04	Nil
CLEC2B	-1.04	Nil
CACNG4	-1.04	Nil
PYCARD	-1.04	Nil
TTC5	-1.04	Nil
ZSCAN5A	-1.04	Nil
PCTP	-1.03	Nil
C1R	-1.03	Nil
IQANK1	-1.03	Nil
ZNF510	-1.03	Nil
LINC00491	-1.03	Nil
AC025171.1	-1.03	Nil
CEP250	-1.03	Nil
FKBPL	-1.03	Nil
IFI44L	-1.03	Nil
RPGRIP1L	-1.03	Nil
MTMR4	-1.03	Nil
PECR	-1.03	Nil
CTF1	-1.03	Nil
ZC3H10	-1.03	Nil
ARHGEF10L	-1.03	Nil
ZNF174	-1.03	Nil
ARHGEF19	-1.03	Nil
PROS1	-1.03	Nil
AGGF1	-1.03	Nil
TRUB2	-1.03	Nil
AGPAT3	-1.03	Nil
GAMT	-1.03	Nil
CES2	-1.02	Nil
SNAPIN	-1.02	Nil
MED29	-1.02	Nil
PELI3	-1.02	Nil
MMP15	-1.02	Nil
HMGB2	-1.02	Nil
AFG3L1P	-1.02	Nil
FDXR	-1.02	Nil
ANKRD26	-1.02	Nil
H6PD	-1.02	Nil
CDK5	-1.02	Nil
PAGR1	-1.02	Nil
KLHL4	-1.02	Nil
NEK8	-1.02	Nil
SULF2	-1.02	Nil
ENGASE	-1.01	Nil
ERLIN2	-1.01	Nil
ABHD4	-1.01	Nil
BBS12	-1.01	Nil
SAC3D1	-1.01	Nil
OAS1	-1.01	Nil
ZNF514	-1.01	Nil
WDR81	-1.01	Nil
LYSMD2	-1.01	Nil
TRAM2-AS1	-1.01	Nil
TMEM203	-1.01	Nil
EAPP	-1.01	Nil
PODNL1	-1.01	Nil
TMEM116	-1.01	Nil
PYGO2	-1.01	Nil
SCYL3	-1.01	Nil
BCHE	-1.01	Nil
TUBD1	-1.01	Nil
PCLO	-1.01	Nil
AP3S2	-1	Nil
TRIM56	-1	Nil
LINC00205	-1	Nil
CBX5	-1	Nil
CYBRD1	-1	Nil
RARRES3	-1	Nil
ETAA1	-1	Nil
CYB5A	-1	Nil
DGCR2	-1	Nil
CABLES2	-1	Nil
VAMP2	-1	Nil
HS1BP3	-1	Nil
PARP10	-1	Nil
KCNMB2-AS1	-1	Nil
ZNF268	-1	Nil
FNIP2	-1	Nil
SLC25A35	-1	Nil
KIF11	-1	Nil
VARS2	-1	Nil
RASSF10	-1	Nil
[truncated: 4,808 more rows]
